# Supplementary material for: IFN-α with dasatinib broadens the immune repertoire in patients with chronic-phase chronic myeloid leukemia
Source: J Clin Invest. 2022 Sep 1;132(17):e152585. doi: 10.1172/JCI152585 (PMC9433106; doi:10.1172/JCI152585)
Supplement: Supplemental table 1 [file jci-132-152585-s008.xlsx]

## Sheet: NordCML007 study cohort
Supplementary Table 1: Characteristics of flow cytometry CML cohort
						BASELINE
Patient ID	Gender	Patient age	SOKAL	Hasford	Response (IS%)at 12 months	Hemoglobin (g/l)	Leukocytes (E9/L)	Platelets (E9/L)	Blasts (%)	Basophils (%)	Eosinophils (%)	Spleen (cm)	SOKAL	HASFORD	EUTOS	Response 3m	Response 6m	Response 9m	Response 12m	Response 15m	Response 18m	BCR-ABL1 halving time	Pleural Effusion or Pulmonary Arterial Hypertension
1	male	49	0.69	386	<0,01	156	77	269	1	4	3	0	0.69	386	28	<MR4	<MR4	<MR4	MR4	MR4.5	MR4.5	28.4674	no
3	male	31	0.52	124	<1	143	31	325	0	2	3	0	0.52	124	14	<MR4	<MR4	<MR4	<MR4	<MR4	<MR4	10.8499	no
5	male	27	1.02	908	discontinued trial
6	male	69	0.81	778	<0,1	139	59	225	0.5	2	2	0	0.81	778	14	<MR4	MR4	MR4	MR4	MR4	MR4	12.6897	no
7	female	44	0.65	41	<0,01	93	161	512	0.2	1	0.7	0	0.65	41	7	<MR4	MR4	MR4	MR4	MR4.5	MR4.5	16.5706	no
8	male	60	1.59	1589	<0,1	114	147	805	3	12	4	9	1.59	1589	120	<MR4	<MR4	MR4	MR4	MR4	MR4	41.7611	no
9	male	35	0.68	497	<1	107	310	378	0	4	2	6	0.68	497	52	<MR4	<MR4	<MR4	<MR4	MR4	MR4	76.9141	no
10	male	42	0.58	0	undetectable	129	217	278	0	1	0	0	0.58	0	7	<MR4	MR4	MR4.5	MR4.5	MR4.5	MR4.5	12.6544	no
11	female	32	1.05	207	undetectable	138	45	1380	0	2	5	0	1.05	207	14	<MR4	MR4	MR4.5	MR4.5	MR4.5	MR4.5	12.7182	no
12	male	47	1.21	1021	<0,1
13	female	42	0.78	41	undetectable	81	18	920	0	2	1	0	0.78	41	14	MR4	MR4.5	MR4	MR4.5	MR4.5	MR4.5	9.70559	no
14	male	59	0.76	1036	<0,01	141	46	498	0	4	4	0	0.76	1036	28	<MR4	MR4	MR4	MR4	MR4.5	MR4.5	11.5271	no
15	female	40	1.07	910	undetectable	83	262	404	2	2	7	12	1.07	910	62	<MR4	MR4	MR4.5	MR4.5	MR4.5	MR4.5	18.1832	no
16	female	71	0.82	704	<0,01	122	29	275	0	2	1	0	0.82	704	14	<MR4	MR4	MR4	MR4.5	MR4.5	MR4	10.5996	yes
17	male	47	0.73	362	<0,1	118	161	246	2	3	1	0	0.73	362	21	<MR4	<MR4	<MR4	<MR4	MR4	MR4	15.1803	no
18	male	31	0.62	165	<0,1	130	77	393	0	1	4	0	0.62	165	7	<MR4	MR4	MR4	MR4	MR4	MR4.5	12.6794	no
19	male	48	1.33	804	<0,1	119	205	417	3	2	2	13	1.33	804	66	<MR4	MR4	MR4	MR4	MR4	MR4	50.447	no
20	male	57	0.82	1029	<0,1	123	98	209	2	4	1	0	0.82	1029	28	<MR4	<MR4	<MR4	MR4	MR4	MR4	15.956	no
21	female	64	0.79	1036	undetectable	136	41	449	0	12	1	0	0.79	1036	84	MR4	MR4	MR4	MR4	MR4.5	MR4	9.16654	no
22	female	36	0.56	287	<0,01	145	85	405	0	3	2	0	0.56	287	21	<MR4	MR4	MR4	MR4	MR4.5	MR4	10.6213	no
23	male	42	0.67	413	<0,01	161	53	259	0	4	1	4	0.67	413	44	<MR4	MR4	MR4	MR4	MR4	MR4	54.751	no
24	male	30	0.52	287	undetectable	150	29	356	0	3	2	0	0.52	287	21	<MR4	MR4.5	MR4.5	MR4.5	MR4.5	MR4.5	12.624	no
25	male	54	0.92	1085	<0,1	99	159	435	0	2	2	8	0.92	1085	46	<MR4	<MR4	<MR4	MR4	MR4	MR4	18.0478	no
26	female	49	1.27	926	>1
27	male	45	1.64	1482	<0,1	77	270	472	4	5	8	17	1.64	1482	103	<MR4	<MR4	<MR4	MR4	MR4	MR4	39.9098	no
28	female	52	0.71	708	<0,01	129	62	549	0	1	1	0	0.71	708	7	<MR4	MR4	MR4.5	MR4.5	MR4.5	MR4	14.6836	no
29	male	47	1.07	865	<0,1	101	337	393	2	4	3	10	1.07	865	68	<MR4	<MR4	<MR4	MR4	MR4	MR4	13.9727	yes
30	male	69	1.59	1362	undetectable	102	40	495	7	5	2	0	1.59	1362	35	MR4	MR4	MR4	MR4.5	MR4	MR4.5	8.48238	no
31	male	67	1.59	1573	undetectable
32	male	19	0.82	908	<0,1	88	347	148	2	5	1	13	0.82	908	87	<MR4	MR4	MR4	MR4	MR4	MR4	25.8952	no
33	male	67	1.08	1291	<1	135	230	131	0	4	0	10	1.08	1291	68	<MR4	<MR4	<MR4	<MR4	<MR4	<MR4	23.4889	no
34	male	58	1.15	1432	<0,1	96	245	472	1	5	2	10	1.15	1432	75	<MR4	<MR4	MR4	MR4	MR4	MR4	16.3207	no
35	male	64	0.81	1077	<0,1	138	29	527	0	5	5	0	0.81	1077	35	<MR4	<MR4	MR4	MR4	MR4	MR4	27.8274	yes
36	male	36	1.01	755	undetectable	145	24	509	0	2	2	16	1.01	755	78	<MR4	MR4	MR4.5	MR4.5	MR4.5	MR4	12.0588	no
37	male	49	0.62	41	<0,01	121	125	174	0	0	1	0	0.62	41	0	<MR4	MR4	MR4	MR4	MR4	MR4.5	18.5699	no
38	male	36	0.61	428	undetectable	124	132	260	1	4	3	1	0.61	428	32	<MR4	MR4	MR4.5	MR4.5	MR4	MR4.5	17.572	no
39	male	50	1.68	1644	>1	109	258	709	9	11	6	0	1.68	1644	77	<MR4	<MR4	<MR4	<MR4	<MR4	<MR4	54.762	no
40	male	29	0.89	681	<0,1	116	366	426	6	0	8	0	0.89	681	0	<MR4	<MR4	<MR4	MR4	MR4	<MR4	17.2134	no
41	male	59	2.78	2269	<0,01	97	307	514	6	4	3	22	2.78	2269	116	<MR4	<MR4	MR4	MR4	MR4	MR4	23.6873	yes
42	male	52	1.43	1918	>1

## Sheet: scRNAseq NordCML007 cohort
Supplementary Table 1: Characteristics of single-cell RNA sequencing CML cohort
Samples from these patients were analyzed at baseline, 3 months (dasatinib monotherapy) and at 12 months (dasatinib and IFNa combination therapy)
Patient ID	Patient age	SOKAL	HASFORD	BCR-ABL IS% at baseline	BCR-ABL IS% at 3 months	BCR-ABL IS% at 12 months	Pleural effusion / Pulmonary Artery Hypertension
1245	69	0.81	778	49.1944	0.36	0.024	No
1310	71	0.82	704	55.7639	0.16	0.001	Yes
1325	57	0.82	1029	70.5207	1.41	0.05	Yes
1404	69	1.59	1362	15.9442	0.01	0.001	No

## Sheet: TCRb-seq CML cohort
Supplementary Table 1: Characteristics of TCRb-sequencing CML cohort
Bone marrow mononuclear cell samples from newly diagnosed patients participating in NordCML006 trial (either imatinib or dasatinib monotherapy) or Enest1st trial
(nilotinib monotherapy) were sequenced witg TCRB deep seqeuncing. Samples prior to therapy start and 6 months after the treatment start were available for analysis.
Trial	Patient ID	Patient age	Gender	Disease	Sokal	TKI	Timepoint	Sample from
NordCML006	775	43	male	CML, CP	0.6	untreated	dg	BM
NordCML006	775			CML, CP		imatinib 400mg	6m	BM
NordCML006	783	45	male	CML, CP	0.61	untreated	dg	BM
NordCML006	783			CML, CP		dasatinib 100mg	6m	BM
NordCML006	787	62	male	CML, CP	0.75	untreated	dg	BM
NordCML006	787			CML, CP		imatinib 400mg	6m	BM
NordCML006	788	60	female	CML, CP	0.9	untreated	dg	BM
NordCML006	788			CML, CP		dasatinib 100mg	6m	BM
NordCML006	793	39	male	CML, CP	0.58	untreated	dg	BM
NordCML006	793			CML, CP		imatinib	6m	BM
NordCML006	794	71	female	CML, CP	1.18	untreated	dg	BM
NordCML006	794			CML, CP		dasatinib 100mg	6m	BM
NordCML006	824	47	female	CML, CP	0.64	untreated	dg	BM
NordCML006	824			CML, CP		dasatinib 100mg	6m	BM
NordCML006	830	58	male	CML, CP	0.81	untreated	dg	BM
NordCML006	830			CML, CP		dasatinib 50mg	6m	BM
NordCML006	847	67	female	CML, CP	1.45	untreated	dg	BM
NordCML006	847			CML, CP		imatinib 300mg	6m	BM
NordCML006	892	45	female	CML, CP	0.66	untreated	dg	BM
NordCML006	892			CML, CP		dasatinib 100mg	6m	BM
ENEST1ST	940	57	female	CML, CP	1.53	untreated	dg	BM
ENEST1ST	940			CML, CP		nilotinib 600mg	6m	BM
ENEST1ST	944	47	female	CML, CP	0.79	untreated	dg	BM
ENEST1ST	944			CML, CP		nilotinib 600mg	6m	BM
ENEST1ST	960	61	male	CML, CP	1.18	untreated	dg	BM
ENEST1ST	960			CML, CP		nilotinib 600mg	6m	BM
	Mean age	54
