# Supplementary material for: IFN-α with dasatinib broadens the immune repertoire in patients with chronic-phase chronic myeloid leukemia
Source: J Clin Invest. 2022 Sep 1;132(17):e152585. doi: 10.1172/JCI152585 (PMC9433106; doi:10.1172/JCI152585)
Supplement: Supplemental table 2 [file jci-132-152585-s009.xlsx]

## Sheet: DEGs between clusters
Supplementary Table 2: Differentially expressed genes of the single-cell RNA sequencing data between clusters
p_val	avg_log2FC	pct.1	pct.2	p_val_adj	cluster	gene
2.09707294731203e-165	1.44891673903472	0.998	0.776	4.3308750507888e-161	0 NK CD56dim mature	GNLY
1.63580560907339e-136	1.09615739154902	0.951	0.578	3.37826574385837e-132	0 NK CD56dim mature	FGFBP2
8.48897083874557e-130	1.20659443331879	0.894	0.554	1.75314225761774e-125	0 NK CD56dim mature	CD247
3.93805090400566e-116	0.626311513441339	0.952	0.554	8.13286272695249e-112	0 NK CD56dim mature	TYROBP
3.75228645999748e-115	0.931600566091705	0.987	0.731	7.74922199718679e-111	0 NK CD56dim mature	CTSW
7.73793417415899e-100	0.83435249853145	0.939	0.553	1.59803816564732e-95	0 NK CD56dim mature	GZMB
3.55694106934023e-95	0.710644369688904	1	0.835	7.34579469640144e-91	0 NK CD56dim mature	NKG7
1.27615274359541e-92	1.22556252021562	0.778	0.497	2.63551064607324e-88	0 NK CD56dim mature	RAB5IF
2.63510229882365e-92	0.593918537049167	1	0.999	5.4420132675306e-88	0 NK CD56dim mature	HLA-C
2.46179601807651e-80	0.663708678441892	0.968	0.707	5.0841011365316e-76	0 NK CD56dim mature	CST7
6.03110220749323e-74	0.988210104251696	0.748	0.369	1.2455432278915e-69	0 NK CD56dim mature	KLRB1
8.91083536395125e-68	0.911223835524382	0.921	0.756	1.84026571936321e-63	0 NK CD56dim mature	LITAF
2.66731470961252e-65	0.538800519288944	0.993	0.81	5.50853833829177e-61	0 NK CD56dim mature	CCL5
7.41208240295151e-65	0.81941779806627	0.867	0.603	1.53074325785755e-60	0 NK CD56dim mature	CD7
1.29744576602806e-62	1.20044072570107	0.388	0.087	2.67948499600115e-58	0 NK CD56dim mature	KIR3DL2
3.20339226503389e-56	0.695188529145313	0.672	0.342	6.615645705748e-52	0 NK CD56dim mature	SPON2
1.2807705151463e-49	0.542792292775766	0.959	0.86	2.64504726788013e-45	0 NK CD56dim mature	CD99
2.70817259978346e-45	1.25916292856637	0.338	0.1	5.59291805307281e-41	0 NK CD56dim mature	PTGDS
1.35034532967297e-43	0.839857834492508	0.569	0.28	2.78873317484062e-39	0 NK CD56dim mature	S1PR5
1.46994168743157e-43	0.358814198207975	1	1	3.03572357288367e-39	0 NK CD56dim mature	HLA-B
2.64742361499293e-42	0.863175731205099	0.748	0.532	5.4674592496834e-38	0 NK CD56dim mature	ARPC5L
3.31365793591335e-41	0.837340689736833	0.714	0.499	6.84336636924825e-37	0 NK CD56dim mature	DSTN
1.82705062597894e-39	0.621835932387786	0.941	0.871	3.7732249527717e-35	0 NK CD56dim mature	RBM39
6.63820516356215e-38	0.702091273569062	0.468	0.255	1.37092213037886e-33	0 NK CD56dim mature	TFDP2
6.88038412312743e-38	0.712281731671297	0.46	0.225	1.42093692910828e-33	0 NK CD56dim mature	TTC38
3.32851327115236e-37	0.719575833744759	0.349	0.165	6.87404560758384e-33	0 NK CD56dim mature	GTF3C1
3.68788609022773e-36	0.815381839591931	0.436	0.194	7.61622235353831e-32	0 NK CD56dim mature	F2R
1.04332636308351e-35	0.849215132833081	0.7	0.494	2.15467760504006e-31	0 NK CD56dim mature	DDIT4
1.97474217757077e-35	0.34084128586451	1	0.999	4.07823754511916e-31	0 NK CD56dim mature	EIF1
1.28691309627005e-34	0.673409657729869	0.712	0.49	2.6577329264169e-30	0 NK CD56dim mature	EFHD2
2.41936969295751e-34	0.82579388812163	0.387	0.142	4.99648228989585e-30	0 NK CD56dim mature	IGFBP7
8.56180951908005e-34	0.714460609583924	0.378	0.175	1.76818490188041e-29	0 NK CD56dim mature	METRNL
6.30760673116137e-33	0.459442374371011	0.882	0.621	1.30264694211945e-28	0 NK CD56dim mature	RPS4Y1
8.01529049960383e-33	0.483028228487399	0.968	0.925	1.65531779397818e-28	0 NK CD56dim mature	CIRBP
4.68162612922912e-32	0.845134669785837	0.264	0.071	9.66849428208397e-28	0 NK CD56dim mature	KIR2DL1
5.9880971188236e-32	0.522729046572474	0.927	0.796	1.23666181697945e-27	0 NK CD56dim mature	ITGB2
7.54880897249222e-32	0.687939340715308	0.626	0.42	1.55898002899909e-27	0 NK CD56dim mature	RUNX3
3.48021382563069e-30	0.58835657228171	0.872	0.762	7.1873375926925e-26	0 NK CD56dim mature	HSPA5
5.28056504657768e-30	0.704384203615277	0.739	0.549	1.09054229341922e-25	0 NK CD56dim mature	DNAJB6
3.94901192958523e-29	0.702697431701953	0.574	0.372	8.15549943697942e-25	0 NK CD56dim mature	SYTL3
1.38597966545777e-28	0.28596612713709	1	0.999	2.8623252051034e-24	0 NK CD56dim mature	HLA-A
4.30761554025467e-28	0.595400225652706	0.473	0.267	8.89608761373395e-24	0 NK CD56dim mature	PRSS23
1.99789374411857e-27	0.576226679393651	0.589	0.445	4.12605016035366e-23	0 NK CD56dim mature	HSPA9
1.03260584716681e-26	0.739440999803458	0.417	0.208	2.13253759556889e-22	0 NK CD56dim mature	MVD
1.43110142585135e-26	0.268453456335425	1	1	2.9555106646682e-22	0 NK CD56dim mature	PTMA
4.47803454630361e-26	0.730057550879091	0.2	0.053	9.24803694502622e-22	0 NK CD56dim mature	PRSS57
6.61150912513742e-26	0.72895051784764	0.542	0.332	1.36540886452338e-21	0 NK CD56dim mature	VPS37B
9.48645241038352e-26	0.686403690379063	0.566	0.375	1.9591421517924e-21	0 NK CD56dim mature	RBM38
1.20741182499999e-25	0.566610756182269	0.534	0.35	2.49354690098997e-21	0 NK CD56dim mature	APMAP
2.83920728782311e-25	0.725093378757751	0.561	0.359	5.86353089081228e-21	0 NK CD56dim mature	CEMIP2
3.07269688528291e-25	0.733896346052994	0.327	0.125	6.34573360748627e-21	0 NK CD56dim mature	SYNGR1
3.9789250602682e-25	0.506929834006451	0.701	0.533	8.21727603446589e-21	0 NK CD56dim mature	ZEB2
7.53893779331292e-25	0.604782359668736	0.263	0.083	1.55694143307498e-20	0 NK CD56dim mature	SH2D1B
2.0563892702188e-24	0.49566853004377	0.597	0.448	4.24685512085587e-20	0 NK CD56dim mature	BHLHE40
2.42397486013978e-24	0.618202883709952	0.739	0.603	5.00599288116068e-20	0 NK CD56dim mature	BZW1
4.16869595484548e-24	0.447471216356147	0.952	0.916	8.60919088594689e-20	0 NK CD56dim mature	HMGB1
9.83805166596587e-24	0.820634950396942	0.281	0.077	2.03175443005527e-19	0 NK CD56dim mature	KIR2DL3
2.62826300654918e-23	0.559314627394486	0.616	0.455	5.42788876112537e-19	0 NK CD56dim mature	PRKCH
3.32401192940898e-23	0.529938501193326	0.748	0.636	6.86474943661543e-19	0 NK CD56dim mature	RBM8A
3.2152800199283e-22	0.512203807048045	0.291	0.156	6.64019629715592e-18	0 NK CD56dim mature	ENC1
8.81535869147671e-22	0.567350689862467	0.488	0.341	1.82054787696377e-17	0 NK CD56dim mature	ZBTB1
1.02184909645497e-21	0.63802839919127	0.208	0.061	2.1103227539988e-17	0 NK CD56dim mature	KIR3DL1
1.14195735019678e-21	0.623470712877407	0.369	0.194	2.35837031962638e-17	0 NK CD56dim mature	THEMIS2
1.6961592914535e-21	0.497009242123124	0.293	0.16	3.50290816870978e-17	0 NK CD56dim mature	C1orf174
1.9182928043194e-21	0.493208087302426	0.832	0.639	3.96165829948043e-17	0 NK CD56dim mature	GZMM
1.94204384468808e-21	0.490740980730644	0.816	0.731	4.01070894804983e-17	0 NK CD56dim mature	PDIA3
3.21385731556392e-21	0.516897348338658	0.441	0.297	6.63725812810261e-17	0 NK CD56dim mature	TSEN54
1.7998492435876e-20	0.429401641676775	0.839	0.773	3.71704865785711e-16	0 NK CD56dim mature	ARF1
1.85484610461748e-20	0.630793013670941	0.73	0.572	3.83062817525601e-16	0 NK CD56dim mature	TGFB1
2.31754385203996e-20	0.598624556830909	0.236	0.074	4.78619156323292e-16	0 NK CD56dim mature	KLRC3
5.02175781282419e-20	0.571738453368489	0.38	0.222	1.03709342350445e-15	0 NK CD56dim mature	DIP2A
5.13349481228139e-20	0.500294562138337	0.687	0.548	1.06016934863235e-15	0 NK CD56dim mature	ID2
5.26107872773023e-20	0.518494656581907	0.429	0.299	1.08651797885085e-15	0 NK CD56dim mature	SYAP1
5.73204183261591e-20	0.514821979314341	0.403	0.196	1.18378127927184e-15	0 NK CD56dim mature	KLRF1
7.34455304532498e-20	0.496380502337583	0.312	0.199	1.51679709492051e-15	0 NK CD56dim mature	MIB2
7.73841131530057e-20	0.325398565064624	0.924	0.893	1.59813670483587e-15	0 NK CD56dim mature	TPM3
9.0269662186024e-20	0.354789105291846	0.918	0.874	1.86424906346577e-15	0 NK CD56dim mature	UBB
1.00861948558782e-19	0.362733336006665	0.979	0.958	2.08300096163597e-15	0 NK CD56dim mature	TMA7
1.53346099068858e-19	0.628041260149561	0.531	0.358	3.16690363797006e-15	0 NK CD56dim mature	FKBP11
2.21161843345844e-19	0.36586999780382	0.983	0.951	4.56743438877836e-15	0 NK CD56dim mature	CALM1
2.30651133584681e-19	0.388377984971249	0.472	0.389	4.76340721079084e-15	0 NK CD56dim mature	IDI1
3.41416964522961e-19	0.829854727872517	0.789	0.68	7.0509431513282e-15	0 NK CD56dim mature	MT2A
3.42179484541221e-19	0.390512143926839	0.187	0.089	7.0666907147453e-15	0 NK CD56dim mature	GPR141
4.87770095495961e-19	0.437980419677357	0.537	0.389	1.00734280121826e-14	0 NK CD56dim mature	CEBPB
6.11968846334741e-19	0.665479702300409	0.299	0.117	1.26383806145051e-14	0 NK CD56dim mature	SLC15A4
8.12761493718386e-19	0.457848662294884	0.388	0.264	1.67851503682721e-14	0 NK CD56dim mature	FOSL2
1.07129872610995e-18	0.577193697307476	0.388	0.233	2.21244612916228e-14	0 NK CD56dim mature	MAP2K3
1.12772191461947e-18	0.482907360870571	0.904	0.864	2.32897129807213e-14	0 NK CD56dim mature	SRSF5
1.28915685252571e-18	0.257801222725402	0.947	0.887	2.6623667318361e-14	0 NK CD56dim mature	SRGN
1.86003567459509e-18	0.356521190055915	0.101	0.028	3.84134567517377e-14	0 NK CD56dim mature	HBA1
2.13541119035417e-18	0.402196739693218	0.44	0.29	4.41005119031943e-14	0 NK CD56dim mature	LYN
2.48700301958622e-18	0.550173284803917	0.47	0.296	5.13615863604946e-14	0 NK CD56dim mature	TBX21
3.18912052238034e-18	0.423813480110921	0.152	0.054	6.58617170281988e-14	0 NK CD56dim mature	KIR3DX1
4.63991507396667e-18	0.380710641883136	0.621	0.526	9.58235261075597e-14	0 NK CD56dim mature	GNG2
8.07141862055381e-18	0.405123914319166	0.92	0.876	1.66690937351677e-13	0 NK CD56dim mature	RBM3
9.61711426093938e-18	0.347214368167376	0.217	0.104	1.9861264371692e-13	0 NK CD56dim mature	TRDC
9.97361964446649e-18	0.475795486337719	0.252	0.131	2.05975192897522e-13	0 NK CD56dim mature	AC012615.1
3.54171253219729e-17	0.375504224718929	0.811	0.77	7.31434472149384e-13	0 NK CD56dim mature	ATP6V1G1
4.34470496031407e-17	0.47739202853906	0.44	0.31	8.97268468404062e-13	0 NK CD56dim mature	TMEM9B
8.90390081690449e-17	0.477308080606343	0.284	0.157	1.83883359670712e-12	0 NK CD56dim mature	UAP1
9.94931146269738e-17	0.418037405677197	0.131	0.028	2.05473180327626e-12	0 NK CD56dim mature	B3GNT7
1.23455333172723e-16	0.260090525478975	0.967	0.942	2.54959954068308e-12	0 NK CD56dim mature	H3F3A
1.35554892461583e-16	0.254765260414099	0.993	0.987	2.79947963911662e-12	0 NK CD56dim mature	HLA-E
1.71362019094571e-16	0.455000978464201	0.38	0.264	3.53896841834108e-12	0 NK CD56dim mature	DERL1
2.38134644369538e-16	0.344428859199032	0.942	0.9	4.91795667551971e-12	0 NK CD56dim mature	ARPC2
2.4225543319996e-16	1.16649854165617	0.144	0.03	5.00305920644557e-12	0 NK CD56dim mature	S100B
2.65334078783155e-16	0.580523446760972	0.38	0.223	5.47967939502972e-12	0 NK CD56dim mature	SLA2
5.3267262407799e-16	0.556028046160322	0.511	0.374	1.10007550324586e-11	0 NK CD56dim mature	CDKN2D
6.81318644423757e-16	0.372473246442927	0.106	0.021	1.40705926446394e-11	0 NK CD56dim mature	ANKRD9
7.55809522140935e-16	0.364610601497295	0.415	0.337	1.56089782512546e-11	0 NK CD56dim mature	MAF1
7.60760556532088e-16	0.415636251085847	0.376	0.259	1.57112270135007e-11	0 NK CD56dim mature	PTPRE
9.01294106950801e-16	0.42354379708448	0.807	0.748	1.8613525896748e-11	0 NK CD56dim mature	SRRM1
1.05999153110795e-15	0.496623247853896	0.475	0.347	2.18909451004414e-11	0 NK CD56dim mature	ISCA1
1.13049914301309e-15	0.46808094067927	0.772	0.674	2.33470683015063e-11	0 NK CD56dim mature	CLEC2B
1.2110279959459e-15	0.506278410336576	0.671	0.555	2.50101501722748e-11	0 NK CD56dim mature	POMP
1.2456764390222e-15	0.482014573018967	0.592	0.481	2.57257098186864e-11	0 NK CD56dim mature	RAB2A
1.47794894809505e-15	0.468891136937103	0.546	0.427	3.0522601676059e-11	0 NK CD56dim mature	BUD31
1.9464962368674e-15	0.421836922186452	0.309	0.211	4.01990402837856e-11	0 NK CD56dim mature	SUPV3L1
2.45080387967509e-15	0.41839583266125	0.439	0.342	5.061400172305e-11	0 NK CD56dim mature	RPS19BP1
2.45575618055133e-15	0.522580353194641	0.454	0.276	5.0716276640746e-11	0 NK CD56dim mature	IL2RB
3.73537230449859e-15	0.470545361564989	0.61	0.498	7.7142908832505e-11	0 NK CD56dim mature	PPP3CC
3.76176481616603e-15	0.366009828181307	0.179	0.086	7.76879669834608e-11	0 NK CD56dim mature	MMP23B
3.97352752606762e-15	0.482696505735289	0.47	0.361	8.20612904683484e-11	0 NK CD56dim mature	DDX39A
5.42693438683792e-15	0.500547598444885	0.403	0.26	1.12077048956977e-10	0 NK CD56dim mature	DDX3Y
6.25597119071172e-15	0.280471730723859	0.148	0.07	1.29198317030579e-10	0 NK CD56dim mature	AKR1C3
6.97018274947306e-15	0.300036564443604	0.628	0.456	1.43948214142118e-10	0 NK CD56dim mature	KLRD1
8.82753967081126e-15	0.423234641257975	0.373	0.264	1.82306349281594e-10	0 NK CD56dim mature	RIN3
9.02438749667863e-15	0.465571252444782	0.578	0.415	1.86371650581407e-10	0 NK CD56dim mature	MATK
1.03822435250414e-14	0.489646269222476	0.651	0.552	2.14414093279156e-10	0 NK CD56dim mature	TAX1BP1
1.12210854276812e-14	0.437924655619665	0.531	0.431	2.31737856252472e-10	0 NK CD56dim mature	RIOK3
1.38137891198101e-14	0.336013535178382	0.419	0.347	2.85282372902318e-10	0 NK CD56dim mature	PXN
1.68575261220537e-14	0.310303730618221	0.167	0.095	3.48141629472654e-10	0 NK CD56dim mature	PLEKHF1
5.33351401021786e-14	0.468231571886982	0.433	0.32	1.10147731339019e-09	0 NK CD56dim mature	PTPRA
5.46526749435023e-14	0.434393570022563	0.169	0.058	1.12868704293321e-09	0 NK CD56dim mature	ST3GAL4
5.4665264593947e-14	0.438488409725163	0.32	0.205	1.12894704439419e-09	0 NK CD56dim mature	MRPL22
5.73760375182203e-14	0.294541583751521	0.972	0.963	1.18492992682629e-09	0 NK CD56dim mature	DDX5
6.05167897108809e-14	0.554178360163522	0.431	0.291	1.24979274110911e-09	0 NK CD56dim mature	CSNK1D
6.70374697953951e-14	0.484896739336761	0.586	0.441	1.3844578262145e-09	0 NK CD56dim mature	SYNE1
7.98117362081253e-14	0.417272343918878	0.342	0.235	1.6482719761702e-09	0 NK CD56dim mature	DERL2
8.67121179143556e-14	0.455980430847534	0.283	0.164	1.79077865916727e-09	0 NK CD56dim mature	PTS
1.44905804154654e-13	0.460920946909358	0.349	0.235	2.99259466740192e-09	0 NK CD56dim mature	SAR1A
1.92617465938549e-13	0.449365909642003	0.294	0.178	3.97793590656291e-09	0 NK CD56dim mature	PPP1R16B
2.35881506433853e-13	0.404039758603012	0.384	0.29	4.87142487087193e-09	0 NK CD56dim mature	NGDN
2.38049759464498e-13	0.312065576399664	0.169	0.101	4.9162036324608e-09	0 NK CD56dim mature	DENND3
2.7205835414253e-13	0.390538711465023	0.459	0.368	5.61854912975153e-09	0 NK CD56dim mature	CCDC12
2.92013637572058e-13	0.397220771985285	0.651	0.579	6.03066564313814e-09	0 NK CD56dim mature	MAP1LC3B
3.82964209599303e-13	0.356452620695929	0.13	0.048	7.9089768566448e-09	0 NK CD56dim mature	DOCK5
4.00792923895546e-13	0.569826673856732	0.393	0.246	8.27717546429082e-09	0 NK CD56dim mature	RAB8B
4.94395746895791e-13	0.494644118849581	0.425	0.308	1.02102609648919e-08	0 NK CD56dim mature	SORL1
5.25734532010607e-13	0.426193251090243	0.528	0.43	1.0857469555083e-08	0 NK CD56dim mature	WTAP
5.41403593839087e-13	0.412299645523675	0.491	0.387	1.11810670199648e-08	0 NK CD56dim mature	DOK2
5.45103686799814e-13	0.416334778196698	0.497	0.405	1.12574813397898e-08	0 NK CD56dim mature	HNRNPL
5.55976278173652e-13	0.36116373142773	0.2	0.113	1.14820220968423e-08	0 NK CD56dim mature	CNBD2
6.19152972493663e-13	0.385749596545435	0.79	0.724	1.27867471879391e-08	0 NK CD56dim mature	CALR
8.1804646259362e-13	0.338326423040946	0.586	0.512	1.68942955454834e-08	0 NK CD56dim mature	ARL4C
8.62658284809494e-13	0.364319229201997	0.279	0.196	1.78156188978857e-08	0 NK CD56dim mature	TERF1
1.03874287016435e-12	0.291308261230919	0.954	0.938	2.14521177546341e-08	0 NK CD56dim mature	YBX1
1.12350366676765e-12	0.365919549517514	0.307	0.244	2.32025977260855e-08	0 NK CD56dim mature	IFNGR1
1.15403393447837e-12	0.44379872960691	0.355	0.215	2.38331088148474e-08	0 NK CD56dim mature	NCR3
1.19883802864867e-12	0.473779866342538	0.651	0.575	2.47584029676524e-08	0 NK CD56dim mature	SRSF2
1.53975733455077e-12	0.507829165979763	0.524	0.395	3.17990684731424e-08	0 NK CD56dim mature	RNF166
1.64692945047941e-12	0.28872377467718	0.193	0.126	3.40123870113009e-08	0 NK CD56dim mature	CPQ
1.78177233231975e-12	0.507764788481192	0.43	0.298	3.67971622070675e-08	0 NK CD56dim mature	PDE4D
1.88667626712463e-12	0.338193093692385	0.333	0.26	3.89636382686579e-08	0 NK CD56dim mature	EMC6
1.91631490326574e-12	0.416135863681952	0.649	0.568	3.9575735382244e-08	0 NK CD56dim mature	RWDD1
2.10844144445112e-12	0.330045490461139	0.634	0.542	4.35435327108044e-08	0 NK CD56dim mature	RAC1
2.19655537703737e-12	0.388154393331793	0.516	0.431	4.53632616465758e-08	0 NK CD56dim mature	ARIH2
2.45311558124261e-12	0.460750552428853	0.397	0.288	5.06617429838223e-08	0 NK CD56dim mature	NRBP1
3.61272421174018e-12	0.358512839024341	0.405	0.327	7.46099804208583e-08	0 NK CD56dim mature	KRR1
4.57977744974108e-12	0.397731129327233	0.193	0.117	9.45815638920529e-08	0 NK CD56dim mature	MAFF
5.23583966467764e-12	0.309431222842289	0.493	0.44	1.08130560754923e-07	0 NK CD56dim mature	ERH
5.46145135782742e-12	0.435902564306771	0.8	0.737	1.12789893441852e-07	0 NK CD56dim mature	EPC1
8.0799400362003e-12	0.41262375029425	0.423	0.331	1.66866921627609e-07	0 NK CD56dim mature	COG3
8.33484479363521e-12	0.461024156705611	0.543	0.43	1.72131214678154e-07	0 NK CD56dim mature	CD164
9.05122601330605e-12	0.339581107018114	0.196	0.115	1.86925919626797e-07	0 NK CD56dim mature	CYP51A1
9.29969387654942e-12	0.272330200851941	0.114	0.052	1.92057277938499e-07	0 NK CD56dim mature	AL109955.1
9.76988595665979e-12	0.412177333588056	0.25	0.144	2.01767684776938e-07	0 NK CD56dim mature	TENT5A
1.08843039782057e-11	0.366416365401822	0.398	0.318	2.24782645757905e-07	0 NK CD56dim mature	OSER1
1.09164009464839e-11	0.333476771484954	0.548	0.487	2.25445512346784e-07	0 NK CD56dim mature	NDUFB7
1.10748002007785e-11	0.402281702952225	0.592	0.505	2.28716773746478e-07	0 NK CD56dim mature	TMED2
1.20317274725897e-11	0.36883441621968	0.48	0.396	2.48479235763923e-07	0 NK CD56dim mature	EPB41L4A-AS1
1.58017978032496e-11	0.303228696326821	0.12	0.051	3.2633872823271e-07	0 NK CD56dim mature	NOL4L
1.64243690888027e-11	0.403803710895714	0.713	0.602	3.39196070421953e-07	0 NK CD56dim mature	PIK3R1
2.40142875736949e-11	0.339795264681836	0.29	0.21	4.95943066971948e-07	0 NK CD56dim mature	ATP8A1
2.49535302216161e-11	0.334528970665224	0.17	0.088	5.15340306136816e-07	0 NK CD56dim mature	FAM169A
2.62048257401009e-11	0.435356671901067	0.312	0.188	5.41182061184564e-07	0 NK CD56dim mature	CEP78
2.92729062107289e-11	0.297545549143913	0.104	0.029	6.04544059063974e-07	0 NK CD56dim mature	BNC2
2.9329761022139e-11	0.338971008822624	0.22	0.152	6.05718224629214e-07	0 NK CD56dim mature	CMIP
3.26740927200812e-11	0.483388107520053	0.271	0.148	6.74785362855118e-07	0 NK CD56dim mature	GK5
3.30327554965676e-11	0.378271960689146	0.393	0.29	6.82192466515113e-07	0 NK CD56dim mature	TGFBR3
4.24229428540274e-11	0.41356827496193	0.28	0.181	8.76118615821375e-07	0 NK CD56dim mature	HSH2D
4.27969920609052e-11	0.346564357787261	0.696	0.607	8.83843480041814e-07	0 NK CD56dim mature	SUN2
4.86002204095594e-11	0.431487943578098	0.398	0.293	1.00369175189822e-06	0 NK CD56dim mature	ZFAND2A
6.0085529274629e-11	0.353910380451362	0.207	0.13	1.24088635057964e-06	0 NK CD56dim mature	SERTAD3
6.30526912596341e-11	0.382866328318203	0.25	0.16	1.30216417989396e-06	0 NK CD56dim mature	FAM53B
6.4398970287968e-11	0.371963123980756	0.339	0.236	1.32996753438712e-06	0 NK CD56dim mature	CHST12
8.4490376554443e-11	0.42541550303011	0.809	0.747	1.74489525660236e-06	0 NK CD56dim mature	NCL
9.30463116454664e-11	0.410481521261216	0.331	0.233	1.92159242810217e-06	0 NK CD56dim mature	VPS26A
9.688434063269e-11	0.404828714076086	0.619	0.473	2.00085540274631e-06	0 NK CD56dim mature	C12orf75
1.06772140380461e-10	0.476922615610578	0.441	0.315	2.20505824313729e-06	0 NK CD56dim mature	ZBP1
1.11696912849062e-10	0.302695271022579	0.435	0.358	2.30676464415882e-06	0 NK CD56dim mature	MAPRE2
1.17285633372202e-10	0.414056570111778	0.645	0.565	2.42218290040272e-06	0 NK CD56dim mature	DDX6
1.23408740767424e-10	0.394794917910739	0.61	0.53	2.54863731432885e-06	0 NK CD56dim mature	SYF2
1.36517963677311e-10	0.466285133343678	0.527	0.414	2.81936898586382e-06	0 NK CD56dim mature	FBXO7
1.53898176305812e-10	0.304656586229981	0.486	0.417	3.17830513706763e-06	0 NK CD56dim mature	UBE2J1
1.56365544902914e-10	0.279248767290455	0.177	0.114	3.22926123333498e-06	0 NK CD56dim mature	KIN
1.6196713269324e-10	0.268951912332265	0.842	0.77	3.34494522438079e-06	0 NK CD56dim mature	KLF2
1.83141033881558e-10	0.3591066161433	0.41	0.327	3.78222863172193e-06	0 NK CD56dim mature	TNFRSF1B
1.87009328954322e-10	0.388447398416216	0.351	0.261	3.86211666156465e-06	0 NK CD56dim mature	SRP19
1.97808115559217e-10	0.262342993010025	0.123	0.059	4.08513320252894e-06	0 NK CD56dim mature	RAB11FIP5
2.25728656845557e-10	0.357233121164227	0.58	0.508	4.66174822117445e-06	0 NK CD56dim mature	SF3B6
2.4490448418184e-10	0.320016873290515	0.632	0.59	5.05776740732336e-06	0 NK CD56dim mature	PSMB1
2.94616709646085e-10	0.405965046690678	0.512	0.431	6.08442428761095e-06	0 NK CD56dim mature	SELENOT
2.95443875056529e-10	0.296637508605786	0.313	0.227	6.10150690766743e-06	0 NK CD56dim mature	GNPTAB
3.95406353583216e-10	0.285965574363853	0.15	0.083	8.16593201420057e-06	0 NK CD56dim mature	TLE1
4.22608603283165e-10	0.378598919607963	0.536	0.458	8.72771287500391e-06	0 NK CD56dim mature	SUMO1
4.25771189751355e-10	0.381688755653007	0.362	0.276	8.79302661074499e-06	0 NK CD56dim mature	C1D
4.4146647404135e-10	0.332825973944533	0.558	0.497	9.11716562190196e-06	0 NK CD56dim mature	LAMP1
4.60260268472615e-10	0.319597249709579	0.186	0.106	9.50529506449644e-06	0 NK CD56dim mature	OSBPL5
4.82192662382511e-10	0.344600305700559	0.257	0.178	9.95824286352361e-06	0 NK CD56dim mature	COPS8
4.84060119793239e-10	0.392389810070973	0.274	0.194	9.99680959396997e-06	0 NK CD56dim mature	SERTAD1
4.87020040829621e-10	0.275153649474643	0.179	0.123	1.00579378832133e-05	0 NK CD56dim mature	CBX4
5.25005168810762e-10	0.361398340352788	0.441	0.351	1.08424067462799e-05	0 NK CD56dim mature	GABARAPL1
6.74492298481438e-10	0.436198938071457	0.233	0.122	1.39296149482386e-05	0 NK CD56dim mature	YES1
7.21806417585885e-10	0.295898554756662	0.468	0.414	1.49067461359837e-05	0 NK CD56dim mature	CAMLG
7.93597710949482e-10	0.292853960763507	0.182	0.116	1.63893799265287e-05	0 NK CD56dim mature	PTPN12
8.57780508274228e-10	0.316354622482655	0.342	0.277	1.77148830568794e-05	0 NK CD56dim mature	COQ10B
9.6518426804966e-10	0.383705634773955	0.307	0.219	1.99329855037616e-05	0 NK CD56dim mature	RAB4A
1.19001536756556e-09	0.276939219989149	0.144	0.07	2.4576197370964e-05	0 NK CD56dim mature	NCR1
1.34925200323405e-09	0.447218715438288	0.322	0.21	2.78647523707896e-05	0 NK CD56dim mature	AC004687.1
1.53249627710528e-09	0.328949839719502	0.358	0.292	3.16491131147783e-05	0 NK CD56dim mature	EMC7
1.60314176607533e-09	0.394116987238704	0.538	0.453	3.31080837529878e-05	0 NK CD56dim mature	HMGN3
1.61195137966914e-09	0.415426264731984	0.482	0.386	3.32900198929271e-05	0 NK CD56dim mature	NCBP2-AS2
1.70297968958509e-09	0.251427069466168	0.215	0.167	3.51699365493113e-05	0 NK CD56dim mature	PSMD12
1.80619959911183e-09	0.290737758650303	0.282	0.224	3.73016341208576e-05	0 NK CD56dim mature	CBLL1
1.95141348804583e-09	0.361630061720531	0.224	0.136	4.03005913551224e-05	0 NK CD56dim mature	TRAPPC10
1.97150591563232e-09	0.298339789988315	0.262	0.195	4.07155401696386e-05	0 NK CD56dim mature	INSIG1
2.13837414004685e-09	0.399362826767468	0.435	0.342	4.41617027402476e-05	0 NK CD56dim mature	SAP30BP
2.35888069847229e-09	0.296230454489995	0.588	0.549	4.87156041848498e-05	0 NK CD56dim mature	PAIP2
2.49846729631511e-09	0.361090218994062	0.586	0.517	5.15983466034997e-05	0 NK CD56dim mature	KLF3
3.20005697834264e-09	0.349037127175674	0.446	0.379	6.60875767167323e-05	0 NK CD56dim mature	DCTN3
3.6557980365702e-09	0.312475488713923	0.596	0.547	7.54995410512477e-05	0 NK CD56dim mature	HNRNPH3
4.35092895185784e-09	0.297742854308526	0.239	0.166	8.98553847137682e-05	0 NK CD56dim mature	MCTP2
4.56903603507436e-09	0.298530613194314	0.201	0.136	9.43597321963557e-05	0 NK CD56dim mature	LRMP
5.4267742294407e-09	0.386130215783499	0.469	0.39	0.000112073741386409	0 NK CD56dim mature	CNOT1
5.90562314696993e-09	0.362564179136423	0.392	0.308	0.000121962929231223	0 NK CD56dim mature	DBF4
6.11538491867489e-09	0.259979175649701	0.186	0.137	0.000126294929340474	0 NK CD56dim mature	PTTG1IP
6.17059593728038e-09	0.285707077084281	0.872	0.831	0.000127435147296715	0 NK CD56dim mature	PPIB
8.1374347941994e-09	0.312617185408757	0.3	0.234	0.000168054303369806	0 NK CD56dim mature	RBM22
8.70407275259958e-09	0.378132716666506	0.465	0.389	0.000179756510486686	0 NK CD56dim mature	ZNF800
8.78021034564856e-09	0.456528417295278	0.61	0.508	0.000181328904058334	0 NK CD56dim mature	STRAP
8.98206582078664e-09	0.323115793668816	0.456	0.393	0.000185497623330886	0 NK CD56dim mature	LAMTOR5
9.5034507891073e-09	0.370401501100582	0.376	0.295	0.000196265265696644	0 NK CD56dim mature	TROVE2
9.65767362212299e-09	0.308457682014325	0.333	0.273	0.000199450275644084	0 NK CD56dim mature	SP3
9.76122879737351e-09	0.255175119904624	0.14	0.078	0.000201588897123358	0 NK CD56dim mature	MYO6
9.95935506611822e-09	0.401318789597918	0.416	0.317	0.000205680600825473	0 NK CD56dim mature	CDK17
1.06258475560658e-08	0.339001444176233	0.483	0.413	0.000219445003727871	0 NK CD56dim mature	DDOST
1.09389250510032e-08	0.305909151574175	0.181	0.115	0.000225910680153319	0 NK CD56dim mature	SLC25A33
1.13802774682743e-08	0.345149222283773	0.488	0.432	0.000235025490274802	0 NK CD56dim mature	BRD2
1.25820919006878e-08	0.330635971327188	0.201	0.127	0.000259845361933004	0 NK CD56dim mature	OTULINL
1.34946685803211e-08	0.345205936341856	0.214	0.132	0.000278691895520791	0 NK CD56dim mature	TFIP11
1.46302774300056e-08	0.297690754301359	0.203	0.138	0.000302144489484475	0 NK CD56dim mature	MTRF1L
1.530477961021e-08	0.41990734880655	0.49	0.387	0.000316074308510058	0 NK CD56dim mature	LAPTM4A
1.73481379244708e-08	0.342716406064985	0.153	0.066	0.000358273744416171	0 NK CD56dim mature	ZBTB16
1.75130818580746e-08	0.33799470345638	0.349	0.274	0.000361680166532957	0 NK CD56dim mature	SDF2L1
1.94906878108569e-08	0.268121578853964	0.257	0.201	0.000402521684669816	0 NK CD56dim mature	MAPK1
2.04437778678329e-08	0.335893359219651	0.821	0.773	0.000422204900526486	0 NK CD56dim mature	GUK1
2.17100846485638e-08	0.331279274148035	0.618	0.558	0.000448356668162141	0 NK CD56dim mature	SELENOK
2.28236758000878e-08	0.412195972848829	0.599	0.506	0.000471354552623413	0 NK CD56dim mature	IDS
2.29501726582339e-08	0.353905677734853	0.686	0.634	0.000473966965737847	0 NK CD56dim mature	SF3B2
2.34176637563939e-08	0.359841134254575	0.552	0.49	0.000483621591897047	0 NK CD56dim mature	GGNBP2
2.70402771786575e-08	0.352833106763222	0.333	0.251	0.000558435804293635	0 NK CD56dim mature	SREK1IP1
2.8592853305992e-08	0.329787973872724	0.568	0.471	0.000590499606475347	0 NK CD56dim mature	MAP3K8
2.99823031386588e-08	0.253411089696883	0.155	0.101	0.000619194524419581	0 NK CD56dim mature	RAB11FIP4
3.11905990340245e-08	0.360481879694947	0.405	0.327	0.000644148251250674	0 NK CD56dim mature	CEBPZ
3.14900967540782e-08	0.292307485649984	0.359	0.298	0.000650333478165223	0 NK CD56dim mature	IMP3
3.4356618815178e-08	0.27899196443445	0.178	0.116	0.000709532891771056	0 NK CD56dim mature	RBM18
3.55981954852842e-08	0.368708910146541	0.387	0.296	0.00073517393316209	0 NK CD56dim mature	MRPL10
3.63523905955233e-08	0.365860089796954	0.266	0.182	0.000750749570578746	0 NK CD56dim mature	WDR45B
3.98897249904087e-08	0.375815455053078	0.427	0.348	0.00082380260050192	0 NK CD56dim mature	RAB14
4.4296702378833e-08	0.334558622806458	0.274	0.198	0.00091481549752766	0 NK CD56dim mature	RP9
4.92023347901358e-08	0.276605283700252	0.138	0.075	0.00101612661808588	0 NK CD56dim mature	AXIN1
5.13038068122143e-08	0.35664021374692	0.338	0.258	0.00105952621828585	0 NK CD56dim mature	SNHG9
5.20158664000565e-08	0.364290943692209	0.609	0.534	0.00107423167289397	0 NK CD56dim mature	HIST1H4C
5.36156219967017e-08	0.325956194993576	0.468	0.42	0.00110726982547588	0 NK CD56dim mature	NR4A2
5.76123185752081e-08	0.343855526629604	0.916	0.896	0.0011898096032152	0 NK CD56dim mature	DAZAP2
6.53066923808521e-08	0.321019024441348	0.455	0.398	0.00134871381104936	0 NK CD56dim mature	SNRPB2
6.72493297574029e-08	0.340145957453598	0.418	0.352	0.00138883315814988	0 NK CD56dim mature	SRP9
7.44124035205693e-08	0.386887580942381	0.367	0.281	0.0015367649575068	0 NK CD56dim mature	CDC40
8.80611871769626e-08	0.300133426109236	0.562	0.525	0.00181863963757863	0 NK CD56dim mature	RNPS1
8.93110651881927e-08	0.308251596991969	0.389	0.337	0.00184445211826656	0 NK CD56dim mature	SPSB3
9.30805159468739e-08	0.326818637488372	0.596	0.548	0.00192229881533484	0 NK CD56dim mature	EIF5
9.71182643372648e-08	0.323466587836238	0.235	0.16	0.00200568639509319	0 NK CD56dim mature	CRY1
1.03692835497359e-07	0.341361976404581	0.366	0.297	0.00214146443869145	0 NK CD56dim mature	PPP6C
1.0775858223162e-07	0.295932302243446	0.29	0.227	0.00222543024024742	0 NK CD56dim mature	ABT1
1.09310926834874e-07	0.296974885733581	0.863	0.838	0.00225748926099381	0 NK CD56dim mature	SUB1
1.0999208666019e-07	0.329493513072224	0.752	0.706	0.00227155657370624	0 NK CD56dim mature	2007-09-01
1.13180530339866e-07	0.33718301779357	0.362	0.294	0.00233740431257891	0 NK CD56dim mature	NUDT21
1.18923014283401e-07	0.267821751192179	0.289	0.242	0.00245599809098081	0 NK CD56dim mature	RAB5C
1.31340174231765e-07	0.306759558271286	0.497	0.439	0.00271243727823441	0 NK CD56dim mature	PARP8
1.34122934549424e-07	0.337829629997338	0.313	0.236	0.0027699068443147	0 NK CD56dim mature	CDC123
1.344734362588e-07	0.29559989234374	0.744	0.715	0.00277714540561674	0 NK CD56dim mature	FUS
1.37977488398458e-07	0.288330131690624	0.245	0.188	0.00284951109040495	0 NK CD56dim mature	SPTY2D1
1.43212624897162e-07	0.329827931657012	0.289	0.21	0.00295762712937619	0 NK CD56dim mature	RAMMET
1.44611761857667e-07	0.372752355593184	0.41	0.331	0.00298652210588455	0 NK CD56dim mature	SDCBP
1.46931391265527e-07	0.286611437191139	0.197	0.136	0.00303442709241567	0 NK CD56dim mature	ATG4D
1.54740242219779e-07	0.258093587743244	0.216	0.165	0.00319569548232288	0 NK CD56dim mature	UHRF1BP1L
1.56144635743671e-07	0.370899913946981	0.373	0.294	0.0032246990173783	0 NK CD56dim mature	ETF1
1.76641546176559e-07	0.355420095673498	0.337	0.26	0.00364800121163829	0 NK CD56dim mature	GORASP2
1.87246506951639e-07	0.382352092000163	0.255	0.161	0.00386701486156525	0 NK CD56dim mature	ARNTL
1.92372040717153e-07	0.365348167347443	0.585	0.524	0.00397286738489064	0 NK CD56dim mature	ZC3H15
1.98651806806481e-07	0.261131456520787	0.119	0.058	0.00410255711416744	0 NK CD56dim mature	ZNF778
2.14883378644666e-07	0.345294263033665	0.621	0.562	0.00443777153576964	0 NK CD56dim mature	UQCRFS1
2.25587762674135e-07	0.304545441245124	0.601	0.552	0.00465883847474623	0 NK CD56dim mature	TMEM59
2.25789052993043e-07	0.322242595228283	0.168	0.09	0.00466299552241233	0 NK CD56dim mature	HIPK2
2.29071303332643e-07	0.281500955891924	0.261	0.203	0.00473078055642573	0 NK CD56dim mature	MAD2L2
2.44128199928033e-07	0.347155763731703	0.273	0.177	0.00504173558491374	0 NK CD56dim mature	MTSS1
2.57662957109428e-07	0.2933591507964	0.263	0.202	0.00532125539022391	0 NK CD56dim mature	LSM1
2.62363743498582e-07	0.330647670899179	0.244	0.168	0.00541833603073272	0 NK CD56dim mature	GET4
2.68275535884308e-07	0.29924923991562	0.227	0.17	0.00554042636708273	0 NK CD56dim mature	BRD7
2.7994264558338e-07	0.290153781272573	0.233	0.168	0.00578137551658796	0 NK CD56dim mature	PPM1A
2.81235669166109e-07	0.309006774869487	0.35	0.291	0.00580807903961848	0 NK CD56dim mature	PER1
2.84196512132073e-07	0.332519499535295	0.395	0.324	0.00586922636855157	0 NK CD56dim mature	RNF181
2.8422348037978e-07	0.305573590396261	0.577	0.515	0.00586978331680321	0 NK CD56dim mature	SQSTM1
2.91819148990744e-07	0.389496340165689	0.278	0.179	0.00602664906495685	0 NK CD56dim mature	DUSP12
3.02482292281094e-07	0.359589447075875	0.437	0.362	0.00624686430018916	0 NK CD56dim mature	SNRPA1
3.20716891452227e-07	0.262815730509604	0.232	0.172	0.00662344524227138	0 NK CD56dim mature	PLA2G16
3.22693054469632e-07	0.280315526060845	0.249	0.196	0.00666425696090685	0 NK CD56dim mature	CREM
3.55888861860308e-07	0.258254590186703	0.272	0.223	0.00734981677513907	0 NK CD56dim mature	MED4
3.62899569043156e-07	0.283702291591436	0.197	0.135	0.00749460189987926	0 NK CD56dim mature	RAE1
3.8262884003699e-07	0.402745027509774	0.374	0.273	0.00790205080444391	0 NK CD56dim mature	UBE2E3
3.88064172404289e-07	0.284404475740619	0.292	0.238	0.00801430128849337	0 NK CD56dim mature	FAM32A
3.9371610248654e-07	0.27157371239881	0.512	0.475	0.00813102494855203	0 NK CD56dim mature	PSMB6
4.0104230824257e-07	0.285424064879423	0.31	0.263	0.00828232574982555	0 NK CD56dim mature	RAB1A
4.02751091916202e-07	0.252652822965353	0.341	0.299	0.00831761555025341	0 NK CD56dim mature	CHIC2
4.171190974868e-07	0.290155699076057	0.31	0.227	0.00861434360129739	0 NK CD56dim mature	C1orf21
4.39405081654151e-07	0.310128039529175	0.658	0.615	0.00907459374632153	0 NK CD56dim mature	STK4
4.39657527726426e-07	0.283653550592114	0.516	0.462	0.00907980726260616	0 NK CD56dim mature	MGAT4A
4.58036091624994e-07	0.328965541531385	0.34	0.271	0.00945936136423937	0 NK CD56dim mature	DNAJC3
4.6102218997352e-07	0.350083159259052	0.316	0.24	0.00952103026733314	0 NK CD56dim mature	ZBTB38
4.8017518648254e-07	0.392336014346384	0.457	0.371	0.00991657795123741	0 NK CD56dim mature	CIR1
5.04262431309632e-07	0.353892045279386	0.532	0.465	0.0104140277314065	0 NK CD56dim mature	RSRC2
5.30912316115421e-07	0.268881030564521	0.239	0.187	0.0109644011524157	0 NK CD56dim mature	VTI1B
5.84236954129942e-07	0.325186985564383	0.632	0.568	0.0120656615766916	0 NK CD56dim mature	DBI
6.11207751505442e-07	0.308891877471818	0.46	0.399	0.0126226624840904	0 NK CD56dim mature	TOMM5
6.17660798344767e-07	0.354259273236193	0.418	0.339	0.0127559308074161	0 NK CD56dim mature	RASA2
6.84646485197135e-07	0.312078332664282	0.188	0.116	0.0141393192122912	0 NK CD56dim mature	TEN1
7.13034838689491e-07	0.261865227104594	0.372	0.34	0.0147255954886154	0 NK CD56dim mature	PHF20
7.44373710349671e-07	0.324643256796113	0.269	0.202	0.0153728058661414	0 NK CD56dim mature	COPS3
7.45525736389064e-07	0.317894275192773	0.193	0.123	0.015396597507907	0 NK CD56dim mature	MADD
7.51601626479995e-07	0.390213904435137	0.53	0.462	0.0155220767900649	0 NK CD56dim mature	ZNF207
9.00285159368361e-07	0.320281254212332	0.209	0.132	0.0185926891112754	0 NK CD56dim mature	ASCL2
1.01583787997559e-06	0.301275550652645	0.609	0.566	0.0209790838972559	0 NK CD56dim mature	C9orf78
1.06465085507776e-06	0.288496108912238	0.309	0.255	0.0219871694590658	0 NK CD56dim mature	BCCIP
1.11660061055922e-06	0.324925403865613	0.25	0.174	0.0230600358092689	0 NK CD56dim mature	HAUS2
1.12736692066288e-06	0.356361341844804	0.456	0.39	0.0232823816455297	0 NK CD56dim mature	RASSF5
1.29996294760577e-06	0.287695078223511	0.454	0.41	0.0268468347939544	0 NK CD56dim mature	SNRPC
1.35591191335197e-06	0.359408559460116	0.449	0.362	0.0280022928345449	0 NK CD56dim mature	UPP1
1.4872547431821e-06	0.3768106797197	0.43	0.345	0.0307147849561968	0 NK CD56dim mature	ADRM1
1.51626882752686e-06	0.325242172017177	0.748	0.709	0.0313139838260846	0 NK CD56dim mature	KMT2E
1.69689984018594e-06	0.263299483041221	0.384	0.346	0.03504437549952	0 NK CD56dim mature	PRNP
1.69742571407919e-06	0.347616234382637	0.32	0.233	0.0350552358471634	0 NK CD56dim mature	PITPNC1
1.76751068575633e-06	0.259625603760767	0.212	0.16	0.0365026306822398	0 NK CD56dim mature	ELOVL1
2.24037226997909e-06	0.279869386326592	0.191	0.137	0.0462681681196081	0 NK CD56dim mature	ELL2
2.35449625545147e-06	0.343525904460432	0.279	0.207	0.0486250566675838	0 NK CD56dim mature	ZC3H12A
2.35771225934052e-06	0.307771354404334	0.289	0.228	0.0486914735799003	0 NK CD56dim mature	KANSL2
4.2645332531201e-155	1.29657637517147	0.818	0.321	8.80711407434364e-151	1 CD8 EM	CD8A
5.92327750873277e-141	1.41674194250989	0.757	0.266	1.22327527110349e-136	1 CD8 EM	CD8B
9.89017182906001e-136	2.05442197633258	0.584	0.104	2.04251828613747e-131	1 CD8 EM	GZMK
6.02459834596766e-129	0.922483854220694	0.968	0.616	1.24420005040924e-124	1 CD8 EM	CD3E
2.06500800528396e-91	0.992913267942004	0.912	0.623	4.26465453251243e-87	1 CD8 EM	IL32
7.82496065909012e-89	0.906122291476553	0.817	0.441	1.61601087531529e-84	1 CD8 EM	CD3D
1.16647511946405e-83	1.19907508469682	0.824	0.536	2.40900441671716e-79	1 CD8 EM	DUSP2
8.34150773877461e-81	1.14031102591039	0.726	0.315	1.72268817821173e-76	1 CD8 EM	CMC1
1.03356307712336e-73	0.5766813101058	0.996	0.818	2.13451446687516e-69	1 CD8 EM	CCL5
3.38727412233293e-41	0.297305546127367	1	0.999	6.99539851744196e-37	1 CD8 EM	RPS19
3.86254359490612e-40	0.520301231441206	0.881	0.641	7.97692503220012e-36	1 CD8 EM	GZMM
1.09380560304716e-39	0.260555671542935	1	1	2.25892733141299e-35	1 CD8 EM	RPS27
2.93417900204783e-38	0.610125292940022	0.678	0.395	6.05966647502919e-34	1 CD8 EM	CD3G
3.13762189103953e-37	0.571824158354142	0.719	0.532	6.47981672937484e-33	1 CD8 EM	PMAIP1
4.74733439017973e-36	0.471023884551727	0.959	0.841	9.80419498259917e-32	1 CD8 EM	HCST
6.06173692378713e-35	0.318411386236414	1	0.995	1.25186990950052e-30	1 CD8 EM	RPS29
4.05683852706246e-34	0.558556804023626	0.716	0.503	8.3781829260894e-30	1 CD8 EM	DNAJB1
1.63396696122068e-33	0.599027280848511	0.45	0.218	3.37446856831295e-29	1 CD8 EM	KLRG1
8.42409808887426e-32	1.26657960699833	0.19	0.033	1.73974473731431e-27	1 CD8 EM	TRBV9
5.93659576680462e-28	0.574413093034098	0.621	0.388	1.22602575776049e-23	1 CD8 EM	LYAR
1.04448693958304e-27	0.560121044287611	0.805	0.559	2.15707442762689e-23	1 CD8 EM	GZMA
3.45694853511838e-26	0.642320647145109	0.239	0.075	7.13929011472647e-22	1 CD8 EM	XCL2
5.22884087943721e-26	0.362832951904885	0.943	0.882	1.07986021842137e-21	1 CD8 EM	HSP90AA1
7.42455142029667e-25	0.457042765261341	0.751	0.602	1.53331835931967e-20	1 CD8 EM	PIK3R1
4.01513309988673e-24	0.38998993917718	0.894	0.774	8.29205287788608e-20	1 CD8 EM	JUN
1.03014892386311e-22	0.401880243061608	0.575	0.395	2.12746355756209e-18	1 CD8 EM	FYN
2.46984469710366e-22	0.487953382943082	0.679	0.496	5.10072326845848e-18	1 CD8 EM	CNN2
5.25599557108621e-22	0.258122979371693	1	0.999	1.08546820534072e-17	1 CD8 EM	EIF1
1.17693654551896e-21	0.340421982827163	0.995	0.985	2.43060935380576e-17	1 CD8 EM	PFN1
8.55311442165321e-21	0.466646251380621	0.365	0.197	1.76638919035982e-16	1 CD8 EM	CD5
1.84958609400708e-20	0.260099464096732	0.991	0.952	3.81976520134343e-16	1 CD8 EM	CALM1
2.24796877529461e-20	0.435201971008324	0.957	0.916	4.64250511473844e-16	1 CD8 EM	ZFP36L2
1.02506217401708e-19	0.306627444593315	0.165	0.064	2.11695840178006e-15	1 CD8 EM	JAKMIP1
3.34188996339913e-19	0.426341248650297	0.447	0.292	6.90167115241189e-15	1 CD8 EM	ITM2A
2.82670897438393e-18	0.4884946546052	0.349	0.167	5.83771937389769e-14	1 CD8 EM	LAG3
2.14997357517103e-17	0.361741732689656	0.452	0.301	4.44012542744322e-13	1 CD8 EM	LIME1
2.66109368868225e-17	0.308057243805892	0.215	0.112	5.49569068586658e-13	1 CD8 EM	THEMIS
3.26701600357824e-17	0.389012113049195	0.993	0.987	6.74704145058979e-13	1 CD8 EM	RPS26
5.88276065866493e-17	0.613579242990453	0.438	0.312	1.21490773122748e-12	1 CD8 EM	IFIT2
1.78855622741599e-16	0.528621402552996	0.619	0.416	3.69372632085951e-12	1 CD8 EM	LCK
2.02531123422819e-16	0.519036332013119	0.36	0.203	4.18267276092807e-12	1 CD8 EM	IFNG
3.80995226303101e-16	0.281446422658028	0.448	0.329	7.86831341361165e-12	1 CD8 EM	CYTOR
5.26103610467162e-16	0.447261421209672	0.464	0.302	1.08650917633678e-11	1 CD8 EM	TENT5C
9.66048078824697e-16	0.740197383047797	0.158	0.038	1.99508249238876e-11	1 CD8 EM	TRBV7-9
1.90718159875756e-15	0.28009875406653	0.102	0.026	3.93871143775411e-11	1 CD8 EM	CRTAM
3.84879149371326e-15	0.262323376416307	0.963	0.911	7.94852419281662e-11	1 CD8 EM	RPS20
5.07954662353396e-15	0.380364240543718	0.515	0.358	1.04902796869223e-10	1 CD8 EM	LAT
6.05255374997967e-15	0.370773530782244	0.378	0.228	1.2499734004458e-10	1 CD8 EM	SAMD3
1.30861050419335e-14	0.348659492460824	0.75	0.616	2.7025424132601e-10	1 CD8 EM	RARRES3
1.33341578261208e-14	0.40064408407937	0.469	0.328	2.75377027425046e-10	1 CD8 EM	GPI
1.45282918540014e-14	0.357231989527872	0.477	0.334	3.00038283368836e-10	1 CD8 EM	CD6
1.91343952680272e-14	0.505603306978963	0.151	0.054	3.95163531075299e-10	1 CD8 EM	XCL1
7.34456703668189e-14	0.281408868843166	0.37	0.261	1.51679998441554e-09	1 CD8 EM	RASAL3
1.42312745502187e-13	0.482984581663086	0.511	0.368	2.93904282011116e-09	1 CD8 EM	TUBA4A
1.89938434193154e-13	0.400309995855277	0.524	0.352	3.92260854295701e-09	1 CD8 EM	CD2
4.24564362089974e-13	0.375417613934749	0.836	0.684	8.76810320588215e-09	1 CD8 EM	GZMH
8.21832255286111e-13	0.387723310666041	0.587	0.426	1.69724797361688e-08	1 CD8 EM	ANXA6
1.18290227070006e-12	0.302795568786864	0.166	0.067	2.44292976944976e-08	1 CD8 EM	CD160
1.32112710779921e-12	0.301855203339674	0.693	0.561	2.72839170302693e-08	1 CD8 EM	PAXX
2.05935578209486e-12	0.337217087640262	0.31	0.184	4.25298156118231e-08	1 CD8 EM	TC2N
2.57068486431941e-12	0.311116808430051	0.103	0.029	5.30897838179245e-08	1 CD8 EM	TRGV3
7.52330308760681e-12	0.298721395901294	0.141	0.059	1.55371255365256e-07	1 CD8 EM	CXCR3
1.00958442400593e-11	0.299291717840442	0.19	0.105	2.08499375245705e-07	1 CD8 EM	TUBB2A
1.03942193979122e-11	0.340795995860624	0.231	0.141	2.14661419005683e-07	1 CD8 EM	RGS1
1.52198590316382e-11	0.29627490547868	0.82	0.733	3.14320528721392e-07	1 CD8 EM	SRSF7
6.14805582402547e-11	0.266556574067629	0.864	0.769	1.26969648877774e-06	1 CD8 EM	GUK1
1.15551641978987e-10	0.362444299623126	0.254	0.128	2.38637251015004e-06	1 CD8 EM	LINC02446
2.21288646791843e-10	0.326661362749084	0.872	0.785	4.57005313354515e-06	1 CD8 EM	CORO1A
4.30654811543797e-10	0.306456878184679	0.435	0.313	8.8938831680025e-06	1 CD8 EM	CBLB
5.24999212726755e-10	0.292997258253515	0.469	0.351	1.0842283741233e-05	1 CD8 EM	GABARAPL1
1.29937905638377e-09	0.266616890414049	0.598	0.502	2.68347762724375e-05	1 CD8 EM	EML4
1.45359713131416e-09	0.30495156381431	0.289	0.175	3.00196879558999e-05	1 CD8 EM	SH2D1A
1.78385545366874e-09	0.346420767733675	0.364	0.235	3.68401828291668e-05	1 CD8 EM	NUCB2
3.71221867554728e-09	0.276935056812258	0.204	0.121	7.66647400874024e-05	1 CD8 EM	TRAC
8.53303417830316e-09	0.271918734200698	0.276	0.178	0.000176224221850317	1 CD8 EM	MAP4K1
8.85013221653215e-09	0.276054896732728	0.501	0.386	0.000182772930535822	1 CD8 EM	ACAP1
1.42057805063905e-08	0.339533493421117	0.675	0.547	0.000293377779017977	1 CD8 EM	PSMB9
2.6827153175643e-08	0.264074520984287	0.292	0.2	0.000554034367383379	1 CD8 EM	GRK6
2.962750872476e-08	0.286642480837994	0.687	0.551	0.000611867310183745	1 CD8 EM	FYB1
3.46777584351689e-08	0.300615413730497	0.422	0.323	0.000716165067203108	1 CD8 EM	RHOB
1.40487960658597e-07	0.27474984100484	0.364	0.266	0.00290135736352134	1 CD8 EM	AC026979.2
1.60433566680438e-07	0.510080167515519	0.105	0.048	0.00331327401908441	1 CD8 EM	TRGV9
2.62987169117182e-07	0.258888476684029	0.198	0.114	0.00543121101660803	1 CD8 EM	COL6A2
2.76284725667569e-07	0.362543441453161	0.552	0.42	0.00570583215448663	1 CD8 EM	PDCD4
3.50757678436811e-07	0.257548531562234	0.331	0.229	0.00724384757507702	1 CD8 EM	CDC25B
5.36552884167449e-07	0.325035479955146	0.267	0.163	0.0110808901638262	1 CD8 EM	KPNA2
6.2445946365251e-07	0.250880461452528	0.72	0.62	0.0128963368433516	1 CD8 EM	HCLS1
2.49334695387568e-82	0.663244411200911	0.957	0.618	5.14926012914405e-78	2 CD8 cytotoxic	CD3E
3.82253937273096e-81	1.11960856660887	0.735	0.334	7.89430831256398e-77	2 CD8 cytotoxic	CD8A
6.3084494547046e-68	0.975622624895076	0.639	0.283	1.3028209813856e-63	2 CD8 cytotoxic	CD8B
1.10772116236441e-67	0.32622901146021	1	1	2.28766574451498e-63	2 CD8 cytotoxic	RPS3
2.52886689237788e-59	0.388466503887472	1	1	5.2226159061388e-55	2 CD8 cytotoxic	RPS27
7.00433793381619e-53	0.505594141497134	0.959	0.669	1.44653587009172e-48	2 CD8 cytotoxic	GZMH
1.61310588358847e-51	0.374127176660192	1	0.997	3.33138627078691e-47	2 CD8 cytotoxic	RPL23A
1.91938555217716e-50	0.310766201955972	1	1	3.96391504235627e-46	2 CD8 cytotoxic	RPS14
2.36369999180474e-47	0.397418309219036	1	0.999	4.88151322307514e-43	2 CD8 cytotoxic	HLA-C
9.98545019612212e-44	0.758031520348091	0.285	0.063	2.06219517450314e-39	2 CD8 cytotoxic	PROK2
3.7178977885128e-43	0.293093208019348	1	1	7.67820251283664e-39	2 CD8 cytotoxic	RPS7
2.4658728467155e-35	0.352892302432084	0.964	0.865	5.09252060303686e-31	2 CD8 cytotoxic	CD99
1.17249672036105e-31	0.319026897581905	1	0.998	2.42144022688964e-27	2 CD8 cytotoxic	RPL26
1.60643277733856e-27	0.563553076038164	0.613	0.39	3.31760497175959e-23	2 CD8 cytotoxic	LYAR
7.64164037597888e-27	0.698566439770578	0.478	0.278	1.57815157044716e-22	2 CD8 cytotoxic	SRRT
2.32572135493317e-26	0.634456776957845	0.424	0.176	4.80307974220799e-22	2 CD8 cytotoxic	ZNF683
8.16550801478767e-25	0.321684284702025	0.981	0.913	1.68634071521395e-20	2 CD8 cytotoxic	CD52
1.56586103884445e-24	0.809080275112874	0.183	0.044	3.23381621742155e-20	2 CD8 cytotoxic	TRBV7-6
1.58296690785858e-24	0.314646388574462	1	0.995	3.26914325810955e-20	2 CD8 cytotoxic	RPS29
9.01226561255868e-24	0.25858795454695	1	0.999	1.86121309430562e-19	2 CD8 cytotoxic	RPS18
1.18209447471749e-23	0.36893953410318	0.97	0.914	2.44126150918656e-19	2 CD8 cytotoxic	ZFP36L2
1.01155341497158e-21	0.255952007785343	1	0.999	2.0890601125993e-17	2 CD8 cytotoxic	MT-CYB
2.29972885726792e-21	0.527432068669348	0.735	0.529	4.7494000360297e-17	2 CD8 cytotoxic	SPOCK2
2.58466672638146e-20	0.437810697554371	0.67	0.514	5.33785372332298e-16	2 CD8 cytotoxic	HERPUD1
2.59777357891337e-19	0.440546056553004	0.722	0.582	5.36492199517189e-15	2 CD8 cytotoxic	EZR
9.26447480920681e-19	0.281664732604889	0.988	0.952	1.91329933759739e-14	2 CD8 cytotoxic	CALM1
2.44060735816607e-18	0.302465785455354	0.87	0.77	5.04034231608458e-14	2 CD8 cytotoxic	KLF2
7.9506113804962e-18	0.296157062899948	0.961	0.919	1.64196026230008e-13	2 CD8 cytotoxic	RPL36A
1.17383105319471e-17	0.575207953937067	0.674	0.509	2.42419589105771e-13	2 CD8 cytotoxic	KLF3
2.15747998847646e-17	0.398141743552884	0.794	0.645	4.45562767220158e-13	2 CD8 cytotoxic	RPS4Y1
2.21757908142396e-17	0.257835919414763	0.98	0.96	4.57974431895677e-13	2 CD8 cytotoxic	RPL36AL
3.99302038759593e-17	0.353738866689035	0.137	0.038	8.24638570446312e-13	2 CD8 cytotoxic	AC020659.1
6.64342720310396e-17	0.434377552031104	0.635	0.497	1.37200058598503e-12	2 CD8 cytotoxic	EML4
7.21184361982972e-17	0.474904384334231	0.746	0.603	1.48938994436723e-12	2 CD8 cytotoxic	PIK3R1
7.77102385380638e-17	0.496279832880543	0.365	0.197	1.60487184628809e-12	2 CD8 cytotoxic	CD5
1.75319775738302e-16	0.258262781861948	0.999	0.993	3.62070400854742e-12	2 CD8 cytotoxic	MT-ND5
2.76606455984116e-16	0.493424769069626	0.553	0.385	5.71247652898397e-12	2 CD8 cytotoxic	SYTL3
3.29112859089825e-16	0.395571863023306	0.678	0.46	6.79683876592306e-12	2 CD8 cytotoxic	CD3D
7.73141941094844e-16	0.479024897671959	0.604	0.406	1.59669273674907e-11	2 CD8 cytotoxic	CD3G
1.23661988668207e-15	0.539219910557137	0.487	0.303	2.5538673899758e-11	2 CD8 cytotoxic	P2RY8
5.92995619231509e-15	0.273876528397811	0.6	0.496	1.22465455283691e-10	2 CD8 cytotoxic	PPP2R5C
1.38325337173472e-14	0.371827731697547	0.254	0.137	2.85669486330655e-10	2 CD8 cytotoxic	SYTL2
2.14426664394699e-14	0.437536590086585	0.634	0.475	4.42833947307933e-10	2 CD8 cytotoxic	ODC1
2.49683585791251e-14	0.364091017604992	0.659	0.475	5.15646541376092e-10	2 CD8 cytotoxic	C12orf75
3.16184489512074e-14	0.384757071274394	0.447	0.32	6.52984207740335e-10	2 CD8 cytotoxic	ZBP1
3.24492599436629e-14	0.321875111139659	0.795	0.629	6.70142116356527e-10	2 CD8 cytotoxic	LGALS1
6.50952581045961e-14	0.417813011372545	0.311	0.181	1.34434727037612e-09	2 CD8 cytotoxic	PPP1R16B
1.20165715924811e-13	0.274135429535954	0.123	0.043	2.4816623652792e-09	2 CD8 cytotoxic	MSC
1.26691946130667e-13	0.386457822477451	0.533	0.4	2.61644207149053e-09	2 CD8 cytotoxic	RNF166
3.39425702916863e-13	0.466423108025727	0.499	0.332	7.00981961663905e-09	2 CD8 cytotoxic	CD6
1.49294176996695e-12	0.383735107344787	0.532	0.401	3.08322334333574e-08	2 CD8 cytotoxic	FYN
2.00338028445655e-12	0.362121984224439	0.261	0.154	4.13738096345967e-08	2 CD8 cytotoxic	GDE1
3.32634087923544e-12	0.267926804041347	0.561	0.459	6.86955918379704e-08	2 CD8 cytotoxic	MGAT4A
5.25851317747263e-12	0.46652180597238	0.535	0.366	1.08598814141165e-07	2 CD8 cytotoxic	TUBA4A
6.75955835764098e-12	0.402598461366983	0.513	0.369	1.39598399202001e-07	2 CD8 cytotoxic	FKBP11
1.70554677731273e-11	0.294040350912351	0.515	0.395	3.52229520450626e-07	2 CD8 cytotoxic	RORA
2.6626962072162e-11	0.307817150234127	0.429	0.305	5.4990002071429e-07	2 CD8 cytotoxic	TSEN54
2.66359499117703e-11	0.382212180873086	0.71	0.582	5.5008563757788e-07	2 CD8 cytotoxic	TGFB1
2.8802495124804e-11	0.360671178404436	0.652	0.542	5.94829129317453e-07	2 CD8 cytotoxic	HNRNPH3
1.2713799653345e-10	0.313060360218241	0.368	0.23	2.62565390440881e-06	2 CD8 cytotoxic	KLRG1
1.31798693078788e-09	0.325538585000385	0.281	0.182	2.72190660946314e-05	2 CD8 cytotoxic	S1PR1
1.58822841047539e-09	0.27322661847394	0.173	0.094	3.28000931331378e-05	2 CD8 cytotoxic	LRRC8C
1.83024043153593e-09	0.290568101238171	0.443	0.308	3.779812539208e-05	2 CD8 cytotoxic	TBX21
1.88017482902762e-09	0.306270659232659	0.54	0.436	3.88293705690784e-05	2 CD8 cytotoxic	PARP8
7.19348609988354e-09	0.250212068358368	0.844	0.772	0.000148559874934795	2 CD8 cytotoxic	GUK1
7.35730232818592e-09	0.323685059154814	0.235	0.131	0.000151943007681696	2 CD8 cytotoxic	LINC02446
1.98550175622972e-08	0.27634636012613	0.251	0.151	0.000410045822696562	2 CD8 cytotoxic	MT1E
2.13800150875648e-08	0.29514767637414	0.979	0.96	0.000441540071588388	2 CD8 cytotoxic	RPL27A
2.5139687851304e-08	0.309102043927377	0.494	0.382	0.000519184833505131	2 CD8 cytotoxic	RNF125
4.07636931840845e-08	0.297880983062549	0.696	0.55	0.000841851791637713	2 CD8 cytotoxic	ARPC5L
9.51177999391008e-08	0.250859512621072	0.603	0.504	0.00196437280434231	2 CD8 cytotoxic	PPP3CC
1.71287263887602e-07	0.29783428488798	0.588	0.477	0.00353742457380676	2 CD8 cytotoxic	TUBA1B
5.57451423896508e-07	0.254352538588429	0.414	0.333	0.0115124868063107	2 CD8 cytotoxic	AKNA
7.78161824908857e-07	0.412135927800638	0.102	0.05	0.0160705980080177	2 CD8 cytotoxic	TRBV20-1
8.78858344786493e-07	0.28874439932866	0.557	0.439	0.0181501825365306	2 CD8 cytotoxic	RUNX3
9.99105299695366e-07	0.333821059721839	0.611	0.531	0.0206335226493087	2 CD8 cytotoxic	ADGRE5
1.3453075134467e-06	0.264057441848986	0.465	0.372	0.0277832907677011	2 CD8 cytotoxic	CCDC12
1.41024835692084e-06	0.260492090232241	0.435	0.331	0.0291244490671293	2 CD8 cytotoxic	CYTOR
2.02084637754473e-06	0.2809154265036	0.633	0.538	0.0417345193890537	2 CD8 cytotoxic	HMGB2
2.64268823485389e-278	2.18869192677693	0.906	0.329	5.45767974262025e-274	3 NK CD56dim activated	SPON2
4.46584355933164e-268	2.05590033437957	0.862	0.27	9.22286011873171e-264	3 NK CD56dim activated	FCGR3A
7.48637994562238e-258	2.28518880389211	0.915	0.402	1.54608718636993e-253	3 NK CD56dim activated	PRF1
1.42219328872493e-256	1.73423361223593	0.985	0.566	2.93711357987472e-252	3 NK CD56dim activated	GZMB
2.5199201665363e-221	1.53704392127496	0.997	0.716	5.20413912793077e-217	3 NK CD56dim activated	CST7
3.91773924651827e-197	1.45668348154364	0.984	0.593	8.09091509190954e-193	3 NK CD56dim activated	FGFBP2
4.37719172342651e-197	1.23928297596833	0.991	0.569	9.03977634722042e-193	3 NK CD56dim activated	TYROBP
1.87963795529446e-174	1.48173967081341	0.947	0.542	3.88182830527411e-170	3 NK CD56dim activated	GZMA
7.74789338090126e-168	1.27998033432007	0.939	0.566	1.60009494102373e-163	3 NK CD56dim activated	CD247
9.2699190510625e-152	1.08878481011652	0.994	0.743	1.91442368242543e-147	3 NK CD56dim activated	CTSW
4.17573937737002e-145	1.1939547574526	0.996	0.787	8.62373696214457e-141	3 NK CD56dim activated	GNLY
1.15252827341447e-143	1.1166896932725	1	0.843	2.38020139025557e-139	3 NK CD56dim activated	NKG7
3.73390291633194e-138	0.557725286918831	1	1	7.71125630280873e-134	3 NK CD56dim activated	B2M
9.41543511721695e-136	1.43787689863811	0.657	0.174	1.94447566040765e-131	3 NK CD56dim activated	KLRF1
8.29397035064908e-135	1.24406143978153	0.931	0.608	1.71287075681605e-130	3 NK CD56dim activated	CD7
6.06538807531953e-129	1.02758270839485	0.994	0.904	1.25262394531499e-124	3 NK CD56dim activated	CYBA
8.28266895800991e-129	1.69597268533339	0.658	0.193	1.71053679320821e-124	3 NK CD56dim activated	CLIC3
2.49676053644404e-123	0.86523800491308	1	0.984	5.15630985986423e-119	3 NK CD56dim activated	PFN1
4.05552971044346e-121	1.19790041322352	0.919	0.67	8.37547995800783e-117	3 NK CD56dim activated	RAC2
1.48104969022695e-112	0.985557425153925	0.974	0.797	3.0586638202567e-108	3 NK CD56dim activated	ITGB2
1.22768476456226e-109	0.79381417950014	0.996	0.962	2.53541457577399e-105	3 NK CD56dim activated	CFL1
2.51730051894061e-109	1.28156709492995	0.809	0.401	5.19872903171614e-105	3 NK CD56dim activated	HOPX
4.53352265746804e-109	0.557585097158348	1	0.999	9.362630992203e-105	3 NK CD56dim activated	HLA-A
3.49436568366424e-107	1.12718045160275	0.816	0.379	7.2165640099034e-103	3 NK CD56dim activated	KLRB1
6.20202161736445e-107	0.716973711964559	1	0.998	1.28084150441811e-102	3 NK CD56dim activated	TMSB4X
8.15545653470995e-103	1.21056512174644	0.852	0.436	1.6842648835483e-98	3 NK CD56dim activated	KLRD1
1.03199789739927e-102	1.43265675671821	0.569	0.131	2.13128205770897e-98	3 NK CD56dim activated	IGFBP7
3.92629348919921e-102	0.868055523602301	1	0.999	8.10858131389421e-98	3 NK CD56dim activated	ACTB
5.06862238506742e-102	1.28111890466598	0.682	0.256	1.04677189496412e-97	3 NK CD56dim activated	IL2RB
2.05074876928496e-100	1.46874412057637	0.748	0.37	4.2352063583273e-96	3 NK CD56dim activated	TRBC1
2.76213128024948e-99	1.37619514799271	0.73	0.269	5.70435351997123e-95	3 NK CD56dim activated	FCER1G
2.89530467857092e-98	1.05480535258761	0.961	0.811	5.97938322218466e-94	3 NK CD56dim activated	IFITM2
4.27194009682952e-95	0.898862555761198	0.997	0.921	8.82241068797233e-91	3 NK CD56dim activated	IFITM1
1.83682516567268e-94	1.43869446016437	0.709	0.295	3.79341133214722e-90	3 NK CD56dim activated	CCL3
1.25101194907632e-89	1.08997913548245	0.603	0.219	2.58358987723241e-85	3 NK CD56dim activated	TTC38
1.32003856157959e-88	0.45644586644223	1	1	2.72614363737416e-84	3 NK CD56dim activated	HLA-B
1.29740611271714e-85	1.11085360005486	0.648	0.255	2.67940310398344e-81	3 NK CD56dim activated	PRSS23
5.79130587204048e-81	0.579984948137514	0.998	0.987	1.1960204886938e-76	3 NK CD56dim activated	HLA-E
7.53916324327006e-80	1.08755835379826	0.713	0.336	1.55698799300013e-75	3 NK CD56dim activated	APMAP
2.17612024685966e-74	0.734400345629962	0.97	0.887	4.49412353381458e-70	3 NK CD56dim activated	MYL12A
2.59967154287174e-73	1.10395324025269	0.645	0.276	5.36884167033873e-69	3 NK CD56dim activated	ADGRG1
6.0241241241946e-73	1.03418247229532	0.542	0.198	1.24410211412867e-68	3 NK CD56dim activated	NCR3
1.83673802617398e-72	1.02137692810314	0.535	0.22	3.7932313716545e-68	3 NK CD56dim activated	SELPLG
8.92071713057697e-71	0.959963644296253	0.633	0.286	1.84230650180676e-66	3 NK CD56dim activated	S1PR5
1.12713476963633e-70	0.990774013194283	0.524	0.205	2.32775872625295e-66	3 NK CD56dim activated	GNPTAB
1.67444607488307e-70	0.714219698297537	0.887	0.642	3.45806603384851e-66	3 NK CD56dim activated	GZMM
2.41320945616813e-70	0.759551356467635	0.97	0.84	4.98376016887843e-66	3 NK CD56dim activated	HCST
4.35960145960376e-69	0.765315854667148	0.76	0.513	9.00344893437369e-65	3 NK CD56dim activated	GNG2
6.85864140061485e-67	0.788282560966104	0.978	0.916	1.41644662205498e-62	3 NK CD56dim activated	ACTG1
1.69982217057055e-66	0.881874832493692	0.789	0.491	3.51047274666231e-62	3 NK CD56dim activated	EFHD2
1.5305789034224e-64	0.757502554387966	0.861	0.65	3.16095155134793e-60	3 NK CD56dim activated	EVL
1.71873567460331e-64	0.743847290810825	0.828	0.594	3.54953291519076e-60	3 NK CD56dim activated	SUN2
6.3731777695527e-64	0.914604000626296	0.613	0.315	1.31618867296802e-59	3 NK CD56dim activated	OSTF1
1.11970042595486e-63	0.597254606684777	0.983	0.821	2.31240531968197e-59	3 NK CD56dim activated	CCL5
4.05951401428144e-63	0.390245365036622	1	0.999	8.38370834229403e-59	3 NK CD56dim activated	HLA-C
2.71608621327862e-62	1.13369365351148	0.813	0.469	5.609261247663e-58	3 NK CD56dim activated	CCL4
5.00645387868457e-62	1.03776571824871	0.394	0.076	1.03393285502594e-57	3 NK CD56dim activated	SH2D1B
1.5485856112706e-61	0.934011854752152	0.534	0.232	3.19813900439604e-57	3 NK CD56dim activated	SPN
8.71879410417003e-61	0.614296854523166	0.935	0.672	1.80060535839319e-56	3 NK CD56dim activated	GZMH
1.22422845602378e-60	0.968073740267748	0.528	0.2	2.52827660738031e-56	3 NK CD56dim activated	FCRL6
3.31888632991831e-59	0.781950239242627	0.718	0.45	6.85416404854729e-55	3 NK CD56dim activated	CD63
5.3150603855177e-59	0.960795665108592	0.614	0.319	1.09766627081712e-54	3 NK CD56dim activated	PLAC8
7.9650673788013e-57	0.611028635600375	0.96	0.852	1.64494571507005e-52	3 NK CD56dim activated	LSP1
3.09642171428498e-56	0.648457487455497	0.972	0.899	6.39473012434133e-52	3 NK CD56dim activated	ARPC2
1.44229273340578e-55	1.02613505904167	0.395	0.086	2.97862295302962e-51	3 NK CD56dim activated	TRDC
1.79727108813428e-53	0.592186243278914	0.98	0.922	3.71172425121492e-49	3 NK CD56dim activated	MYL6
5.26262287536888e-53	0.853336030059976	0.306	0.053	1.08683687622118e-48	3 NK CD56dim activated	AKR1C3
2.85366389588068e-52	0.733017330498107	0.882	0.699	5.89338667777278e-48	3 NK CD56dim activated	CLIC1
1.43588568028648e-51	0.961066738591667	0.694	0.412	2.96539110692764e-47	3 NK CD56dim activated	UCP2
1.68040366279801e-51	0.557277938962143	0.952	0.872	3.47036964441046e-47	3 NK CD56dim activated	UBB
8.52805195041619e-51	0.799524121441331	0.826	0.612	1.76121328879995e-46	3 NK CD56dim activated	MSN
1.44026537385046e-50	0.511030832323891	0.992	0.958	2.97443605007597e-46	3 NK CD56dim activated	SERF2
4.47625683683698e-50	0.756978433473933	0.776	0.543	9.24436561943573e-46	3 NK CD56dim activated	BIN2
1.6142790452988e-49	0.812166930164085	0.749	0.528	3.33380908435107e-45	3 NK CD56dim activated	CCND3
3.98540473019916e-49	0.832155403563104	0.69	0.441	8.2306578488073e-45	3 NK CD56dim activated	SLC9A3R1
1.26015124805233e-47	0.742272633883525	0.666	0.417	2.60246435747767e-43	3 NK CD56dim activated	ANXA6
1.85737856109111e-47	0.826509127840173	0.811	0.564	3.83585820436536e-43	3 NK CD56dim activated	TRBC2
2.37583359730324e-47	0.748286982277882	0.616	0.378	4.90657154515064e-43	3 NK CD56dim activated	CTSC
4.75659338220776e-47	0.650883448271539	0.91	0.765	9.82331665293546e-43	3 NK CD56dim activated	LITAF
8.92741629019431e-46	0.907852280000333	0.564	0.308	1.84369001225093e-41	3 NK CD56dim activated	ALOX5AP
1.5002974059961e-45	0.802921803997728	0.324	0.088	3.09841420286315e-41	3 NK CD56dim activated	PTGDR
1.10365826364539e-44	0.720759912496143	0.776	0.553	2.27927504608047e-40	3 NK CD56dim activated	DBI
3.45034345668713e-44	0.745779057545707	0.806	0.609	7.12564930675027e-40	3 NK CD56dim activated	RARRES3
1.0507319012484e-43	0.453327181667639	0.997	0.974	2.1699715224582e-39	3 NK CD56dim activated	SH3BGRL3
1.24998039276286e-43	0.718791924352721	0.497	0.253	2.58145950713386e-39	3 NK CD56dim activated	TPST2
2.91319816106988e-43	0.481761830738084	0.965	0.865	6.01633684224152e-39	3 NK CD56dim activated	CD99
2.97090374110863e-43	0.774842744967435	0.64	0.412	6.13551040613754e-39	3 NK CD56dim activated	CD53
4.41079725755354e-43	0.617866238339159	0.754	0.55	9.10917849629956e-39	3 NK CD56dim activated	TPI1
1.49773155843586e-42	0.766262398250035	0.477	0.222	3.09311521448174e-38	3 NK CD56dim activated	AOAH
3.70072786734654e-42	0.742729199128519	0.474	0.225	7.64274319164408e-38	3 NK CD56dim activated	SH2D2A
9.86850931530916e-42	0.47730475023999	0.988	0.953	2.03804454379765e-37	3 NK CD56dim activated	ARHGDIB
1.40732945249142e-41	0.73943207394287	0.72	0.511	2.90641678528528e-37	3 NK CD56dim activated	CAP1
1.56045004392123e-41	0.610887275149177	0.813	0.609	3.22264143070613e-37	3 NK CD56dim activated	GSTP1
1.83221499789502e-41	0.716021187028621	0.765	0.553	3.78389041365281e-37	3 NK CD56dim activated	PPP1CA
2.74447942002497e-41	0.499051834213656	0.981	0.949	5.66789889823557e-37	3 NK CD56dim activated	PPIA
4.00531557190053e-41	1.02457940673392	0.38	0.136	8.27177771908897e-37	3 NK CD56dim activated	LAIR2
7.38512734080807e-41	0.754236960950963	0.385	0.15	1.52517649842368e-36	3 NK CD56dim activated	RHOC
9.11267789165006e-41	0.670727491607001	0.916	0.784	1.88195023818357e-36	3 NK CD56dim activated	LCP1
1.50831666434911e-40	0.796532008510071	0.628	0.385	3.11497557521378e-36	3 NK CD56dim activated	PSMB10
7.91819278428724e-40	0.764871133862241	0.575	0.329	1.635265173811e-35	3 NK CD56dim activated	ITGB7
2.17323935618524e-39	0.702809073759681	0.669	0.412	4.48817391839377e-35	3 NK CD56dim activated	MATK
7.59273469255846e-39	0.380053322860075	0.99	0.952	1.56805156870717e-34	3 NK CD56dim activated	CALM1
8.72379307929574e-39	0.690272213803267	0.532	0.327	1.80163774673616e-34	3 NK CD56dim activated	PPP1R18
1.95601811192773e-38	0.648717526508759	0.444	0.214	4.03956860475314e-34	3 NK CD56dim activated	C1orf21
4.58804474640951e-38	0.737728198996156	0.565	0.354	9.47523001028492e-34	3 NK CD56dim activated	BST2
4.61680826257581e-38	1.08294912620375	0.32	0.115	9.53463242387155e-34	3 NK CD56dim activated	PTGDS
4.62857449797995e-38	0.596276717063707	0.243	0.061	9.55893205322819e-34	3 NK CD56dim activated	NCR1
7.63551291197165e-38	0.684538193770797	0.279	0.073	1.57688612658038e-33	3 NK CD56dim activated	LAT2
2.52972846787693e-37	0.713011891276113	0.263	0.075	5.22439523185945e-33	3 NK CD56dim activated	CX3CR1
3.40384132779833e-36	0.365314994001448	0.973	0.887	7.02961311016911e-32	3 NK CD56dim activated	SRGN
8.91314154778731e-36	0.677120325842526	0.593	0.378	1.84074199244904e-31	3 NK CD56dim activated	DHRS7
1.08928624749716e-35	0.792372935515749	0.32	0.099	2.24959395833114e-31	3 NK CD56dim activated	CD38
1.17207522841232e-35	0.514262561568958	0.724	0.539	2.42056976171713e-31	3 NK CD56dim activated	ZEB2
2.65729649254665e-35	0.683086472427377	0.455	0.226	5.48784871640734e-31	3 NK CD56dim activated	ABHD17A
2.82436738693903e-35	0.770598998307588	0.341	0.103	5.83288352750648e-31	3 NK CD56dim activated	TXK
8.87801261009408e-35	0.567683561469641	0.824	0.639	1.83348716423663e-30	3 NK CD56dim activated	ANXA1
1.27060023064264e-34	0.637199241795102	0.656	0.47	2.62404359632318e-30	3 NK CD56dim activated	FAM49B
2.09060783845462e-34	0.715827379924003	0.664	0.422	4.31752330797648e-30	3 NK CD56dim activated	ZAP70
2.12899433046059e-34	0.685033149193694	0.461	0.226	4.39679909126721e-30	3 NK CD56dim activated	CHST12
3.88136919199386e-34	0.638061869686741	0.337	0.141	8.01580365530572e-30	3 NK CD56dim activated	ABI3
4.16452454162927e-34	0.570821689802121	0.209	0.04	8.60057608337277e-30	3 NK CD56dim activated	MLC1
2.00666461302817e-33	0.677800837628593	0.404	0.19	4.14416375882577e-29	3 NK CD56dim activated	ADAM8
2.86276244294853e-33	0.303789218651928	0.995	0.933	5.91217699717729e-29	3 NK CD56dim activated	S100A4
6.20326597864584e-33	0.608014639152695	0.525	0.33	1.28109848990994e-28	3 NK CD56dim activated	SDF4
1.69512496230967e-32	0.702198991253612	0.231	0.054	3.50077207216194e-28	3 NK CD56dim activated	TMIGD2
1.91613945023537e-32	0.621418755453626	0.616	0.426	3.95721119262608e-28	3 NK CD56dim activated	CD164
2.24851847911282e-32	0.575490519549616	0.383	0.202	4.64364036306379e-28	3 NK CD56dim activated	AC116366.3
2.6992975735037e-32	0.673160579435635	0.523	0.311	5.57458934879983e-28	3 NK CD56dim activated	ARPC5
2.97442729596621e-32	0.646594322121715	0.658	0.447	6.14278725162942e-28	3 NK CD56dim activated	BSG
4.95784327322777e-32	0.568823722997065	0.808	0.643	1.023893792787e-27	3 NK CD56dim activated	FLNA
5.88179057350999e-32	0.601706294960786	0.277	0.091	1.21470738924128e-27	3 NK CD56dim activated	CD244
6.08298772799108e-32	0.689266346547054	0.629	0.423	1.25625862558472e-27	3 NK CD56dim activated	WDR1
7.68285362059634e-32	0.649785687823424	0.578	0.38	1.58666292972555e-27	3 NK CD56dim activated	PRDX5
7.93024490850731e-32	0.55713796818903	0.191	0.04	1.63775417850493e-27	3 NK CD56dim activated	CHST2
1.43552410858025e-31	0.588617418704509	0.469	0.283	2.96464438903994e-27	3 NK CD56dim activated	SCP2
7.57468611881827e-31	0.608723374360984	0.265	0.089	1.56432417725835e-26	3 NK CD56dim activated	LAIR1
1.47194856345134e-30	0.563169114736725	0.373	0.186	3.0398681732397e-26	3 NK CD56dim activated	CEP78
2.00555029218248e-30	0.465988364576275	0.948	0.893	4.14186246341525e-26	3 NK CD56dim activated	YWHAZ
2.15394263647095e-30	0.616953365924628	0.725	0.541	4.4483223328398e-26	3 NK CD56dim activated	PSMB9
2.49556305748395e-30	0.58344704310185	0.427	0.237	5.15383682631585e-26	3 NK CD56dim activated	STOM
3.96928982990474e-30	0.578075516820298	0.673	0.505	8.19737735671926e-26	3 NK CD56dim activated	ARL4C
5.29604123696959e-30	0.689427974083325	0.399	0.178	1.09373843625896e-25	3 NK CD56dim activated	FGR
5.97385399852029e-30	0.819751220678757	0.28	0.079	1.23372032777441e-25	3 NK CD56dim activated	KIR2DL1
7.14841718933793e-30	0.634103252045723	0.513	0.304	1.47629111794207e-25	3 NK CD56dim activated	CARD16
1.72486549845502e-29	0.522822673533594	0.807	0.687	3.5621922274093e-25	3 NK CD56dim activated	JAK1
2.12377049203445e-29	0.602007353801155	0.728	0.555	4.38601082014955e-25	3 NK CD56dim activated	NDUFB2
2.38374179213776e-29	0.593020438571029	0.603	0.413	4.9229035491229e-25	3 NK CD56dim activated	VAMP8
2.99856256209974e-29	0.529461578674047	0.24	0.085	6.19263140324838e-25	3 NK CD56dim activated	HIPK2
3.60926053227997e-29	0.613509023764263	0.393	0.2	7.45384485126459e-25	3 NK CD56dim activated	HDDC2
3.88211901561567e-29	0.50337896662018	0.855	0.746	8.01735219104947e-25	3 NK CD56dim activated	MYL12B
6.24348421540731e-29	0.590981709761151	0.224	0.059	1.28940436016592e-24	3 NK CD56dim activated	RASSF4
7.38642190559913e-29	0.62754936274401	0.442	0.251	1.52544385194433e-24	3 NK CD56dim activated	GLIPR2
2.12491681418696e-28	0.703402013109578	0.9	0.821	4.38837820465892e-24	3 NK CD56dim activated	ZFP36
3.67518401506261e-28	0.462163121577844	0.929	0.861	7.5899900279073e-24	3 NK CD56dim activated	PTPRC
4.96021335086327e-28	0.582859446032835	0.315	0.143	1.02438326122028e-23	3 NK CD56dim activated	CDK2AP2
6.16033522621824e-28	0.472241024682567	0.941	0.879	1.27223243091859e-23	3 NK CD56dim activated	RHOA
1.70272128093374e-27	0.602072553768128	0.751	0.576	3.51645998938435e-23	3 NK CD56dim activated	CAPZB
1.74264713960167e-27	0.549153544350834	0.822	0.681	3.59891487270537e-23	3 NK CD56dim activated	MT2A
2.06154655901256e-27	0.535024601320842	0.87	0.786	4.25750595367274e-23	3 NK CD56dim activated	CORO1A
2.57332846284429e-27	0.654649147829255	0.344	0.133	5.31443794146602e-23	3 NK CD56dim activated	SYNGR1
3.14213431461589e-27	0.520891961351602	0.244	0.091	6.48913578654473e-23	3 NK CD56dim activated	ANXA4
3.24599068701195e-27	0.625610596333223	0.212	0.062	6.70361996681709e-23	3 NK CD56dim activated	CD160
4.26592502861351e-27	0.63891877556302	0.339	0.146	8.80998836909262e-23	3 NK CD56dim activated	CISD3
4.52028242414108e-27	0.660445050432628	0.294	0.105	9.33528726233616e-23	3 NK CD56dim activated	CD300A
1.87316782776361e-26	0.666495898870211	0.44	0.228	3.8684661978974e-22	3 NK CD56dim activated	PYHIN1
2.9742681177876e-26	0.495548404760614	0.327	0.179	6.14245851685496e-22	3 NK CD56dim activated	LPCAT1
3.21050624176147e-26	0.60477800844558	0.465	0.284	6.63033749048579e-22	3 NK CD56dim activated	ACTN4
5.3930036178362e-26	0.581307103956908	0.336	0.156	1.11376310715553e-21	3 NK CD56dim activated	RPS6KA1
5.47023029417364e-26	0.560336994579412	0.839	0.721	1.12971196035274e-21	3 NK CD56dim activated	CALR
6.01216013555913e-26	0.539935122880196	0.485	0.306	1.24163131119567e-21	3 NK CD56dim activated	TMED9
7.57516693357666e-26	0.517370482913039	0.563	0.404	1.56442347512225e-21	3 NK CD56dim activated	TRAPPC1
9.72334547356462e-26	0.505567197235625	0.606	0.468	2.00806530720056e-21	3 NK CD56dim activated	CYCS
6.62732267497343e-25	0.511562627501028	0.639	0.489	1.36867467883551e-20	3 NK CD56dim activated	LAMP1
8.87968634556297e-25	0.543382342879148	0.784	0.648	1.83383282408566e-20	3 NK CD56dim activated	RAP1B
1.28687340767623e-24	0.570473430277777	0.287	0.127	2.65765096153294e-20	3 NK CD56dim activated	ICAM2
1.61486345275916e-24	0.589641277038796	0.347	0.167	3.33501600263822e-20	3 NK CD56dim activated	G6PD
2.09115666325598e-24	0.706392633049012	0.553	0.346	4.31865674095625e-20	3 NK CD56dim activated	MAPRE2
2.22351417223239e-24	0.538571092694574	0.324	0.164	4.59200146849433e-20	3 NK CD56dim activated	PDIA4
4.00674663337452e-24	0.531402018342103	0.316	0.165	8.27473314724506e-20	3 NK CD56dim activated	DYNLL1
7.4030512513043e-24	0.527401895704352	0.207	0.06	1.52887814441936e-19	3 NK CD56dim activated	HAVCR2
9.1591205690956e-24	0.421393069824449	0.798	0.695	1.89154157992962e-19	3 NK CD56dim activated	PRR13
9.47221850872634e-24	0.48971872309513	0.9	0.819	1.95620256642216e-19	3 NK CD56dim activated	HNRNPA2B1
1.3025987261006e-23	0.502145283371766	0.541	0.387	2.69012688914296e-19	3 NK CD56dim activated	SHISA5
2.56683110977723e-23	0.522650280978268	0.485	0.316	5.30101960791193e-19	3 NK CD56dim activated	RASSF1
2.69804148510916e-23	0.439081446345523	0.161	0.037	5.57199527504744e-19	3 NK CD56dim activated	TRGC1
2.760574396055e-23	0.562376469172228	0.46	0.285	5.70113824273278e-19	3 NK CD56dim activated	VASP
3.17613190602516e-23	0.451759127470811	0.13	0.019	6.55934761232316e-19	3 NK CD56dim activated	RAMP1
3.73974092567373e-23	0.59717078605713	0.711	0.536	7.72331295970138e-19	3 NK CD56dim activated	HLA-F
4.2735912974308e-23	0.560639404696121	0.45	0.274	8.82582074745408e-19	3 NK CD56dim activated	LRP10
7.95110615183726e-23	0.432324103670091	0.618	0.463	1.64206244247743e-18	3 NK CD56dim activated	PRKCH
1.07961643259267e-22	0.447780004338719	0.31	0.165	2.22962385659038e-18	3 NK CD56dim activated	PLA2G16
1.1880631336771e-22	0.584508579848441	0.854	0.773	2.45358798366995e-18	3 NK CD56dim activated	LY6E
1.31241926062951e-22	0.588275990166897	0.38	0.191	2.71040825705207e-18	3 NK CD56dim activated	ITGAM
3.03123040033699e-22	0.563577003217953	0.471	0.297	6.26009702277595e-18	3 NK CD56dim activated	SYTL1
3.28072791706796e-22	0.394437831605093	0.122	0.022	6.77535929432876e-18	3 NK CD56dim activated	SIGLEC7
3.41408873850469e-22	0.492537747088697	0.63	0.48	7.05077606275989e-18	3 NK CD56dim activated	NDUFB7
3.41703422538791e-22	0.534920351942747	0.561	0.375	7.05685908227112e-18	3 NK CD56dim activated	ANXA2
3.75656356477952e-22	0.497992750010506	0.394	0.237	7.75805507398266e-18	3 NK CD56dim activated	POLR2G
3.98402797357394e-22	0.558466975747202	0.399	0.228	8.2278145710249e-18	3 NK CD56dim activated	FCMR
5.51064987056519e-22	0.575213390075706	0.507	0.3	1.13805941126912e-17	3 NK CD56dim activated	TBX21
8.8739209145867e-22	0.443447215332254	0.566	0.39	1.83264214728045e-17	3 NK CD56dim activated	PLEK
1.05001838004682e-21	0.53403419619636	0.727	0.563	2.1684979584727e-17	3 NK CD56dim activated	PSME2
1.56210625615167e-21	0.50823567287752	0.846	0.731	3.22606184020444e-17	3 NK CD56dim activated	PDIA3
1.77222164783315e-21	0.449525472046515	0.38	0.223	3.65999214710502e-17	3 NK CD56dim activated	MVD
3.84717768920134e-21	0.562564580818999	0.364	0.197	7.9451913637386e-17	3 NK CD56dim activated	BANF1
3.94357593974972e-21	0.391395352174488	0.158	0.045	8.14427303077112e-17	3 NK CD56dim activated	CTBP2
4.46106593276225e-21	0.419666235076595	0.189	0.065	9.2129933643406e-17	3 NK CD56dim activated	ZBTB16
5.24463563993629e-21	0.620156639478629	0.614	0.453	1.08312215235964e-16	3 NK CD56dim activated	BHLHE40
8.48095230632884e-21	0.560913951609367	0.482	0.299	1.75148627030303e-16	3 NK CD56dim activated	LMAN2
8.61517110706819e-21	0.364638728637807	0.575	0.466	1.77920513703172e-16	3 NK CD56dim activated	PTPRCAP
9.8986255944116e-21	0.476287609270785	0.909	0.828	2.04426415775788e-16	3 NK CD56dim activated	PPIB
1.04016562611755e-20	0.42934624225746	0.218	0.086	2.14815005105797e-16	3 NK CD56dim activated	MMP23B
1.08945404452395e-20	0.527869791829177	0.303	0.146	2.24994049275086e-16	3 NK CD56dim activated	IGF2R
2.59430865428762e-20	0.552385816244901	0.349	0.177	5.35776623283479e-16	3 NK CD56dim activated	HSH2D
3.69529788691188e-20	0.478247122236133	0.787	0.665	7.63152919605042e-16	3 NK CD56dim activated	HSP90B1
3.79139777587321e-20	0.417038942170964	0.215	0.091	7.82999468673336e-16	3 NK CD56dim activated	GPR141
5.66140445298387e-20	0.56416295993766	0.317	0.149	1.16919324763023e-15	3 NK CD56dim activated	GK5
5.74456409423435e-20	0.398283263337551	0.155	0.04	1.18636737674128e-15	3 NK CD56dim activated	NMUR1
9.68467895539693e-20	0.484096896484607	0.222	0.082	2.00007989786857e-15	3 NK CD56dim activated	LINC02384
1.0269026083656e-19	0.499287384935708	0.504	0.34	2.12075926679663e-15	3 NK CD56dim activated	PXN
1.18003246063035e-19	0.367768807815124	0.939	0.892	2.43700303769381e-15	3 NK CD56dim activated	TPM3
1.37923108557707e-19	0.505725382560962	0.777	0.631	2.84838803793377e-15	3 NK CD56dim activated	LGALS1
1.80091477263972e-19	0.651514114409544	0.268	0.088	3.71924918845554e-15	3 NK CD56dim activated	KIR2DL3
1.92291383391236e-19	0.442626215298496	0.424	0.272	3.9712016497958e-15	3 NK CD56dim activated	TFDP2
2.04749364177322e-19	0.451929101162239	0.343	0.207	4.22848386899006e-15	3 NK CD56dim activated	CTDSP1
3.95959658368171e-19	0.54578399245484	0.387	0.221	8.17735886461947e-15	3 NK CD56dim activated	APOBEC3G
4.19968546101593e-19	0.492865200128974	0.516	0.358	8.67319041409009e-15	3 NK CD56dim activated	BCAP31
5.26867103408419e-19	0.442033431264458	0.181	0.059	1.08808594195907e-14	3 NK CD56dim activated	DTHD1
5.47806445579692e-19	0.481882771508367	0.697	0.573	1.13132987141118e-14	3 NK CD56dim activated	TMBIM6
6.58654316761274e-19	0.566123118166097	0.508	0.332	1.36025289497538e-14	3 NK CD56dim activated	TLN1
7.24453735216813e-19	0.404440660996969	0.582	0.451	1.49614185396976e-14	3 NK CD56dim activated	HMGN3
1.1579363484375e-18	0.396541873890147	0.344	0.22	2.39137014679313e-14	3 NK CD56dim activated	TMEM109
1.15942171551476e-18	0.399451026655744	0.87	0.805	2.39443772688108e-14	3 NK CD56dim activated	PCBP1
1.25013979412228e-18	0.585243091664397	0.489	0.303	2.58178870282134e-14	3 NK CD56dim activated	ARHGAP9
1.28883094409436e-18	0.592968834074536	0.631	0.459	2.66169366574367e-14	3 NK CD56dim activated	IQGAP1
1.90744405590335e-18	0.39565891215287	0.803	0.702	3.9392534642516e-14	3 NK CD56dim activated	2007-09-01
2.12783946679828e-18	0.414704265410658	0.178	0.062	4.39441406683181e-14	3 NK CD56dim activated	PLOD1
2.50102989934571e-18	0.535792936855389	0.565	0.401	5.16512694812876e-14	3 NK CD56dim activated	TBC1D10C
2.92579955433083e-18	0.494604367221557	0.34	0.194	6.04236123960404e-14	3 NK CD56dim activated	MAPK1
3.76247885479374e-18	0.461570854922801	0.521	0.363	7.77027133092003e-14	3 NK CD56dim activated	SKAP1
4.83009262129527e-18	0.554521729009809	0.677	0.554	9.975107281499e-14	3 NK CD56dim activated	TCF25
4.92520895404499e-18	0.430072241381675	0.86	0.779	1.01715415318937e-13	3 NK CD56dim activated	JUN
4.93310230916357e-18	0.492565932159169	0.361	0.203	1.01878428888846e-13	3 NK CD56dim activated	AGTRAP
5.25915930398351e-18	0.423405489650656	0.249	0.136	1.08612157945867e-13	3 NK CD56dim activated	IL2RG
5.59237120167386e-18	0.390534564356372	0.681	0.563	1.15493650056969e-13	3 NK CD56dim activated	PAXX
6.17885507196509e-18	0.549507902908805	0.514	0.333	1.27605714946223e-13	3 NK CD56dim activated	ITGAL
6.58103611084846e-18	0.540005523703952	0.327	0.158	1.35911557761242e-13	3 NK CD56dim activated	MCTP2
7.24082618668842e-18	0.489807705633958	0.481	0.332	1.49537542407489e-13	3 NK CD56dim activated	NUCB1
7.39976773734034e-18	0.510707953999753	0.296	0.144	1.52820003311553e-13	3 NK CD56dim activated	RAB37
1.15065746430331e-17	0.53754652580574	0.461	0.294	2.37633779527919e-13	3 NK CD56dim activated	UBE2L6
1.16168484417851e-17	0.431300043899583	0.937	0.874	2.39911154019746e-13	3 NK CD56dim activated	PSME1
1.21566827054423e-17	0.451725425524454	0.571	0.43	2.51059811232794e-13	3 NK CD56dim activated	PRMT2
1.31244133882037e-17	0.439517811980315	0.232	0.109	2.71045385293183e-13	3 NK CD56dim activated	GSAP
1.47508186148022e-17	0.516717158538017	0.525	0.358	3.04633906032895e-13	3 NK CD56dim activated	ATP6V0E1
1.54704354738215e-17	0.585918583820124	0.195	0.07	3.19495433405361e-13	3 NK CD56dim activated	KIR3DL1
1.8737990436901e-17	0.469135063276358	0.358	0.228	3.8697697850288e-13	3 NK CD56dim activated	CSK
1.94908793267063e-17	0.378035129563849	0.135	0.031	4.02525639855138e-13	3 NK CD56dim activated	CERCAM
2.28639457708813e-17	0.43818523230503	0.315	0.186	4.7218620806024e-13	3 NK CD56dim activated	PTGER2
2.55482575202888e-17	0.458310006597743	0.17	0.044	5.27622614309005e-13	3 NK CD56dim activated	FEZ1
3.08131772545755e-17	0.535066776380186	0.281	0.116	6.36353736661492e-13	3 NK CD56dim activated	KIR3DL2
3.72240154568453e-17	0.260771202447443	0.779	0.719	7.68750367214768e-13	3 NK CD56dim activated	EDF1
4.55408749373663e-17	0.420197430160195	0.34	0.213	9.40510149206488e-13	3 NK CD56dim activated	NFATC2
5.53164492533766e-17	0.439055974959857	0.268	0.13	1.14239530998073e-12	3 NK CD56dim activated	SLC15A4
5.9367050862775e-17	0.475285536750597	0.402	0.252	1.22604833441803e-12	3 NK CD56dim activated	POLR3GL
8.56326563019936e-17	0.436243447469895	0.645	0.516	1.76848561794877e-12	3 NK CD56dim activated	ATP5IF1
8.93556998878982e-17	0.514472628042486	0.141	0.044	1.84537391408487e-12	3 NK CD56dim activated	KLRC1
9.49025754047307e-17	0.578797085092182	0.752	0.635	1.9599279872585e-12	3 NK CD56dim activated	HIST1H1E
9.96650727305934e-17	0.490830627265846	0.287	0.142	2.05828308203221e-12	3 NK CD56dim activated	UBE2F
1.14558807137919e-16	0.383624211856836	0.904	0.822	2.3658684850123e-12	3 NK CD56dim activated	ARPC3
1.24302877038311e-16	0.349949020286507	0.862	0.773	2.56710301659521e-12	3 NK CD56dim activated	EMP3
1.67999625748581e-16	0.479880452031175	0.404	0.246	3.4695282709597e-12	3 NK CD56dim activated	PTPN4
2.04262580645009e-16	0.417528104905012	0.163	0.045	4.21843081548072e-12	3 NK CD56dim activated	NCAM1
2.32119785444371e-16	0.382701184897784	0.851	0.77	4.79373780899715e-12	3 NK CD56dim activated	HSPA5
2.76142424326493e-16	0.45588297491755	0.692	0.564	5.70289334719073e-12	3 NK CD56dim activated	RNF213
3.22057900722538e-16	0.401181528392046	0.278	0.161	6.65113976572186e-12	3 NK CD56dim activated	TSPAN32
3.2966358818044e-16	0.485454432656378	0.265	0.128	6.80821242310245e-12	3 NK CD56dim activated	MANF
3.80183259371596e-16	0.376204688137843	0.194	0.088	7.8515446725422e-12	3 NK CD56dim activated	BPGM
4.13368550666036e-16	0.451455057326956	0.147	0.026	8.53688730835497e-12	3 NK CD56dim activated	LINC00299
4.71119382645623e-16	0.46724346691658	0.536	0.386	9.72955749039741e-12	3 NK CD56dim activated	DOK2
4.97223442203557e-16	0.407844858187925	0.23	0.113	1.02686585283879e-11	3 NK CD56dim activated	PTPN12
6.86935598038236e-16	0.423919647592443	0.313	0.178	1.41865939706856e-11	3 NK CD56dim activated	GTF3C1
7.63406324078813e-16	0.404730952848841	0.569	0.467	1.57658674048757e-11	3 NK CD56dim activated	RSRP1
8.06557317343576e-16	0.329138554890134	0.129	0.046	1.66570217177795e-11	3 NK CD56dim activated	FCRL3
9.62909121576932e-16	0.523630289988593	0.512	0.345	1.98859991788068e-11	3 NK CD56dim activated	DAD1
1.41935115592995e-15	0.384466631505158	0.223	0.104	2.93124400722654e-11	3 NK CD56dim activated	ITGAX
1.59006658344839e-15	0.449308710554277	0.208	0.078	3.28380550813761e-11	3 NK CD56dim activated	AC004865.2
1.81134659515796e-15	0.448968999807606	0.577	0.433	3.74079298832021e-11	3 NK CD56dim activated	MYO1G
1.87586971786221e-15	0.347992958294321	0.176	0.076	3.87404614132903e-11	3 NK CD56dim activated	FBXO6
1.94099610503363e-15	0.457702120505493	0.502	0.348	4.00854515611545e-11	3 NK CD56dim activated	MYO1F
1.98370525881161e-15	0.426078341523026	0.44	0.315	4.09674810049773e-11	3 NK CD56dim activated	MACF1
2.14642885029856e-15	0.399233764745818	0.62	0.497	4.43280486163658e-11	3 NK CD56dim activated	ENO1
2.38285578237943e-15	0.394157392509189	0.241	0.138	4.92107376177e-11	3 NK CD56dim activated	MRPS6
2.45904986256745e-15	0.398038704085553	0.512	0.386	5.0784297761743e-11	3 NK CD56dim activated	NEDD8
2.64087432977314e-15	0.475781691356086	0.4	0.271	5.45393366584748e-11	3 NK CD56dim activated	SDF2L1
3.18812222350934e-15	0.469166252483883	0.522	0.37	6.58411001599148e-11	3 NK CD56dim activated	TBCB
3.90460469961315e-15	0.413013297872325	0.669	0.516	8.06378962564107e-11	3 NK CD56dim activated	DSTN
4.04605105418722e-15	0.261335362467941	0.117	0.045	8.35590463710746e-11	3 NK CD56dim activated	ADGRG5
4.1615836906084e-15	0.426086686012099	0.323	0.197	8.59450263784446e-11	3 NK CD56dim activated	TADA3
4.2473485498477e-15	0.374501115020732	0.341	0.218	8.77162422514546e-11	3 NK CD56dim activated	F2R
5.23297698106941e-15	0.390242056034703	0.633	0.479	1.08071440613046e-10	3 NK CD56dim activated	C12orf75
5.69154305611165e-15	0.432330766590854	0.144	0.04	1.17541747194818e-10	3 NK CD56dim activated	TNFRSF18
6.05219245424632e-15	0.348666680601383	0.127	0.03	1.24989878565095e-10	3 NK CD56dim activated	KIFC3
6.12113752796926e-15	0.40440654255788	0.419	0.315	1.26413732227621e-10	3 NK CD56dim activated	TAP1
6.16101025999827e-15	0.390396107940066	0.529	0.411	1.27237183889484e-10	3 NK CD56dim activated	DDOST
6.65773088050738e-15	0.415215503232881	0.326	0.2	1.37495458144238e-10	3 NK CD56dim activated	ADD1
1.25496322098663e-14	0.332908864804573	0.286	0.18	2.59175004398159e-10	3 NK CD56dim activated	MTSS1
1.25930139352446e-14	0.344317131027346	0.231	0.137	2.60070923790672e-10	3 NK CD56dim activated	ATP2B4
1.87869547387697e-14	0.376559046546651	0.46	0.374	3.87988189265073e-10	3 NK CD56dim activated	HIST1H1D
2.30720105362518e-14	0.375312591084837	0.474	0.361	4.76483161594672e-10	3 NK CD56dim activated	AP2M1
2.5639656853341e-14	0.407431170817859	0.308	0.185	5.29510193335198e-10	3 NK CD56dim activated	HMOX2
2.69987713777741e-14	0.449013242765854	0.336	0.2	5.57578626493792e-10	3 NK CD56dim activated	RAB29
2.92257306709882e-14	0.350373676042598	0.202	0.105	6.03569789817248e-10	3 NK CD56dim activated	FNDC3B
3.08402053627607e-14	0.489774096539271	0.265	0.125	6.36911921151733e-10	3 NK CD56dim activated	DENND2D
3.38717627061344e-14	0.479388449254546	0.375	0.232	6.99519643407088e-10	3 NK CD56dim activated	M6PR
3.63591067531269e-14	0.412939552737389	0.592	0.463	7.50888272665578e-10	3 NK CD56dim activated	SH3BGRL
3.820163467968e-14	0.419018143667734	0.563	0.424	7.88940159404751e-10	3 NK CD56dim activated	LCK
4.68376602921117e-14	0.635230394780201	0.116	0.029	9.67291360352691e-10	3 NK CD56dim activated	HBA1
4.84176381203962e-14	0.326503263740335	0.16	0.068	9.99921062462423e-10	3 NK CD56dim activated	NCALD
4.89866136691478e-14	0.43544164479191	0.313	0.189	1.01167154549524e-09	3 NK CD56dim activated	PTPN18
7.00390972602452e-14	0.418134646865619	0.585	0.462	1.44644743661858e-09	3 NK CD56dim activated	SELENOW
9.69508730083692e-14	0.366188406279511	0.346	0.233	2.00222942936884e-09	3 NK CD56dim activated	SAMD3
1.1321072622213e-13	0.261659654026658	0.797	0.745	2.33802791793943e-09	3 NK CD56dim activated	SUMO2
1.27620230159376e-13	0.437943745221661	0.252	0.131	2.63561299325143e-09	3 NK CD56dim activated	ASCL2
1.33468013283412e-13	0.420262805279851	0.5	0.382	2.75638141032903e-09	3 NK CD56dim activated	CFLAR
1.62752442725339e-13	0.357029142972573	0.492	0.401	3.3611634471637e-09	3 NK CD56dim activated	CANX
1.78648657890225e-13	0.38706756367027	0.231	0.117	3.68945208274893e-09	3 NK CD56dim activated	SLAMF7
1.85409821499228e-13	0.300739878394997	0.142	0.062	3.82908363360205e-09	3 NK CD56dim activated	BCL2L1
2.06551258160175e-13	0.325145901368378	0.64	0.548	4.26569658352394e-09	3 NK CD56dim activated	DRAP1
2.13588635055117e-13	0.358307173872301	0.511	0.409	4.41103249115829e-09	3 NK CD56dim activated	ATP5PF
2.15637279506145e-13	0.454842874575796	0.739	0.618	4.4533410963609e-09	3 NK CD56dim activated	HCLS1
2.47322736751098e-13	0.455346742160969	0.191	0.088	5.10770915938368e-09	3 NK CD56dim activated	KLRC3
2.68060757608973e-13	0.277415938488677	0.425	0.348	5.53599076614051e-09	3 NK CD56dim activated	PSMD8
2.72238535957871e-13	0.328461677287118	0.239	0.148	5.62227024460196e-09	3 NK CD56dim activated	PIP4K2A
3.38982207128943e-13	0.354609930587309	0.466	0.368	7.00066054162694e-09	3 NK CD56dim activated	RAB7A
3.4748434607483e-13	0.406937425092892	0.256	0.139	7.17624671513738e-09	3 NK CD56dim activated	APOBEC3C
3.61123146046934e-13	0.498206923380315	0.457	0.308	7.45791521216128e-09	3 NK CD56dim activated	SLC44A2
3.63283665308532e-13	0.413563456055883	0.383	0.26	7.50253425595181e-09	3 NK CD56dim activated	RASAL3
4.30023441277058e-13	0.287816431944014	0.331	0.237	8.88084410925381e-09	3 NK CD56dim activated	SLA2
4.57557105083315e-13	0.325910352690815	0.207	0.117	9.44946933418063e-09	3 NK CD56dim activated	UCHL5
4.9510954279211e-13	0.582828361139109	0.815	0.755	1.02250022777427e-08	3 NK CD56dim activated	DUSP1
5.2543316883279e-13	0.49170495361678	0.654	0.506	1.08512458027348e-08	3 NK CD56dim activated	POLR2L
5.39738814222984e-13	0.28858318281074	0.224	0.144	1.11466859913331e-08	3 NK CD56dim activated	FAM173A
5.76871419860749e-13	0.397409958401959	0.671	0.563	1.19135485629642e-08	3 NK CD56dim activated	WIPF1
6.41523701557767e-13	0.399778291903151	0.585	0.473	1.3248747484571e-08	3 NK CD56dim activated	MAP3K8
8.7647811441742e-13	0.325584412981739	0.191	0.1	1.81010260189486e-08	3 NK CD56dim activated	ZNF600
9.20117127688357e-13	0.458392259308552	0.525	0.343	1.90022589210199e-08	3 NK CD56dim activated	CMC1
1.08664799907567e-12	0.408651530686975	0.554	0.433	2.24414544769107e-08	3 NK CD56dim activated	PGAM1
1.18022870023723e-12	0.474778134711048	0.561	0.434	2.43740831172994e-08	3 NK CD56dim activated	MBP
1.20115879982249e-12	0.312833943080301	0.412	0.317	2.4806331533934e-08	3 NK CD56dim activated	ARPC1B
1.20972224399183e-12	0.39680600998065	0.225	0.105	2.49831837829192e-08	3 NK CD56dim activated	OSBPL5
1.45537463669279e-12	0.352633262071158	0.441	0.338	3.00563969969796e-08	3 NK CD56dim activated	DYNLRB1
1.56775837368188e-12	0.29370766538574	0.414	0.307	3.23773459332783e-08	3 NK CD56dim activated	TSEN54
1.61651274058486e-12	0.316613199512055	0.378	0.283	3.33842211185585e-08	3 NK CD56dim activated	IDH2
1.64697913356782e-12	0.376127307192806	0.467	0.363	3.40134130664426e-08	3 NK CD56dim activated	PDIA6
1.67355217252546e-12	0.368738639771904	0.304	0.197	3.45621994669957e-08	3 NK CD56dim activated	LASP1
2.19307566816881e-12	0.339912311762969	0.145	0.052	4.52913986990224e-08	3 NK CD56dim activated	GFOD1
2.34681314480012e-12	0.296291197041437	0.228	0.146	4.84663850664121e-08	3 NK CD56dim activated	GPS1
2.38706983425197e-12	0.346879328948336	0.178	0.077	4.92977662169717e-08	3 NK CD56dim activated	RGS3
2.42820219998562e-12	0.388687955017315	0.522	0.432	5.01472318341031e-08	3 NK CD56dim activated	BAX
2.52556016956334e-12	0.353014926540462	0.281	0.177	5.21578686218221e-08	3 NK CD56dim activated	PHB
2.8051794294162e-12	0.329099452160732	0.556	0.475	5.79325655763034e-08	3 NK CD56dim activated	ARL6IP5
2.97244015055917e-12	0.402784454960857	0.733	0.633	6.1386833989348e-08	3 NK CD56dim activated	HNRNPA3
2.99742570320226e-12	0.351929043487609	0.334	0.224	6.1902835622533e-08	3 NK CD56dim activated	PRKACB
3.55746427578428e-12	0.36004446180728	0.213	0.108	7.34687522234969e-08	3 NK CD56dim activated	USB1
4.4332996928239e-12	0.437790105681131	0.341	0.205	9.15565052561992e-08	3 NK CD56dim activated	JAZF1
4.64637347396983e-12	0.361580269799914	0.623	0.505	9.59569049844249e-08	3 NK CD56dim activated	GNB2
4.89516757783252e-12	0.330423655050752	0.379	0.282	1.01095000817397e-07	3 NK CD56dim activated	SRPK2
5.50313479801503e-12	0.361446821962618	0.521	0.422	1.13650739848606e-07	3 NK CD56dim activated	SIGIRR
5.60985766622483e-12	0.326727913966343	0.257	0.163	1.15854780522875e-07	3 NK CD56dim activated	EBP
6.35968886263348e-12	0.348103877818303	0.676	0.553	1.31340294391107e-07	3 NK CD56dim activated	SYNE2
7.09965503808681e-12	0.251145664708154	0.134	0.061	1.46622075846569e-07	3 NK CD56dim activated	TSPAN2
7.27080628466449e-12	0.306647442172059	0.248	0.167	1.50156691390891e-07	3 NK CD56dim activated	RNASEH2C
9.27669780080396e-12	0.302888246875188	0.271	0.185	1.91582362982203e-07	3 NK CD56dim activated	TMEM179B
9.99240904760397e-12	0.320648858947635	0.141	0.052	2.06363231651117e-07	3 NK CD56dim activated	PRR5L
1.10134325517462e-11	0.32885618581547	0.13	0.043	2.27449409058663e-07	3 NK CD56dim activated	PPM1L
1.20117967870991e-11	0.267895136697586	0.911	0.872	2.48067627247171e-07	3 NK CD56dim activated	HNRNPDL
1.24084267160664e-11	0.337798462912093	0.28	0.189	2.56258828540204e-07	3 NK CD56dim activated	GIMAP4
1.37133285546817e-11	0.330345362705946	0.187	0.093	2.83207661311287e-07	3 NK CD56dim activated	TRPV2
1.50997360507431e-11	0.333250367697259	0.162	0.07	3.11839748919946e-07	3 NK CD56dim activated	TIGIT
1.51106072939823e-11	0.370587756972925	0.419	0.291	3.12064261835323e-07	3 NK CD56dim activated	TGFBR3
1.56934061663065e-11	0.320394904415797	0.248	0.158	3.24100224146561e-07	3 NK CD56dim activated	FDPS
1.86797583402647e-11	0.412558739742711	0.567	0.446	3.85774369243147e-07	3 NK CD56dim activated	CAPN2
1.954432358487e-11	0.3058224354527	0.524	0.432	4.03629370674735e-07	3 NK CD56dim activated	ATP5MF
1.96706243133693e-11	0.335042441895117	0.804	0.73	4.06237733319703e-07	3 NK CD56dim activated	IER2
2.29334162781178e-11	0.4238182817552	0.311	0.182	4.73620912975689e-07	3 NK CD56dim activated	STX8
2.4702617264954e-11	0.32554893867474	0.19	0.098	5.10158451755831e-07	3 NK CD56dim activated	TOX
2.888890924059e-11	0.390292051451672	0.592	0.448	5.96613753636665e-07	3 NK CD56dim activated	SYNE1
2.89853630363748e-11	0.263575184069832	0.108	0.037	5.98605717427213e-07	3 NK CD56dim activated	AC090152.1
3.16176939908014e-11	0.315787435354513	0.836	0.782	6.5296861629803e-07	3 NK CD56dim activated	CDC42
3.22070167639163e-11	0.39637869479074	0.523	0.4	6.651393102084e-07	3 NK CD56dim activated	NDUFA12
3.30711658788568e-11	0.339642873653265	0.201	0.111	6.82985717730152e-07	3 NK CD56dim activated	CYBC1
3.5633359072192e-11	0.338600416606066	0.286	0.191	7.35900131558909e-07	3 NK CD56dim activated	ARHGEF3
3.90168578820754e-11	0.29406953185596	0.347	0.266	8.05776148980621e-07	3 NK CD56dim activated	LNPEP
4.50278129972059e-11	0.410335113629223	0.323	0.199	9.29914394018297e-07	3 NK CD56dim activated	RAB1B
5.13288313346629e-11	0.361550168167475	0.38	0.274	1.06004302472346e-06	3 NK CD56dim activated	GLIPR1
5.75318163053024e-11	0.32640206817663	0.252	0.169	1.18814707033711e-06	3 NK CD56dim activated	PREX1
6.08173348593573e-11	0.379021829458437	0.235	0.13	1.25599959951545e-06	3 NK CD56dim activated	STARD3NL
6.12289119877063e-11	0.272047910091293	0.269	0.191	1.26449949037011e-06	3 NK CD56dim activated	ASNA1
6.63847098691343e-11	0.404685786298019	0.413	0.302	1.37097702821736e-06	3 NK CD56dim activated	RPN1
7.17880602750987e-11	0.314125605153894	0.167	0.088	1.48256702080134e-06	3 NK CD56dim activated	NPRL3
7.32716392135583e-11	0.308513759480712	0.556	0.446	1.51320589303841e-06	3 NK CD56dim activated	ITGB1
8.47806642952318e-11	0.312800639856088	0.304	0.218	1.75089027902513e-06	3 NK CD56dim activated	NFATC3
8.85176740542097e-11	0.285182977330043	0.141	0.07	1.82806700456754e-06	3 NK CD56dim activated	TBXAS1
9.95063576195887e-11	0.32585931239638	0.332	0.235	2.05500529755975e-06	3 NK CD56dim activated	MCRIP1
1.03037765750848e-10	0.389755079172745	0.264	0.146	2.12793593828651e-06	3 NK CD56dim activated	RPA2
1.16280894390782e-10	0.435015812426101	0.164	0.065	2.40143303095843e-06	3 NK CD56dim activated	PRSS57
1.18451300629392e-10	0.28556690062278	0.159	0.077	2.4462562605982e-06	3 NK CD56dim activated	CLSTN3
1.26844313370542e-10	0.327220404878971	0.198	0.107	2.61958875972843e-06	3 NK CD56dim activated	CD226
1.2742961917015e-10	0.384348737630665	0.588	0.455	2.63167649510193e-06	3 NK CD56dim activated	PRELID1
1.37744331670254e-10	0.353905088317612	0.417	0.315	2.84469593765409e-06	3 NK CD56dim activated	SORL1
1.65312323562448e-10	0.277763555646452	0.124	0.049	3.41403010621167e-06	3 NK CD56dim activated	CRELD1
1.73681289860202e-10	0.298228311296788	0.151	0.074	3.58686599819289e-06	3 NK CD56dim activated	SETD3
1.79571855141244e-10	0.309553108798808	0.245	0.159	3.70851795237696e-06	3 NK CD56dim activated	RAB27A
1.99393493464319e-10	0.304842447510974	0.328	0.249	4.11787442702512e-06	3 NK CD56dim activated	IFI16
2.08581304283076e-10	0.333606953904169	0.413	0.321	4.3076210960541e-06	3 NK CD56dim activated	TSTD1
2.11078649531398e-10	0.310596809558569	0.241	0.16	4.35919627012244e-06	3 NK CD56dim activated	ADAM10
2.20678569043312e-10	0.293777009648219	0.302	0.235	4.55745380788248e-06	3 NK CD56dim activated	LYST
2.21841527803853e-10	0.398516186990042	0.542	0.421	4.58147123220517e-06	3 NK CD56dim activated	WAS
2.44692325526671e-10	0.276983355436633	0.164	0.083	5.05338590677681e-06	3 NK CD56dim activated	RGS9
2.50891627567305e-10	0.312490481409496	0.3	0.214	5.18141389251999e-06	3 NK CD56dim activated	RNF187
2.6548520018163e-10	0.263259848433596	0.174	0.098	5.48280035415101e-06	3 NK CD56dim activated	PLEKHF1
2.88524659506352e-10	0.354005550600609	0.257	0.158	5.95861126812518e-06	3 NK CD56dim activated	SIPA1
3.24129293114819e-10	0.319316951772794	0.334	0.249	6.69391816140725e-06	3 NK CD56dim activated	DCXR
3.26285157174112e-10	0.251091737136104	0.442	0.374	6.73844106595977e-06	3 NK CD56dim activated	DNAJC8
3.40994910636984e-10	0.328831488404854	0.442	0.348	7.042226894475e-06	3 NK CD56dim activated	RTN4
3.96937641777052e-10	0.331766131271671	0.143	0.055	8.19755617797969e-06	3 NK CD56dim activated	FHL3
4.18145692832532e-10	0.320405580901533	0.245	0.16	8.63554484837744e-06	3 NK CD56dim activated	CCND2
4.2260121388863e-10	0.375373094523958	0.305	0.2	8.72756026922799e-06	3 NK CD56dim activated	ITPRIP
4.39961943916112e-10	0.267703667496385	0.106	0.036	9.08609406575555e-06	3 NK CD56dim activated	SLC25A20
4.43046718248982e-10	0.406321561307186	0.359	0.242	9.14980082527797e-06	3 NK CD56dim activated	FERMT3
4.69746847652386e-10	0.273026457617715	0.109	0.032	9.70121189771708e-06	3 NK CD56dim activated	BNC2
5.02160018533353e-10	0.36715189159315	0.592	0.49	1.03706087027508e-05	3 NK CD56dim activated	RALY
5.02857440839591e-10	0.396079541389422	0.316	0.211	1.03850118682192e-05	3 NK CD56dim activated	PRKAR1A
5.1737349823597e-10	0.322199243715915	0.335	0.244	1.06847974855692e-05	3 NK CD56dim activated	NAA38
5.30596765383533e-10	0.334860859187696	0.276	0.176	1.09578843987007e-05	3 NK CD56dim activated	MEA1
5.39633049278102e-10	0.271093576405148	0.309	0.225	1.11445017336914e-05	3 NK CD56dim activated	LINC00861
5.66541413751588e-10	0.312401961554521	0.125	0.048	1.17002132767978e-05	3 NK CD56dim activated	GSN
5.74688739951712e-10	0.321329002456026	0.441	0.354	1.18684718574828e-05	3 NK CD56dim activated	UTRN
5.79110386326005e-10	0.293523628348548	0.191	0.113	1.19597876984047e-05	3 NK CD56dim activated	ADCY7
5.89975996072457e-10	0.258200183498818	0.235	0.161	1.21841842708884e-05	3 NK CD56dim activated	PARP15
5.93481663543505e-10	0.267948764208949	0.284	0.211	1.22565833155005e-05	3 NK CD56dim activated	TPP1
6.3509060939717e-10	0.29257291738994	0.184	0.102	1.31158912652704e-05	3 NK CD56dim activated	OSTM1
6.37681659649867e-10	0.307907515999587	0.133	0.043	1.31694016350891e-05	3 NK CD56dim activated	NAALADL1
6.92126428891932e-10	0.487156258780203	0.442	0.292	1.42937950094762e-05	3 NK CD56dim activated	RNF167
7.182259894889e-10	0.277786463103641	0.367	0.295	1.48328031349248e-05	3 NK CD56dim activated	NDUFS8
7.40576767042153e-10	0.296128664363115	0.654	0.559	1.52943913929545e-05	3 NK CD56dim activated	ID2
7.60876146183348e-10	0.3238524346469	0.391	0.303	1.57136141709785e-05	3 NK CD56dim activated	RASA3
7.97040476485681e-10	0.330584461402588	0.336	0.243	1.64604799203823e-05	3 NK CD56dim activated	MAT2B
8.20700193083242e-10	0.348606319302891	0.557	0.456	1.69491003875551e-05	3 NK CD56dim activated	C4orf3
8.27331620982074e-10	0.281152147245696	0.285	0.204	1.70860526365218e-05	3 NK CD56dim activated	GPAA1
9.24133729150159e-10	0.294664621660989	0.277	0.193	1.90852097744091e-05	3 NK CD56dim activated	CHST11
1.00093370745222e-09	0.303962427698389	0.535	0.451	2.06712829263032e-05	3 NK CD56dim activated	ETS1
1.01816704055082e-09	0.333017862038579	0.597	0.509	2.10271857214555e-05	3 NK CD56dim activated	PARK7
1.03917785101848e-09	0.278151551641414	0.233	0.16	2.14611009792336e-05	3 NK CD56dim activated	PLEKHA1
1.05787373892988e-09	0.398826278659796	0.349	0.233	2.18472084563798e-05	3 NK CD56dim activated	DBNL
1.16404942671225e-09	0.296531796197042	0.296	0.216	2.40399487604615e-05	3 NK CD56dim activated	TWF2
1.27687657841262e-09	0.354599941142584	0.444	0.344	2.63700550973775e-05	3 NK CD56dim activated	SPCS2
1.32580016964421e-09	0.540885285321765	0.238	0.136	2.73804251034922e-05	3 NK CD56dim activated	CCL4L2
1.37328900068777e-09	0.263626640699665	0.367	0.292	2.83611644422038e-05	3 NK CD56dim activated	MEAF6
1.38058761322951e-09	0.279543927789558	0.169	0.097	2.85118953884158e-05	3 NK CD56dim activated	CD151
1.39061663800332e-09	0.288155277840337	0.168	0.089	2.87190148080445e-05	3 NK CD56dim activated	RNF5
1.40410066297643e-09	0.298337687076562	0.435	0.356	2.89974868917893e-05	3 NK CD56dim activated	TRMT112
1.68110886822416e-09	0.316354845149319	0.185	0.099	3.47182603465654e-05	3 NK CD56dim activated	AP2A1
1.70697159651928e-09	0.294872411821282	0.375	0.301	3.52523774113163e-05	3 NK CD56dim activated	ATM
1.79767165932143e-09	0.267863059063359	0.115	0.042	3.71255151083063e-05	3 NK CD56dim activated	PDGFD
1.91552938627832e-09	0.266477860910123	0.201	0.135	3.95595128854198e-05	3 NK CD56dim activated	UBA1
2.37611074973957e-09	0.350246788828241	0.253	0.156	4.90714392036215e-05	3 NK CD56dim activated	COPZ1
2.3783002869392e-09	0.307421091545882	0.368	0.288	4.91166575258683e-05	3 NK CD56dim activated	RAB11B
2.53595561475357e-09	0.258846989012528	0.132	0.061	5.23725553558907e-05	3 NK CD56dim activated	KIR3DX1
2.5608748927318e-09	0.255588754160206	0.221	0.155	5.28871882846972e-05	3 NK CD56dim activated	CTBP1
2.69332286234864e-09	0.318892602259212	0.833	0.775	5.56225037532241e-05	3 NK CD56dim activated	YWHAB
2.8640608202769e-09	0.282577979632321	0.403	0.323	5.91485840603585e-05	3 NK CD56dim activated	NAPA
3.0040224087755e-09	0.261635115971355	0.158	0.09	6.20390707860316e-05	3 NK CD56dim activated	KLHDC4
3.45070214764402e-09	0.316199124085312	0.29	0.196	7.12639007531442e-05	3 NK CD56dim activated	ATP6AP1
3.45534795078622e-09	0.340809626302687	0.256	0.167	7.1359845879637e-05	3 NK CD56dim activated	FKBP2
4.00369056060976e-09	0.273318641929468	0.661	0.554	8.26842174577128e-05	3 NK CD56dim activated	ARPC5L
4.09517035719275e-09	0.418759406982185	0.542	0.421	8.45734582167447e-05	3 NK CD56dim activated	CYFIP2
4.09540315422098e-09	0.285882159200477	0.243	0.166	8.45782659409716e-05	3 NK CD56dim activated	PRMT1
4.18737484201745e-09	0.394593695305499	0.424	0.308	8.64776652373443e-05	3 NK CD56dim activated	SASH3
4.22682666172314e-09	0.388176723759135	0.422	0.294	8.72924242179062e-05	3 NK CD56dim activated	ISG15
4.3452166888294e-09	0.259465958865775	0.56	0.499	8.97374150577048e-05	3 NK CD56dim activated	CUTA
4.47470965613268e-09	0.317722893022506	0.304	0.206	9.24117038184521e-05	3 NK CD56dim activated	MIB2
4.61463919579464e-09	0.273863980664196	0.14	0.066	9.53015286715509e-05	3 NK CD56dim activated	RPUSD3
4.67279273932796e-09	0.308999670706735	0.347	0.263	9.6502515652601e-05	3 NK CD56dim activated	SNRPD3
4.6958947610067e-09	0.338499206804636	0.517	0.416	9.69796186043103e-05	3 NK CD56dim activated	BRK1
5.12825525392718e-09	0.305721185253104	0.303	0.223	0.000105908727504104	3 NK CD56dim activated	INPP5D
5.26203688694511e-09	0.268266053994075	0.172	0.104	0.00010867158578919	3 NK CD56dim activated	GANAB
5.32966028194003e-09	0.307885494806552	0.346	0.263	0.000110068144142625	3 NK CD56dim activated	DGKZ
5.40214202024198e-09	0.369792426623618	0.3	0.199	0.000111565037002037	3 NK CD56dim activated	PHPT1
6.05186212529079e-09	0.269283768626592	0.229	0.159	0.000124983056611505	3 NK CD56dim activated	ATOX1
6.38628659244845e-09	0.369005362375206	0.441	0.359	0.000131889590707245	3 NK CD56dim activated	TECR
7.08037484767004e-09	0.381727820860334	0.243	0.134	0.000146223901354082	3 NK CD56dim activated	CAPN1
8.36863396017765e-09	0.401679826372412	0.64	0.535	0.000172829028545589	3 NK CD56dim activated	P4HB
8.8251741147365e-09	0.359442715711776	0.377	0.269	0.000182257495817538	3 NK CD56dim activated	IFI27L2
9.00045835689249e-09	0.32189235478513	0.508	0.402	0.000185877465986544	3 NK CD56dim activated	PSMB3
9.73089868547985e-09	0.259764058762319	0.17	0.094	0.00020096251965253	3 NK CD56dim activated	SYT11
9.82231394231512e-09	0.250030251575499	0.243	0.172	0.000202850427536692	3 NK CD56dim activated	SIRT2
9.96926748079877e-09	0.293683616337927	0.766	0.707	0.000205885312013456	3 NK CD56dim activated	TAPBP
9.98114019033523e-09	0.310772476249819	0.371	0.281	0.000206130507210803	3 NK CD56dim activated	APOL6
1.02676379187383e-08	0.370710497140432	0.278	0.179	0.000212047258297783	3 NK CD56dim activated	IVNS1ABP
1.03121606713028e-08	0.301787233381349	0.782	0.726	0.000212966742183746	3 NK CD56dim activated	HNRNPK
1.05695601351608e-08	0.486338997689735	0.357	0.205	0.000218282555911341	3 NK CD56dim activated	IFNG
1.07263368712284e-08	0.335856562138509	0.429	0.349	0.000221520309064609	3 NK CD56dim activated	CDC42SE1
1.08972523050992e-08	0.250655266915119	0.164	0.105	0.000225050054604908	3 NK CD56dim activated	SCLT1
1.1591621076778e-08	0.265282895634315	0.478	0.417	0.000239390158477619	3 NK CD56dim activated	CRIP1
1.25249922907428e-08	0.307505617629612	0.605	0.512	0.000258666140788419	3 NK CD56dim activated	WDR83OS
1.26229100831837e-08	0.409746764677904	0.394	0.284	0.000260688339037911	3 NK CD56dim activated	ARHGAP30
1.32431397266029e-08	0.284298306628876	0.201	0.128	0.000273497321633802	3 NK CD56dim activated	PARP10
1.37464917057596e-08	0.266622530295962	0.645	0.559	0.000283892546707347	3 NK CD56dim activated	YWHAQ
1.46272377486896e-08	0.25793755849328	0.486	0.422	0.000302081713985937	3 NK CD56dim activated	FIS1
1.48481518203679e-08	0.398472450201389	0.386	0.268	0.000306644031394238	3 NK CD56dim activated	RIN3
1.63752014028804e-08	0.313270864821147	0.119	0.054	0.000338180659372286	3 NK CD56dim activated	GSTM2
1.68125795922455e-08	0.318656672033632	0.356	0.273	0.000347213393739055	3 NK CD56dim activated	KDELR2
1.69111937112274e-08	0.288320341817201	0.193	0.116	0.000349249972524268	3 NK CD56dim activated	ILK
1.83598122773285e-08	0.38350666041719	0.498	0.408	0.000379166843151388	3 NK CD56dim activated	ACTR3
1.93185888993979e-08	0.279680135447193	0.325	0.246	0.000398967497950366	3 NK CD56dim activated	RAB6A
1.94036737918861e-08	0.339659905580814	0.451	0.355	0.000400724671150032	3 NK CD56dim activated	2001-09-01
2.05295948053961e-08	0.293113151036591	0.283	0.201	0.00042397719192104	3 NK CD56dim activated	TMOD3
2.17964053551178e-08	0.304028960671928	0.549	0.477	0.000450139363393893	3 NK CD56dim activated	ANXA11
2.26737796337343e-08	0.274953348644451	0.175	0.102	0.000468258896995881	3 NK CD56dim activated	AKR7A2
2.67800173855412e-08	0.292797239293695	0.351	0.268	0.000553060919046197	3 NK CD56dim activated	ZNHIT1
2.75299621751667e-08	0.331456458793021	0.438	0.337	0.000568548778841543	3 NK CD56dim activated	PRDM1
2.81414772754038e-08	0.30002024423364	0.551	0.44	0.00058117778869164	3 NK CD56dim activated	RUNX3
2.85302648894525e-08	0.308421172036352	0.412	0.317	0.000589207030496973	3 NK CD56dim activated	TMEM160
2.85834676978615e-08	0.28483817884871	0.215	0.13	0.000590305774896236	3 NK CD56dim activated	CD2BP2
2.89021344718568e-08	0.256152253336946	0.241	0.174	0.000596886881112786	3 NK CD56dim activated	LIPA
2.99631239384552e-08	0.26524282562206	0.249	0.177	0.000618798435576977	3 NK CD56dim activated	SDHC
3.21127335945936e-08	0.250402920437371	0.147	0.08	0.000663192174195548	3 NK CD56dim activated	VPS16
3.2224317765229e-08	0.267057744847031	0.394	0.322	0.00066549661048751	3 NK CD56dim activated	PSMC5
3.32672608013173e-08	0.308117005965872	0.139	0.057	0.000687035470068805	3 NK CD56dim activated	PLEKHG3
3.98247313018497e-08	0.334417453002932	0.391	0.298	0.0008224603508458	3 NK CD56dim activated	PPP2R1A
3.99666997400104e-08	0.262404785500568	0.132	0.061	0.000825392283030696	3 NK CD56dim activated	SLC27A3
4.04684434753141e-08	0.282254315639612	0.41	0.335	0.000835754294652187	3 NK CD56dim activated	NDUFV1
4.12747433540868e-08	0.442893267185207	0.311	0.195	0.0008524059997486	3 NK CD56dim activated	C1orf162
4.24266634711562e-08	0.381196511072848	0.596	0.513	0.000876195454006318	3 NK CD56dim activated	PPP1R15A
4.24693415578434e-08	0.294682759002353	0.696	0.648	0.000877076841852581	3 NK CD56dim activated	EIF3G
4.40359128108339e-08	0.293673513682778	0.437	0.376	0.000909429671369342	3 NK CD56dim activated	RPS27L
4.45910707779271e-08	0.311933127097001	0.199	0.113	0.000920894793705751	3 NK CD56dim activated	IFI35
4.89831964186585e-08	0.255747451552169	0.655	0.582	0.00101160097243814	3 NK CD56dim activated	MAP1LC3B
5.10531568450028e-08	0.276396372320093	0.428	0.329	0.001054349795163	3 NK CD56dim activated	TNFRSF1B
5.38936342792136e-08	0.282371150291926	0.38	0.311	0.00111301133513432	3 NK CD56dim activated	RBBP4
5.45358373888549e-08	0.346336638732755	0.275	0.176	0.00112627411375463	3 NK CD56dim activated	RSU1
5.62135375096294e-08	0.253039611667505	0.146	0.074	0.00116092197664887	3 NK CD56dim activated	HENMT1
5.93199627510997e-08	0.309666497530037	0.424	0.343	0.00122507587073571	3 NK CD56dim activated	TRAF3IP3
6.46412730716809e-08	0.261520786832646	0.169	0.102	0.00133497157147635	3 NK CD56dim activated	SLC38A10
6.46628184364101e-08	0.29124242067285	0.828	0.767	0.00133541652634874	3 NK CD56dim activated	AES
6.49323764944736e-08	0.365032641012786	0.296	0.192	0.00134098343936387	3 NK CD56dim activated	RGS19
6.76505277646557e-08	0.320105377479572	0.327	0.235	0.00139711869939567	3 NK CD56dim activated	VPS26B
7.10290073007751e-08	0.278239655477352	0.552	0.483	0.00146689105877561	3 NK CD56dim activated	PSMB8
7.34275230468758e-08	0.325559807468686	0.335	0.244	0.00151642520596408	3 NK CD56dim activated	TMEM230
7.88919458905819e-08	0.270826857383599	0.634	0.53	0.0016292764665323	3 NK CD56dim activated	RAB5IF
9.23971278593125e-08	0.27349197665018	0.267	0.2	0.00190818548455052	3 NK CD56dim activated	KCNAB2
1.03207340186563e-07	0.307056822628738	0.314	0.221	0.00213143798953289	3 NK CD56dim activated	IKZF3
1.09299415512514e-07	0.370400388520965	0.506	0.414	0.00225725152916444	3 NK CD56dim activated	ACTR2
1.11979591088707e-07	0.258346918143377	0.16	0.089	0.00231260251516398	3 NK CD56dim activated	RAB5B
1.16378200089719e-07	0.290227900493836	0.324	0.242	0.00240344258825288	3 NK CD56dim activated	RNPEPL1
1.21561046704647e-07	0.314990747073204	0.286	0.198	0.00251047873654437	3 NK CD56dim activated	GLRX
1.25135499047615e-07	0.299781626876091	0.127	0.046	0.00258429832633135	3 NK CD56dim activated	PALLD
1.36523262714196e-07	0.33397022526971	0.462	0.379	0.00281947842157358	3 NK CD56dim activated	SH3KBP1
1.38609288898763e-07	0.311640283040086	0.615	0.531	0.00286255903433724	3 NK CD56dim activated	ATP5MC3
1.38702225390828e-07	0.321282466101422	0.228	0.144	0.00286447835877137	3 NK CD56dim activated	CPNE1
1.40657464310038e-07	0.250223422524323	0.22	0.156	0.0029048579529309	3 NK CD56dim activated	TINF2
1.55811532965963e-07	0.291877198918393	0.217	0.14	0.00321781977881308	3 NK CD56dim activated	LPXN
1.56116565479474e-07	0.268775940675186	0.298	0.224	0.00322411931028209	3 NK CD56dim activated	ITGB1BP1
1.58570568336852e-07	0.366322103588223	0.452	0.343	0.00327479937729266	3 NK CD56dim activated	ANAPC11
1.60696537085484e-07	0.255513472940631	0.284	0.218	0.00331870488388941	3 NK CD56dim activated	DENND1C
1.64398591933769e-07	0.263682233890806	0.295	0.227	0.00339515972061619	3 NK CD56dim activated	PDCD6
1.74401466630439e-07	0.355213840579037	0.449	0.352	0.00360173908885182	3 NK CD56dim activated	ENSA
1.79216821197898e-07	0.316737456610526	0.343	0.257	0.00370118579137899	3 NK CD56dim activated	TES
1.81257379363726e-07	0.272397633742237	0.576	0.473	0.00374332739861968	3 NK CD56dim activated	GNG5
1.84295766423747e-07	0.287662577851879	0.171	0.093	0.00380607616818322	3 NK CD56dim activated	VCL
2.00886525700251e-07	0.29877519565266	0.212	0.13	0.00414870852876158	3 NK CD56dim activated	COMT
2.09011116670752e-07	0.276617900076392	0.532	0.458	0.00431649758148437	3 NK CD56dim activated	CCDC85B
2.34791930192108e-07	0.280671607300663	0.321	0.247	0.00484892294232741	3 NK CD56dim activated	FLOT2
2.36884647024837e-07	0.352969982973469	0.372	0.271	0.00489214173035694	3 NK CD56dim activated	POLR2E
2.41315545342141e-07	0.281179642385147	0.431	0.339	0.00498364864240591	3 NK CD56dim activated	GNAI2
2.50506131864738e-07	0.263552136733388	0.144	0.074	0.00517345263527056	3 NK CD56dim activated	CYB5B
2.51101204736673e-07	0.273682658381197	0.205	0.127	0.00518574208022177	3 NK CD56dim activated	CPQ
2.86581560778079e-07	0.337360032417531	0.307	0.216	0.0059184823931889	3 NK CD56dim activated	IQGAP2
3.02809448355401e-07	0.274574764062462	0.364	0.293	0.00625362072743575	3 NK CD56dim activated	C19orf66
3.04208783218902e-07	0.357625885268007	0.492	0.388	0.00628251979103676	3 NK CD56dim activated	RASSF5
3.08965600976436e-07	0.321423133661374	0.207	0.136	0.00638075759136535	3 NK CD56dim activated	BTN3A2
3.1158184075485e-07	0.274821619493015	0.548	0.478	0.00643478817526917	3 NK CD56dim activated	UFC1
3.11974927537543e-07	0.260652976392256	0.178	0.107	0.00644290620350535	3 NK CD56dim activated	DUSP23
3.28258858818854e-07	0.287331641113872	0.211	0.131	0.00677920195232697	3 NK CD56dim activated	PIK3AP1
3.38314741524368e-07	0.300407204258551	0.331	0.248	0.00698687604196125	3 NK CD56dim activated	RAB8A
3.48886912066123e-07	0.346144520218525	0.665	0.582	0.00720521250798958	3 NK CD56dim activated	ARF6
3.62172939839819e-07	0.325323410820076	0.322	0.232	0.00747959555357194	3 NK CD56dim activated	DEF6
4.29313349306589e-07	0.297266260608596	0.322	0.246	0.00886617928987968	3 NK CD56dim activated	DGUOK
4.30860879106491e-07	0.29427011855941	0.385	0.3	0.00889813887530725	3 NK CD56dim activated	TSC22D4
4.3266941075362e-07	0.286971007411103	0.247	0.173	0.00893548867088376	3 NK CD56dim activated	TEX264
4.44448615870116e-07	0.251320214071343	0.379	0.308	0.00917875281494964	3 NK CD56dim activated	PIN1
4.45576605305976e-07	0.255179632721042	0.301	0.236	0.00920204805277901	3 NK CD56dim activated	RTF2
4.52814592825361e-07	0.26882026574776	0.244	0.17	0.00935152697102936	3 NK CD56dim activated	ATP1B3
4.74366242405904e-07	0.257021600514002	0.285	0.214	0.00979661163816673	3 NK CD56dim activated	THEMIS2
4.90305165916534e-07	0.334752057378223	0.307	0.22	0.0101257822865083	3 NK CD56dim activated	STK38
5.25280628105615e-07	0.286347561996651	0.19	0.112	0.0108480955316372	3 NK CD56dim activated	C11orf21
5.27427131450332e-07	0.301475369371037	0.264	0.183	0.0108924251187122	3 NK CD56dim activated	SERPINB6
5.50476400537452e-07	0.285503317467108	0.493	0.414	0.0113684386238995	3 NK CD56dim activated	SERPINB1
5.59306704944403e-07	0.269906711852081	0.496	0.435	0.0115508020705118	3 NK CD56dim activated	TMED10
5.63594338773489e-07	0.340705645776693	0.358	0.287	0.0116393502843501	3 NK CD56dim activated	DDIT3
6.12863148540676e-07	0.314709720516189	0.408	0.319	0.012656849743662	3 NK CD56dim activated	MYDGF
6.24360334438153e-07	0.286986319537131	0.27	0.198	0.0128942896268167	3 NK CD56dim activated	SERTAD1
7.66598305173481e-07	0.281454914895166	0.374	0.295	0.0158317881984427	3 NK CD56dim activated	NDUFS6
7.72485752461235e-07	0.318674768141989	0.64	0.556	0.0159533757598294	3 NK CD56dim activated	CAST
7.94694425989852e-07	0.313286504314005	0.296	0.209	0.0164120292855424	3 NK CD56dim activated	NT5C
8.60215065276914e-07	0.272769896922763	0.782	0.715	0.0177651615280988	3 NK CD56dim activated	COX6B1
8.96250322082336e-07	0.315774017979457	0.241	0.151	0.0185093616516444	3 NK CD56dim activated	IL12RB1
9.22717689868008e-07	0.25749778790379	0.133	0.063	0.0190559657311541	3 NK CD56dim activated	CAPN15
9.34935649582003e-07	0.290657702998823	0.552	0.476	0.0193082910351675	3 NK CD56dim activated	NDUFA3
9.88331193174826e-07	0.264728118761639	0.258	0.19	0.0204110158014465	3 NK CD56dim activated	DNM2
1.0087452948904e-06	0.289055167890607	0.424	0.344	0.0208326078300766	3 NK CD56dim activated	XRCC5
1.02489112026156e-06	0.270504031008045	0.219	0.151	0.0211660514156418	3 NK CD56dim activated	GSDMD
1.29076775467136e-06	0.288246150997825	0.213	0.136	0.026656935669473	3 NK CD56dim activated	COMMD5
1.36665708685287e-06	0.257425931100616	0.158	0.092	0.0282242021576855	3 NK CD56dim activated	INPP4A
1.39187304821662e-06	0.333373615015066	0.907	0.898	0.0287449621917696	3 NK CD56dim activated	TSC22D3
1.43915926341195e-06	0.257326280660424	0.197	0.136	0.0297215171079836	3 NK CD56dim activated	RSBN1L
1.44810951547395e-06	0.290632715225331	0.695	0.606	0.029906357713568	3 NK CD56dim activated	AHNAK
1.94498892734927e-06	0.313835769655358	0.224	0.139	0.040167911327617	3 NK CD56dim activated	NDUFAF3
2.03599409949171e-06	0.350182502120983	0.312	0.214	0.0420473501427027	3 NK CD56dim activated	MVP
2.41645266873196e-06	0.252833518493999	0.247	0.18	0.0499045805146524	3 NK CD56dim activated	CAPNS1
0	0.928505433890535	1	1	0	4 CD4 CM/naive	RPL32
1.1125369292536e-308	0.985071165200324	1	1	1.11253692927401e-308	4 CD4 CM/naive	RPS13
1.17854761408715e-308	1.94646773022476	0.968	0.344	2.72650532636484e-305	4 CD4 CM/naive	LTB
2.66206020615666e-283	0.880264578826372	1	1	5.49768673775474e-279	4 CD4 CM/naive	RPS3A
8.00315227698747e-282	0.754251874301479	1	1	1.65281100824345e-277	4 CD4 CM/naive	RPL30
3.46749607892176e-266	0.763142562400053	1	1	7.16107290218922e-262	4 CD4 CM/naive	RPL11
1.24947117689746e-263	0.816879215984523	1	1	2.58040787452863e-259	4 CD4 CM/naive	RPL13
2.33221940359254e-245	0.837205827363182	1	1	4.81649951229932e-241	4 CD4 CM/naive	RPS8
2.299778818988e-242	0.778431012398748	1	1	4.74950321697402e-238	4 CD4 CM/naive	RPS12
1.11610068639646e-237	0.826615903849153	1	0.998	2.30497113754598e-233	4 CD4 CM/naive	RPL9
5.66617155273685e-234	0.65272342819205	1	1	1.17017774907121e-229	4 CD4 CM/naive	RPS28
1.88335247865805e-233	0.667969065061616	1	1	3.88949953892461e-229	4 CD4 CM/naive	RPL34
1.50561178028269e-227	0.725460170906721	1	1	3.1093894486398e-223	4 CD4 CM/naive	RPS23
3.81813003607453e-217	0.663352890339083	1	1	7.88520215050111e-213	4 CD4 CM/naive	EEF1A1
4.92545347007863e-209	0.653923133725096	1	1	1.01720465064064e-204	4 CD4 CM/naive	RPL19
1.33320470288067e-204	0.665156346377414	1	1	2.75333435238916e-200	4 CD4 CM/naive	RPL35A
1.68920519888709e-203	0.622871508928923	1	1	3.48854657674163e-199	4 CD4 CM/naive	RPL39
1.4467577067296e-195	0.59554253452077	1	1	2.98784401593796e-191	4 CD4 CM/naive	RPS15A
1.23833149880217e-194	0.922169217328052	1	0.99	2.55740221132625e-190	4 CD4 CM/naive	RPS5
8.95015481549843e-192	1.67895809040559	0.695	0.097	1.84838597249674e-187	4 CD4 CM/naive	LEF1
1.32325188240302e-191	0.838810725205615	1	0.995	2.73277978753871e-187	4 CD4 CM/naive	RPL22
3.02991765649702e-189	0.615218136463677	1	1	6.25738594419764e-185	4 CD4 CM/naive	RPS14
9.04125537036785e-189	0.673386227498359	1	1	1.86720005908837e-184	4 CD4 CM/naive	RPL18
2.12544612516922e-185	0.575382535917512	1	1	4.38947133769947e-181	4 CD4 CM/naive	RPL10
6.14158115122277e-183	1.30268979428815	0.948	0.598	1.26835933935053e-178	4 CD4 CM/naive	LDHB
6.89841549717089e-178	0.708401158470567	1	0.998	1.42466076847573e-173	4 CD4 CM/naive	RPS25
3.89959239068519e-177	0.707745580803597	1	0.999	8.05343820524305e-173	4 CD4 CM/naive	RPL36
4.77720466947228e-169	1.57345900425449	0.633	0.066	9.86588308339414e-165	4 CD4 CM/naive	MAL
3.23067283717322e-167	0.65420474139496	1	1	6.67198554333013e-163	4 CD4 CM/naive	TPT1
9.02754612184601e-165	0.800176558463446	1	0.996	1.86436882508364e-160	4 CD4 CM/naive	RPL5
6.12933186827465e-164	1.55364961698204	0.682	0.12	1.26582961743608e-159	4 CD4 CM/naive	TCF7
9.4637695320809e-160	0.559709982213462	1	1	1.95445768376535e-155	4 CD4 CM/naive	RPS27A
2.70927790092296e-156	0.54603070806437	1	1	5.5952007209861e-152	4 CD4 CM/naive	RPL37
3.11936815774288e-153	0.951700502262482	0.998	0.946	6.44211911937061e-149	4 CD4 CM/naive	PABPC1
1.36744036706621e-148	0.914414501730564	0.999	0.973	2.82403784606513e-144	4 CD4 CM/naive	EEF1B2
2.46873592439608e-148	0.597738735926869	1	1	5.09843343106278e-144	4 CD4 CM/naive	RPL29
2.28159913784615e-147	0.645717696840233	1	0.999	4.71195853947987e-143	4 CD4 CM/naive	RPS4X
1.0650876360748e-142	0.640764060715665	1	0.998	2.19961898602167e-138	4 CD4 CM/naive	RPS6
1.95033404470247e-141	0.57557173657552	1	1	4.02782986911954e-137	4 CD4 CM/naive	RPL18A
1.60480426945347e-140	0.574569817436253	1	1	3.31424177727531e-136	4 CD4 CM/naive	RPS21
9.34994026734022e-138	1.29649787820133	0.825	0.291	1.9309496640111e-133	4 CD4 CM/naive	IL7R
3.12687263715404e-137	0.5786556485635	1	1	6.45761737025052e-133	4 CD4 CM/naive	RPL14
1.19820817526833e-136	0.503507623086924	1	1	2.47453952356415e-132	4 CD4 CM/naive	RPL28
1.44491606820064e-136	0.522840879260595	1	1	2.98404066404797e-132	4 CD4 CM/naive	RPLP2
2.84472490636646e-126	0.562141571465086	1	0.996	5.87492587662801e-122	4 CD4 CM/naive	RPL24
2.65342963125752e-125	1.36466500889277	0.535	0.062	5.47986287447303e-121	4 CD4 CM/naive	CCR7
1.11184168220532e-123	0.464604454963262	1	1	2.29617544209042e-119	4 CD4 CM/naive	RPS15
1.45117222223123e-122	1.39691596850401	0.726	0.244	2.99696087335194e-118	4 CD4 CM/naive	NOSIP
2.38970544103396e-122	0.844077313582587	0.99	0.908	4.93521967682334e-118	4 CD4 CM/naive	SARAF
1.81305931246125e-121	0.991237315177964	0.906	0.62	3.74433009209498e-117	4 CD4 CM/naive	EIF3E
5.12223642208767e-119	0.580423321314529	1	0.999	1.05784426588955e-114	4 CD4 CM/naive	RPL8
5.12315179033486e-117	0.626638903854647	1	0.994	1.05803330773996e-112	4 CD4 CM/naive	RACK1
7.95474330130853e-116	0.645021592400666	0.999	0.991	1.64281358658624e-111	4 CD4 CM/naive	RPL10A
1.5589435043523e-115	0.464713855147554	1	1	3.21953012518838e-111	4 CD4 CM/naive	RPS3
9.48490844014399e-114	0.836869992333815	0.987	0.894	1.95882329105854e-109	4 CD4 CM/naive	NPM1
2.94079984072618e-112	1.1575294096144	0.764	0.346	6.07333983106771e-108	4 CD4 CM/naive	PIK3IP1
3.92335876353879e-112	0.637119478147999	1	0.991	8.1025205184603e-108	4 CD4 CM/naive	RPSA
4.95342859436843e-111	1.15926838262675	0.68	0.25	1.02298207330897e-106	4 CD4 CM/naive	FLT3LG
1.20194853747242e-108	0.473740983618081	1	1	2.48226411958805e-104	4 CD4 CM/naive	RPLP1
8.68501784901546e-108	0.492858520627157	1	1	1.79362988617867e-103	4 CD4 CM/naive	RPL12
1.02300620756109e-107	1.24221032974023	0.632	0.163	2.11271241985516e-103	4 CD4 CM/naive	CAMK4
1.87503427459915e-107	1.23773473934186	0.535	0.091	3.87232078390216e-103	4 CD4 CM/naive	RCAN3
6.68389059746295e-104	0.664191959794263	0.999	0.98	1.38035708618805e-99	4 CD4 CM/naive	RPL7
1.55666110319584e-100	0.518457777328353	1	0.996	3.21481651032005e-96	4 CD4 CM/naive	RPS16
3.15888750666095e-94	0.563695372368463	1	0.994	6.52373447875619e-90	4 CD4 CM/naive	RPLP0
4.13425383788748e-93	0.432690282071186	1	1	8.53806102600523e-89	4 CD4 CM/naive	RPS2
1.15558194433783e-92	0.322508044660656	1	1	2.38650783144648e-88	4 CD4 CM/naive	RPL41
2.03027729154286e-91	0.653439768219315	0.995	0.971	4.19292866249431e-87	4 CD4 CM/naive	RPL4
8.04743784551149e-89	0.491601563407073	0.999	0.996	1.66195686385503e-84	4 CD4 CM/naive	RPS9
8.3106682123453e-88	1.09634844825099	0.392	0.035	1.71631919921355e-83	4 CD4 CM/naive	FHIT
6.46586644104161e-87	0.832932406956374	0.994	0.926	1.33533073740391e-82	4 CD4 CM/naive	TXNIP
7.86383099187365e-85	0.436689320563546	1	0.998	1.62403837644175e-80	4 CD4 CM/naive	RPL21
4.93909520035247e-78	1.14012741714263	0.486	0.12	1.02002194077679e-73	4 CD4 CM/naive	MYC
1.26338882621996e-76	0.560315655776704	0.998	0.984	2.60915060390945e-72	4 CD4 CM/naive	RPL38
4.57625278935561e-74	0.883647886743901	0.34	0.041	9.4508772605772e-70	4 CD4 CM/naive	TRABD2A
1.04827531557799e-72	0.343933779174306	1	1	2.16489818173167e-68	4 CD4 CM/naive	RPS27
4.03208249735234e-70	0.455335673826261	1	0.996	8.32705677353204e-66	4 CD4 CM/naive	RPL3
8.11715123903869e-70	0.416356244222387	1	0.998	1.67635407388627e-65	4 CD4 CM/naive	NACA
7.68765135331071e-69	0.880855880135944	0.468	0.147	1.58765375748573e-64	4 CD4 CM/naive	SATB1
1.22322312930769e-68	0.494508724434806	1	0.999	2.52620040664623e-64	4 CD4 CM/naive	RPS18
1.329223979197e-65	1.14316961060532	0.472	0.159	2.74511336183764e-61	4 CD4 CM/naive	SOCS3
1.73081105700054e-65	0.889104579462741	0.668	0.314	3.57447099491752e-61	4 CD4 CM/naive	RGS10
2.6538947491181e-64	0.59133260523831	0.99	0.955	5.48082343587869e-60	4 CD4 CM/naive	EEF2
1.42033139432652e-61	0.465093598400411	0.966	0.629	2.93326839556313e-57	4 CD4 CM/naive	CD3E
3.89492508745875e-61	0.840146843704897	0.349	0.061	8.0437992906198e-57	4 CD4 CM/naive	SERINC5
7.77013884859284e-61	0.845845276012418	0.743	0.473	1.60468907501139e-56	4 CD4 CM/naive	LEPROTL1
3.1942414928874e-58	0.736759338053275	0.744	0.412	6.59674753111106e-54	4 CD4 CM/naive	FOXP1
1.315112731994e-55	0.844737256416948	0.36	0.067	2.715970814114e-51	4 CD4 CM/naive	SH3YL1
2.68713633966247e-55	0.600242453561472	0.954	0.826	5.54947396867093e-51	4 CD4 CM/naive	NOP53
1.21863227196416e-54	0.873262368376442	0.584	0.233	2.51671936806039e-50	4 CD4 CM/naive	SELL
4.70237372843479e-54	0.841136959592677	0.374	0.073	9.71134222396352e-50	4 CD4 CM/naive	CD27
1.41746349710687e-52	0.29520024600775	1	1	2.9273456142251e-48	4 CD4 CM/naive	RPL7A
2.69585738672648e-52	0.812736444084188	0.265	0.018	5.56748467506754e-48	4 CD4 CM/naive	TSHZ2
1.9618025399883e-50	0.454607866275894	0.996	0.979	4.05151460558384e-46	4 CD4 CM/naive	RPL31
1.29883671190494e-49	0.784233506506717	0.313	0.056	2.68235757742609e-45	4 CD4 CM/naive	NELL2
3.4189007051959e-49	0.827179591889109	0.354	0.071	7.06071373637058e-45	4 CD4 CM/naive	CHMP7
4.77073958553323e-49	0.465974906980259	0.983	0.942	9.85253139204323e-45	4 CD4 CM/naive	TOMM7
6.25188622894991e-49	0.352161299140978	1	0.994	1.29113954400274e-44	4 CD4 CM/naive	RPL13A
2.97568516909777e-48	0.754237445509244	0.359	0.098	6.14538501122072e-44	4 CD4 CM/naive	DGKA
3.24934640006139e-48	0.78672984130137	0.241	0.009	6.71055018540677e-44	4 CD4 CM/naive	ADTRP
1.20061729190871e-47	0.736963405814936	0.592	0.289	2.47951483124987e-43	4 CD4 CM/naive	MCUB
4.57054377248148e-47	0.622822506707732	0.234	0.035	9.43908699892875e-43	4 CD4 CM/naive	ITGA6
1.59565111476365e-46	0.84548195794056	0.498	0.194	3.29533868220988e-42	4 CD4 CM/naive	IL6ST
3.95227463818424e-46	0.80362130034911	0.718	0.422	8.16223758277809e-42	4 CD4 CM/naive	NDFIP1
5.83911044267147e-46	0.673869816779452	0.713	0.46	1.20589308862051e-41	4 CD4 CM/naive	ST13
6.85819141507873e-45	0.515485518698963	0.967	0.89	1.41635369104206e-40	4 CD4 CM/naive	COX7C
2.75269248658056e-44	0.755283741778016	0.352	0.094	5.68486052328617e-40	4 CD4 CM/naive	INPP4B
6.70077380328834e-43	0.54398260098504	0.865	0.701	1.38384380585511e-38	4 CD4 CM/naive	EIF3H
6.82355604845926e-43	0.296309064482933	1	0.998	1.40920079512781e-38	4 CD4 CM/naive	RPL15
5.86098349343268e-42	0.612833556107781	0.282	0.067	1.21041031106372e-37	4 CD4 CM/naive	TESPA1
2.77567954210706e-41	0.664362338549755	0.337	0.105	5.73233339035951e-37	4 CD4 CM/naive	MAML2
6.47233598848595e-41	0.658250269749181	0.912	0.725	1.33666682834212e-36	4 CD4 CM/naive	C12orf57
7.35568144352116e-41	0.758114902673713	0.435	0.169	1.51909533171599e-36	4 CD4 CM/naive	PIM2
2.45839831290792e-40	0.565217229082424	0.862	0.675	5.07708419581744e-36	4 CD4 CM/naive	EIF4B
2.63594771617416e-40	0.263731192773623	1	1	5.44375922344286e-36	4 CD4 CM/naive	RPS24
6.36021016643252e-40	0.719925023739065	0.385	0.121	1.31351060357164e-35	4 CD4 CM/naive	OXNAD1
1.05522135105076e-39	0.734225232827832	0.714	0.41	2.17924313419003e-35	4 CD4 CM/naive	TMEM123
1.37657010489034e-39	0.558099853865746	0.198	0.018	2.84289258061953e-35	4 CD4 CM/naive	EPHX2
5.19957375680026e-38	0.616412737565501	0.386	0.153	1.07381597225439e-33	4 CD4 CM/naive	PDE3B
5.39856013597485e-38	0.798618941204084	0.474	0.212	1.11491063928153e-33	4 CD4 CM/naive	LINC00861
1.07538546613271e-36	0.707606754534103	0.316	0.093	2.22088606465727e-32	4 CD4 CM/naive	SESN3
1.07619738284911e-36	0.695714876284422	0.689	0.426	2.22256283505999e-32	4 CD4 CM/naive	EIF2S3
1.31897419973851e-36	0.609120016232227	0.213	0.02	2.72394551729997e-32	4 CD4 CM/naive	CHRM3-AS2
6.75640767711699e-36	0.442247591138925	0.975	0.912	1.3953333134782e-31	4 CD4 CM/naive	RPS20
9.45613848966595e-36	0.629772393840857	0.499	0.252	1.95288172088581e-31	4 CD4 CM/naive	C6orf48
1.34496284628867e-35	0.659633674172454	0.787	0.547	2.77761727015537e-31	4 CD4 CM/naive	FYB1
2.46333747895738e-35	0.557680184908913	0.186	0.012	5.08728456154279e-31	4 CD4 CM/naive	TCEA3
2.76711348090722e-35	0.620246372147257	0.323	0.109	5.71464276076958e-31	4 CD4 CM/naive	SGTB
2.80851262698389e-34	0.666512069836266	0.534	0.285	5.80014027724713e-30	4 CD4 CM/naive	PIM1
5.50998267807794e-34	0.527320973966264	0.73	0.529	1.13792162267666e-29	4 CD4 CM/naive	SOD1
1.59598679051787e-33	0.690752394487026	0.386	0.148	3.2960319197775e-29	4 CD4 CM/naive	BCL2
2.01505842735372e-33	0.55520896687622	0.618	0.396	4.1614986641709e-29	4 CD4 CM/naive	2006-09-01
4.36982563935043e-33	0.614195003191388	0.574	0.33	9.02456391038651e-29	4 CD4 CM/naive	GCC2
4.40721535955286e-33	0.615141067304001	0.547	0.303	9.10178116054857e-29	4 CD4 CM/naive	GIMAP7
5.2471846755907e-33	0.536742628905313	0.22	0.042	1.08364857920299e-28	4 CD4 CM/naive	ACTN1
9.48431790557733e-33	0.590100634989907	0.252	0.063	1.95870133385983e-28	4 CD4 CM/naive	TRAT1
2.01953113753041e-32	0.551427177803681	0.258	0.069	4.1707357052278e-28	4 CD4 CM/naive	LDLRAP1
3.15930524636922e-31	0.505592565374373	0.239	0.069	6.52459719480171e-27	4 CD4 CM/naive	ZNF101
5.88067948261281e-31	0.510422468096143	0.288	0.088	1.2144779267492e-26	4 CD4 CM/naive	BACH2
1.24548941900381e-30	0.434170116837669	0.738	0.573	2.57218474812667e-26	4 CD4 CM/naive	UXT
1.54882315895265e-30	0.59131868043667	0.746	0.549	3.198629587869e-26	4 CD4 CM/naive	SNHG8
3.47552121060676e-30	0.295825383166336	0.989	0.971	7.17764640414507e-26	4 CD4 CM/naive	BTF3
6.24875646923293e-30	0.401508443131541	0.948	0.872	1.29049318602599e-25	4 CD4 CM/naive	HINT1
8.16614509093887e-30	0.572231619685407	0.24	0.053	1.6864722841807e-25	4 CD4 CM/naive	TNFSF8
1.28725401373483e-29	0.412653372112029	0.172	0.038	2.65843698916517e-25	4 CD4 CM/naive	CD28
3.41668156753793e-29	0.421678447219301	0.158	0.025	7.05613077327932e-25	4 CD4 CM/naive	LINC01550
3.99387149064418e-29	0.555868388184282	0.431	0.216	8.24814340247837e-25	4 CD4 CM/naive	ABLIM1
4.21755909016722e-29	0.526305731964966	0.532	0.318	8.71010303301335e-25	4 CD4 CM/naive	SNHG7
4.56707628601966e-29	0.590187865324995	0.32	0.105	9.43192594588781e-25	4 CD4 CM/naive	KCNA3
3.21671567938349e-28	0.459711019144062	0.208	0.055	6.64316122106277e-24	4 CD4 CM/naive	FAM102A
3.95465881923176e-28	0.54841645636907	0.229	0.056	8.16716139347742e-24	4 CD4 CM/naive	ARMH1
1.61421617202808e-27	0.617397249432183	0.943	0.86	3.3336792384724e-23	4 CD4 CM/naive	JUNB
2.18825752280776e-27	0.396982273015282	0.145	0.017	4.51918943610258e-23	4 CD4 CM/naive	BEX3
4.3238543536752e-27	0.607669670123151	0.329	0.121	8.92962401121002e-23	4 CD4 CM/naive	GPR183
7.35017958234428e-27	0.289637815245713	1	0.995	1.51795908734574e-22	4 CD4 CM/naive	RPS29
1.12359562053528e-26	0.364967359498542	0.84	0.701	2.32044967552946e-22	4 CD4 CM/naive	CD48
1.23120077524052e-26	0.523582177165788	0.507	0.286	2.54267584102673e-22	4 CD4 CM/naive	SAMHD1
2.38886161795335e-26	0.488699247591041	0.838	0.674	4.93347701339725e-22	4 CD4 CM/naive	ZFAS1
7.14714857715706e-26	0.55607987175675	0.795	0.6	1.47602912415448e-21	4 CD4 CM/naive	ANP32B
8.65490653549574e-26	0.522957146290144	0.765	0.573	1.78741129771058e-21	4 CD4 CM/naive	BTG2
1.77877130225767e-25	0.578856500756489	0.476	0.265	3.67351849342255e-21	4 CD4 CM/naive	TGFBR2
8.72879337630219e-25	0.488392936355502	0.241	0.069	1.80267040807393e-20	4 CD4 CM/naive	SPINT2
1.75669137328158e-24	0.520554703457472	0.32	0.119	3.62791902410112e-20	4 CD4 CM/naive	BEX2
2.46667066498344e-24	0.610525673247906	0.458	0.22	5.0941682573238e-20	4 CD4 CM/naive	HSPB1
3.55655445717065e-24	0.561609334425059	0.372	0.161	7.34499626494884e-20	4 CD4 CM/naive	BIRC3
3.8440393722377e-24	0.46197550231888	0.44	0.259	7.93871011154529e-20	4 CD4 CM/naive	PPA1
4.68662513352313e-24	0.494625623407649	0.302	0.126	9.67881822575197e-20	4 CD4 CM/naive	BCL11B
4.94627067045765e-24	0.397279564004562	0.255	0.117	1.02150381886291e-19	4 CD4 CM/naive	TMEM131L
8.97096148066079e-24	0.511070142192758	0.265	0.09	1.85268296498607e-19	4 CD4 CM/naive	THEM4
9.77603655274537e-24	0.35762263310094	0.143	0.029	2.01894706887297e-19	4 CD4 CM/naive	PRKCA
2.9161186764881e-23	0.272965232600368	0.995	0.988	6.02236829068323e-19	4 CD4 CM/naive	RPL27
8.87464941378985e-23	0.264906514379529	0.999	0.997	1.83279259693588e-18	4 CD4 CM/naive	UBA52
5.18734093101863e-22	0.526921533881449	0.275	0.098	1.07128964907397e-17	4 CD4 CM/naive	MLLT3
1.75294362600828e-21	0.35307878887664	0.171	0.056	3.62017917643231e-17	4 CD4 CM/naive	NBPF15
1.91015881178239e-21	0.322866114455891	0.114	0.011	3.94485997809298e-17	4 CD4 CM/naive	CMTM8
2.05137278035611e-21	0.407937419400943	0.951	0.863	4.23649506599144e-17	4 CD4 CM/naive	FXYD5
2.31677532672531e-21	0.358775609160019	0.132	0.021	4.78460440475311e-17	4 CD4 CM/naive	SCML1
2.76199345001388e-21	0.400656035612554	0.875	0.757	5.70406887296867e-17	4 CD4 CM/naive	MBNL1
4.4559274621128e-21	0.412152166627699	0.212	0.076	9.20238139475535e-17	4 CD4 CM/naive	ZEB1
4.45607211154655e-21	0.384915301348036	0.758	0.605	9.20268012476593e-17	4 CD4 CM/naive	SERP1
4.79186025692765e-21	0.288577031222968	0.952	0.896	9.89614980260699e-17	4 CD4 CM/naive	UQCRB
4.87039784258481e-21	0.29724673442487	0.734	0.463	1.00583456245062e-16	4 CD4 CM/naive	CD3D
8.6739952118755e-21	0.432653228649122	0.354	0.184	1.79135349115653e-16	4 CD4 CM/naive	TC2N
1.12837723495508e-20	0.355931867444315	0.97	0.92	2.33032466562924e-16	4 CD4 CM/naive	RPL36A
1.13591235720703e-20	0.342111105191732	0.328	0.174	2.34588620010396e-16	4 CD4 CM/naive	SGK1
1.31959916043497e-20	0.460171612081019	0.349	0.179	2.72523618613031e-16	4 CD4 CM/naive	S1PR1
1.88346354214879e-20	0.383446743932729	0.67	0.516	3.88972890724569e-16	4 CD4 CM/naive	GYPC
2.50363950642119e-20	0.366649980806094	0.363	0.17	5.17051630866103e-16	4 CD4 CM/naive	SNX9
5.64567889365755e-20	0.529888770534176	0.32	0.144	1.16594560511816e-15	4 CD4 CM/naive	AC243960.1
9.08800642192375e-20	0.410038401744998	0.632	0.456	1.87685508625569e-15	4 CD4 CM/naive	MGAT4A
9.15402578541777e-20	0.511237566893073	0.795	0.625	1.89048940520448e-15	4 CD4 CM/naive	EIF3L
1.09612980308058e-19	0.408020545857067	0.192	0.057	2.26372726932201e-15	4 CD4 CM/naive	C12orf65
1.23161405708422e-19	0.551884340529162	0.663	0.451	2.54352935069032e-15	4 CD4 CM/naive	RSL1D1
1.73727834350147e-19	0.32901306412062	0.146	0.045	3.58782723499924e-15	4 CD4 CM/naive	ANK3
1.96092301349802e-19	0.352076952417693	0.159	0.046	4.04969820747611e-15	4 CD4 CM/naive	ADPRM
2.03980699182701e-19	0.492640555584215	0.34	0.153	4.21260939952114e-15	4 CD4 CM/naive	SELENOM
2.26798848067488e-19	0.37718226551514	0.147	0.032	4.68384981028976e-15	4 CD4 CM/naive	DPP4
2.7470125873127e-19	0.400037526855162	0.207	0.072	5.67313039531819e-15	4 CD4 CM/naive	DHRS3
3.91924896457736e-19	0.334558251625478	0.13	0.031	8.09403296164516e-15	4 CD4 CM/naive	PASK
4.34038455309256e-19	0.292040212429047	0.124	0.032	8.96376217904676e-15	4 CD4 CM/naive	CITED4
5.75902718673929e-19	0.469780747666393	0.461	0.28	1.1893542946054e-14	4 CD4 CM/naive	ALKBH7
6.2338002315418e-19	0.461978215264409	0.329	0.161	1.28740442381801e-14	4 CD4 CM/naive	TNFAIP8
7.22997696672589e-19	0.407536135735609	0.183	0.051	1.49313484316823e-14	4 CD4 CM/naive	AQP3
7.36685101321837e-19	0.346881428148474	0.202	0.084	1.52140207124986e-14	4 CD4 CM/naive	TMEM106B
8.24380498552457e-19	0.446841987325902	0.415	0.235	1.70251060561053e-14	4 CD4 CM/naive	NUCB2
8.31493137254224e-19	0.413551626341642	0.204	0.066	1.71719962705742e-14	4 CD4 CM/naive	RIC3
8.62099558651879e-19	0.48240410581597	0.655	0.457	1.78040800852786e-14	4 CD4 CM/naive	SMDT1
9.37697095310383e-19	0.459705469478485	0.212	0.063	1.936532041235e-14	4 CD4 CM/naive	PDK1
1.44235793828835e-18	0.426135574848264	0.762	0.604	2.9787576141531e-14	4 CD4 CM/naive	TOMM20
1.89215409852887e-18	0.284703973313913	0.119	0.033	3.90767664428182e-14	4 CD4 CM/naive	GIMAP5
4.09690148743623e-18	0.355499600314335	0.116	0.014	8.4609209518533e-14	4 CD4 CM/naive	SLC40A1
4.41942795435169e-18	0.253571646551662	0.991	0.972	9.12700261132712e-14	4 CD4 CM/naive	HNRNPA1
5.03844545086649e-18	0.429383472048882	0.661	0.456	1.04053975451295e-13	4 CD4 CM/naive	NFKBIZ
6.41529770091389e-18	0.321838309891216	0.14	0.032	1.32488728119274e-13	4 CD4 CM/naive	AK5
7.83726880885979e-18	0.307484303522563	0.119	0.023	1.61855275440572e-13	4 CD4 CM/naive	PLEKHB1
1.1126929641824e-17	0.373714601270569	0.619	0.468	2.29793350962949e-13	4 CD4 CM/naive	WHAMM
1.36640312872981e-17	0.420231611652384	0.223	0.092	2.82189574145279e-13	4 CD4 CM/naive	PCED1B
1.60171389228535e-17	0.453731073156273	0.267	0.107	3.30785953034771e-13	4 CD4 CM/naive	IMPDH2
1.61574022013673e-17	0.345866768779494	0.209	0.082	3.33682670262638e-13	4 CD4 CM/naive	APBB1
2.15841191311943e-17	0.319357218503471	0.3	0.184	4.45755228297425e-13	4 CD4 CM/naive	ZBTB20
5.05873357606851e-17	0.361047860733441	0.665	0.516	1.04472965812967e-12	4 CD4 CM/naive	IKZF1
8.12801952732402e-17	0.298316953389291	0.138	0.042	1.67859859278296e-12	4 CD4 CM/naive	UBASH3A
9.43581261139389e-17	0.366774163819191	0.297	0.156	1.94868402050507e-12	4 CD4 CM/naive	EEF1G
1.19747305793674e-16	0.304853091891233	0.113	0.016	2.47302135925095e-12	4 CD4 CM/naive	RETREG1
1.44509512925607e-16	0.388629882285563	0.725	0.563	2.98441046093964e-12	4 CD4 CM/naive	NSA2
1.44818588027134e-16	0.32059393398523	0.913	0.828	2.99079347993636e-12	4 CD4 CM/naive	COMMD6
1.82334956709407e-16	0.291787281625833	0.182	0.064	3.76558152596268e-12	4 CD4 CM/naive	TMIGD2
2.51678431107679e-16	0.274901195479799	0.112	0.028	5.19766295923578e-12	4 CD4 CM/naive	TMEM204
2.80010751041402e-16	0.350805708694325	0.161	0.051	5.78278203050703e-12	4 CD4 CM/naive	TTN
3.15055567467425e-16	0.344046465241031	0.319	0.186	6.50652757933726e-12	4 CD4 CM/naive	SVIP
3.33034499190725e-16	0.307873844766039	0.104	0.025	6.87782847728685e-12	4 CD4 CM/naive	EPHB6
5.92807881630155e-16	0.458875063769107	0.476	0.294	1.2242668371426e-11	4 CD4 CM/naive	ATM
1.17611134506751e-15	0.395539264189511	0.246	0.102	2.42890514983343e-11	4 CD4 CM/naive	GRAMD1A
1.4546445529859e-15	0.361798440181609	0.659	0.502	3.00413193082647e-11	4 CD4 CM/naive	NAP1L1
1.88117934455451e-15	0.271138746281281	0.938	0.872	3.88501158237397e-11	4 CD4 CM/naive	CCNI
2.2050251051323e-15	0.411279271225393	0.219	0.082	4.55381784711923e-11	4 CD4 CM/naive	IPCEF1
2.32899291978936e-15	0.396421549246505	0.275	0.116	4.80983617794899e-11	4 CD4 CM/naive	TXK
3.59761425370548e-15	0.402798553772392	0.269	0.126	7.42979295675256e-11	4 CD4 CM/naive	PAG1
5.05064417128443e-15	0.385227561691341	0.389	0.239	1.04305903425366e-10	4 CD4 CM/naive	APEX1
6.17259379967675e-15	0.425528445726771	0.366	0.201	1.27476407150924e-10	4 CD4 CM/naive	SFXN1
6.75736709847196e-15	0.30133921815521	0.135	0.037	1.39553145317643e-10	4 CD4 CM/naive	HSBP1L1
6.80430182800809e-15	0.409032135227277	0.851	0.729	1.40522441352023e-10	4 CD4 CM/naive	SF1
7.55314038125641e-15	0.321958443603842	0.165	0.055	1.55987455153707e-10	4 CD4 CM/naive	TNFRSF25
8.07979571539666e-15	0.356161842744987	0.277	0.147	1.66863941114372e-10	4 CD4 CM/naive	LETMD1
2.40271105239843e-14	0.394499244198111	0.435	0.276	4.96207886541324e-10	4 CD4 CM/naive	DDX18
2.50499164692282e-14	0.382494189510177	0.219	0.089	5.17330874922501e-10	4 CD4 CM/naive	STMN3
3.58387106526817e-14	0.378537257585958	0.199	0.074	7.40141052399182e-10	4 CD4 CM/naive	TCAF2
3.88424227015877e-14	0.407524148825178	0.463	0.29	8.0217371363319e-10	4 CD4 CM/naive	TMEM243
4.56620847041653e-14	0.408847458740109	0.623	0.469	9.43013373310422e-10	4 CD4 CM/naive	RPS10
6.04954632222482e-14	0.27190963693223	0.169	0.08	1.24935230646587e-09	4 CD4 CM/naive	CCDC66
6.63042144605142e-14	0.320599736442166	0.177	0.071	1.36931463703854e-09	4 CD4 CM/naive	ITPKB
6.63865074426576e-14	0.352074000507032	0.249	0.121	1.37101415170576e-09	4 CD4 CM/naive	ZFAND1
8.88220761977012e-14	0.352536030389205	0.692	0.519	1.83435351763493e-09	4 CD4 CM/naive	RHOH
1.03494424414482e-13	0.367467791848872	0.48	0.329	2.13736685300789e-09	4 CD4 CM/naive	PSIP1
1.06499571200989e-13	0.310574371631158	0.223	0.114	2.19942914444282e-09	4 CD4 CM/naive	FKBP5
1.37335440383337e-13	0.272103289730148	0.639	0.525	2.83625151479667e-09	4 CD4 CM/naive	EIF3M
1.86921241729698e-13	0.292276527744169	0.898	0.795	3.86029748420172e-09	4 CD4 CM/naive	HSP90AB1
2.20885877374552e-13	0.287134121478681	0.124	0.035	4.56173513953925e-09	4 CD4 CM/naive	SLC7A6
2.34920944172014e-13	0.333478746874216	0.263	0.135	4.85158733904044e-09	4 CD4 CM/naive	BEX4
3.22094204592654e-13	0.273443013714019	0.117	0.031	6.65188951324749e-09	4 CD4 CM/naive	LSR
3.66480839045024e-13	0.257519110251615	0.137	0.051	7.56856228795783e-09	4 CD4 CM/naive	TACC3
3.87623465094513e-13	0.310126962252494	0.472	0.35	8.00519980113188e-09	4 CD4 CM/naive	TAF1D
4.21340925723532e-13	0.256956585236307	0.131	0.05	8.70153279804239e-09	4 CD4 CM/naive	ICOS
5.11444890445423e-13	0.317445134556307	0.131	0.033	1.05623598774789e-08	4 CD4 CM/naive	TNFRSF10A
6.79366695437348e-13	0.30765441006452	0.163	0.062	1.40302809941721e-08	4 CD4 CM/naive	ABRAXAS1
7.04275652872503e-13	0.295645343037492	0.192	0.095	1.45447007831229e-08	4 CD4 CM/naive	THOC3
7.23472508015504e-13	0.276466583737636	0.935	0.876	1.49411542355362e-08	4 CD4 CM/naive	RPL17
1.21918525782005e-12	0.31616250182363	0.22	0.112	2.51786139444996e-08	4 CD4 CM/naive	EBPL
1.33022209509655e-12	0.304165354893517	0.238	0.155	2.7471746707934e-08	4 CD4 CM/naive	RGCC
1.54988159928717e-12	0.27534579979743	0.788	0.675	3.20081547884787e-08	4 CD4 CM/naive	SBDS
1.86461688897738e-12	0.328332817740125	0.556	0.419	3.85080679911609e-08	4 CD4 CM/naive	FBL
2.44328630391636e-12	0.251683215577434	0.123	0.043	5.04587487484806e-08	4 CD4 CM/naive	LGALS3BP
2.4925926151116e-12	0.410979126346703	0.542	0.377	5.14770226872848e-08	4 CD4 CM/naive	ADD3
2.51800396696576e-12	0.391694763496098	0.483	0.327	5.20018179257768e-08	4 CD4 CM/naive	CDKN1B
3.1359785528106e-12	0.315731356345324	0.429	0.3	6.47642290726446e-08	4 CD4 CM/naive	NDUFC1
3.65265176739428e-12	0.396380833998871	0.643	0.485	7.54345643002267e-08	4 CD4 CM/naive	PPP1R2
4.34742222582238e-12	0.283776550151547	0.115	0.029	8.97829638076838e-08	4 CD4 CM/naive	TAF4B
5.86005918108803e-12	0.321482696130898	0.929	0.862	1.2102194220783e-07	4 CD4 CM/naive	RPL23
6.00427231529985e-12	0.348851465897266	0.291	0.159	1.24000231855572e-07	4 CD4 CM/naive	NECAP2
6.11105435501285e-12	0.297638984550729	0.655	0.505	1.26205494539725e-07	4 CD4 CM/naive	CNN2
6.57630942441867e-12	0.33045890564463	0.18	0.082	1.35813942233094e-07	4 CD4 CM/naive	CFL2
6.75546316089984e-12	0.30790954959058	0.35	0.231	1.39513825198904e-07	4 CD4 CM/naive	TOB1
6.857388824299e-12	0.283951865590695	0.238	0.133	1.41618793999423e-07	4 CD4 CM/naive	JAK3
8.11542526646576e-12	0.285204570989565	0.177	0.079	1.67599762603051e-07	4 CD4 CM/naive	RAB3GAP1
8.80573531615934e-12	0.339536867245394	0.539	0.396	1.81856045749323e-07	4 CD4 CM/naive	N4BP2L2
1.02094402798005e-11	0.268842763397391	0.156	0.067	2.10845360658439e-07	4 CD4 CM/naive	CFAP36
1.37991744912649e-11	0.314662851964434	0.197	0.093	2.84980551593602e-07	4 CD4 CM/naive	CD4
1.39087977258021e-11	0.274014294043858	0.14	0.051	2.87244490633265e-07	4 CD4 CM/naive	PITPNA-AS1
2.13451260878839e-11	0.379367340368609	0.189	0.074	4.40819543966978e-07	4 CD4 CM/naive	AP3M2
2.27015948953167e-11	0.363607510866373	0.672	0.515	4.68833337778081e-07	4 CD4 CM/naive	DNAJB1
2.4760022317845e-11	0.269512643676436	0.228	0.135	5.11343980908134e-07	4 CD4 CM/naive	CRTC3
5.86361702127853e-11	0.317186967526288	0.581	0.433	1.21095418723444e-06	4 CD4 CM/naive	PRMT2
6.8051029083469e-11	0.341711505805238	0.452	0.305	1.4053898526318e-06	4 CD4 CM/naive	OCIAD2
7.1214679847648e-11	0.326995755544971	0.232	0.115	1.47072556821363e-06	4 CD4 CM/naive	ESD
8.55262226542885e-11	0.350398515980451	0.392	0.248	1.76628755025637e-06	4 CD4 CM/naive	ITK
1.02619369514957e-10	0.659449126462326	0.408	0.31	2.1192952192229e-06	4 CD4 CM/naive	AL138963.3
1.05315158966095e-10	0.373709378631729	0.395	0.233	2.1749686629678e-06	4 CD4 CM/naive	FCMR
1.1933347200889e-10	0.426099701180069	0.506	0.343	2.46447486392759e-06	4 CD4 CM/naive	RIPOR2
1.45537575012427e-10	0.27225589377884	0.118	0.034	3.00564199915665e-06	4 CD4 CM/naive	CD40LG
1.78329180022493e-10	0.290215284671884	0.841	0.739	3.68285422582453e-06	4 CD4 CM/naive	CD69
2.20910489895114e-10	0.287180605202772	0.208	0.112	4.5622434373139e-06	4 CD4 CM/naive	MTR
2.35687284552354e-10	0.361341543964073	0.461	0.316	4.86741380057521e-06	4 CD4 CM/naive	TTC3
2.67633035945125e-10	0.302555163530603	0.48	0.341	5.52715745833871e-06	4 CD4 CM/naive	RBL2
3.24727687781094e-10	0.275852336944198	0.169	0.076	6.70627620805516e-06	4 CD4 CM/naive	TCP11L2
3.66941542348366e-10	0.297634631747086	0.57	0.45	7.57807673257845e-06	4 CD4 CM/naive	G3BP2
3.77285837673716e-10	0.301329444726525	0.262	0.156	7.79170711963759e-06	4 CD4 CM/naive	UBQLN2
4.31803390302807e-10	0.265619715215189	0.201	0.107	8.91760361653358e-06	4 CD4 CM/naive	HELB
9.49147693077787e-10	0.37398740255338	0.366	0.217	1.96017981574425e-05	4 CD4 CM/naive	R3HDM4
9.84968038616837e-10	0.256225432793036	0.182	0.094	2.03415599335149e-05	4 CD4 CM/naive	PLSCR3
9.86422128351777e-10	0.424546896594193	0.991	0.988	2.03715897947209e-05	4 CD4 CM/naive	RPS26
1.89792208320487e-09	0.262219688036555	0.288	0.188	3.91958868623469e-05	4 CD4 CM/naive	CHURC1
2.27263147833757e-09	0.302054167549656	0.2	0.096	4.69343852906275e-05	4 CD4 CM/naive	YPEL2
2.31252104172159e-09	0.295126064024008	0.164	0.067	4.77581845536343e-05	4 CD4 CM/naive	AC119396.1
2.88012911827011e-09	0.261333849688118	0.471	0.363	5.94804265505143e-05	4 CD4 CM/naive	ATP5PD
4.01948193152253e-09	0.366826253548146	0.374	0.238	8.30103408498034e-05	4 CD4 CM/naive	SECISBP2
4.79344589181357e-09	0.288998900088767	0.335	0.223	9.89942445577339e-05	4 CD4 CM/naive	FNTA
9.43956483083656e-09	0.270647703944973	0.155	0.065	0.000194945892886437	4 CD4 CM/naive	LINS1
1.03851323453901e-08	0.25660386907703	0.185	0.095	0.000214473753196997	4 CD4 CM/naive	TTC32
1.49898731204135e-08	0.281722248823272	0.239	0.14	0.000309570859682781	4 CD4 CM/naive	SESN1
1.51828693817765e-08	0.252263144148701	0.183	0.088	0.000313556618472448	4 CD4 CM/naive	APBA2
2.1333740049189e-08	0.347350584010693	0.372	0.235	0.000440584399495851	4 CD4 CM/naive	PABPC4
2.81337810716781e-08	0.252692212526746	0.669	0.555	0.000581018846692296	4 CD4 CM/naive	PTGES3
3.45255151151826e-08	0.277222853508963	0.457	0.322	0.00071302093815875	4 CD4 CM/naive	PLP2
4.11993984637387e-08	0.301882411754153	0.382	0.27	0.000850849977073131	4 CD4 CM/naive	ATP1A1
4.26954247142624e-08	0.254888359263429	0.244	0.146	0.000881745911198948	4 CD4 CM/naive	SCML4
5.35375716686175e-08	0.273202489445003	0.479	0.355	0.00110565793010029	4 CD4 CM/naive	2001-09-01
5.38391401948084e-08	0.312612119545121	0.351	0.226	0.00111188592330318	4 CD4 CM/naive	LSM5
6.61295391567734e-08	0.293467165321314	0.197	0.096	0.00136570724266568	4 CD4 CM/naive	ZBTB25
1.04833883495487e-07	0.283524906297809	0.221	0.115	0.00216502936194879	4 CD4 CM/naive	SYPL1
1.1681245815626e-07	0.260577103469098	0.132	0.05	0.00241241088584307	4 CD4 CM/naive	PVT1
1.44492027137688e-07	0.319243577574462	0.322	0.2	0.00298404934444754	4 CD4 CM/naive	DOCK10
1.47405237016608e-07	0.362277009093055	0.195	0.135	0.00304421295486699	4 CD4 CM/naive	IFI44L
1.9936321191977e-07	0.280783631875738	0.475	0.344	0.00411724905256709	4 CD4 CM/naive	ARHGAP15
2.33419616225811e-07	0.301024569775136	0.177	0.079	0.00482058191429546	4 CD4 CM/naive	TATDN1
2.41126735198708e-07	0.253884711622644	0.138	0.053	0.00497974933532373	4 CD4 CM/naive	APP
3.20545328238746e-07	0.262215274871398	0.403	0.302	0.00661990211878658	4 CD4 CM/naive	ZRANB2
3.24901219936871e-07	0.271503996426383	0.21	0.117	0.00670985999413627	4 CD4 CM/naive	MSL3
3.70353336984552e-07	0.300192010099084	0.466	0.341	0.00764853711540498	4 CD4 CM/naive	TRAF3IP3
4.64619165386828e-07	0.287304668902575	0.278	0.171	0.00959531500356877	4 CD4 CM/naive	UGP2
6.13875317499124e-07	0.272081082413692	0.436	0.317	0.0126777530569919	4 CD4 CM/naive	KIF2A
7.14885536925861e-07	0.252538190045923	0.159	0.072	0.0147638161085929	4 CD4 CM/naive	ZNF880
8.13758391937414e-07	0.281499499567765	0.472	0.359	0.0168057383102915	4 CD4 CM/naive	CYLD
8.19621758470601e-07	0.271153754687208	0.287	0.186	0.0169268285559348	4 CD4 CM/naive	TMPO
1.38229219717315e-162	1.22511253320927	0.998	0.913	2.85470984560199e-158	5 CD8 EMRA ZNF683+	CD52
5.85957331194066e-149	1.19382829454412	0.982	0.677	1.21011908038198e-144	5 CD8 EMRA ZNF683+	GZMH
1.69441350662838e-133	1.00471514805973	0.986	0.627	3.49930277388892e-129	5 CD8 EMRA ZNF683+	CD3E
1.14732339917703e-120	1.15235245647892	0.888	0.449	2.3694522839804e-116	5 CD8 EMRA ZNF683+	CD3D
2.0739221218857e-116	1.71405991597167	0.625	0.167	4.28306396611834e-112	5 CD8 EMRA ZNF683+	ZNF683
2.47583075756235e-113	1.22532265336718	0.907	0.634	5.11308568051776e-109	5 CD8 EMRA ZNF683+	IL32
5.24471481825862e-112	0.697989224667521	1	0.998	1.08313850426677e-107	5 CD8 EMRA ZNF683+	TMSB4X
2.7235582198665e-95	1.01052159122953	0.795	0.395	5.6246924356683e-91	5 CD8 EMRA ZNF683+	CD3G
5.78478373798222e-90	0.844565313099865	0.912	0.559	1.19467353756809e-85	5 CD8 EMRA ZNF683+	GZMA
9.15472434832045e-84	1.35671567493213	0.707	0.35	1.89063367241514e-79	5 CD8 EMRA ZNF683+	CD8A
7.826414000111e-81	0.671917104129629	0.998	0.935	1.61631101930292e-76	5 CD8 EMRA ZNF683+	S100A4
4.16671670155492e-79	0.614545202902806	0.998	0.825	8.60510333205122e-75	5 CD8 EMRA ZNF683+	CCL5
1.97419724543402e-77	1.06616245908846	0.596	0.214	4.07711215127033e-73	5 CD8 EMRA ZNF683+	KLRG1
8.93790154569139e-76	0.377748825360563	1	1	1.84585542721619e-71	5 CD8 EMRA ZNF683+	B2M
2.96580822341441e-74	1.03728869097887	0.705	0.342	6.12498714299544e-70	5 CD8 EMRA ZNF683+	CD2
3.30390578453429e-74	0.914917774905141	0.898	0.639	6.82322622622021e-70	5 CD8 EMRA ZNF683+	ANXA1
2.45799949234211e-68	1.00283476225956	0.744	0.433	5.07626055158492e-64	5 CD8 EMRA ZNF683+	ITGB1
4.78424182766438e-68	0.504011038223394	0.996	0.849	9.88041622249248e-64	5 CD8 EMRA ZNF683+	NKG7
5.03801911067991e-64	0.521052158574364	0.999	0.975	1.04045170673761e-59	5 CD8 EMRA ZNF683+	SH3BGRL3
3.02287632935723e-55	0.325886303157751	1	1	6.24284419538854e-51	5 CD8 EMRA ZNF683+	TMSB10
3.32229887229793e-55	1.443286615584	0.586	0.311	6.86121163106969e-51	5 CD8 EMRA ZNF683+	RHOB
4.52990048350336e-54	0.605758148785007	0.976	0.89	9.35515047853115e-50	5 CD8 EMRA ZNF683+	MYL12A
1.58996653832949e-52	1.04444216927345	0.631	0.296	3.28359889495807e-48	5 CD8 EMRA ZNF683+	CD8B
1.97769330568275e-52	0.346904836435454	0.978	0.728	4.08433221489601e-48	5 CD8 EMRA ZNF683+	CST7
2.92412294971883e-52	0.754983548900853	0.72	0.42	6.03889871575933e-48	5 CD8 EMRA ZNF683+	ANXA6
1.11605214421992e-51	0.843872060428898	0.511	0.215	2.30487088824299e-47	5 CD8 EMRA ZNF683+	APOBEC3G
5.83434048253826e-51	0.536155193954907	0.969	0.844	1.2049079964538e-46	5 CD8 EMRA ZNF683+	HCST
6.38402488197321e-51	0.616842071122402	0.947	0.766	1.31842881862511e-46	5 CD8 EMRA ZNF683+	S100A10
2.98605765141594e-45	0.625137798059343	0.833	0.631	6.1668062617042e-41	5 CD8 EMRA ZNF683+	LGALS1
2.91394413302695e-43	0.684207941725474	0.702	0.448	6.01787742352726e-39	5 CD8 EMRA ZNF683+	SLC9A3R1
5.17709517177513e-43	0.655553224708642	0.659	0.393	1.069173694875e-38	5 CD8 EMRA ZNF683+	LYAR
1.05116856834208e-40	0.266395526405439	0.904	0.613	2.17087332734006e-36	5 CD8 EMRA ZNF683+	FGFBP2
6.84789083310421e-40	0.56850660600702	0.744	0.553	1.41422641485268e-35	5 CD8 EMRA ZNF683+	YWHAQ
8.94867929267871e-40	0.574070109057074	0.897	0.745	1.84808124752401e-35	5 CD8 EMRA ZNF683+	MYL12B
1.07350552861348e-39	0.668994619727606	0.466	0.22	2.21700361769255e-35	5 CD8 EMRA ZNF683+	CDC25B
2.58451081860452e-39	1.32929267713282	0.245	0.035	5.33753174258206e-35	5 CD8 EMRA ZNF683+	TRAV19
5.61582988733997e-39	1.1798839888644	0.246	0.036	1.15978118833345e-34	5 CD8 EMRA ZNF683+	HSPA1B
5.62010885420379e-39	0.690521890442186	0.917	0.788	1.16066488057017e-34	5 CD8 EMRA ZNF683+	HSPA8
7.80436962067317e-39	0.702795209908683	0.336	0.105	1.61175841406142e-34	5 CD8 EMRA ZNF683+	THEMIS
2.47382775268559e-38	0.678411392718478	0.494	0.245	5.10894907484629e-34	5 CD8 EMRA ZNF683+	SPN
1.07847953163838e-37	0.695321866155127	0.656	0.42	2.22727592873959e-33	5 CD8 EMRA ZNF683+	ITGA4
4.78314622922413e-37	0.676137356648798	0.695	0.417	9.87815359259368e-33	5 CD8 EMRA ZNF683+	LCK
1.62679209330519e-36	0.499897779189019	0.948	0.862	3.35965103109387e-32	5 CD8 EMRA ZNF683+	PTPRC
4.13244864030565e-36	0.417846937559026	0.865	0.706	8.53433293195924e-32	5 CD8 EMRA ZNF683+	CLIC1
5.86235158537395e-36	0.603909812889817	0.799	0.6	1.21069284941143e-31	5 CD8 EMRA ZNF683+	AHNAK
1.3679378421936e-35	0.503476660778788	0.716	0.477	2.82506523169822e-31	5 CD8 EMRA ZNF683+	C12orf75
4.50159840103674e-35	0.572384618812414	0.901	0.786	9.29670101782108e-31	5 CD8 EMRA ZNF683+	CORO1A
9.24022021905276e-35	0.641579845389788	0.335	0.148	1.90829027963878e-30	5 CD8 EMRA ZNF683+	ADRB2
9.54087021800954e-35	0.917433651542077	0.897	0.778	1.97038051742333e-30	5 CD8 EMRA ZNF683+	JUN
6.43553264812398e-34	0.622260492774234	0.468	0.237	1.32906620249056e-29	5 CD8 EMRA ZNF683+	SELPLG
7.98517054169771e-34	0.620750727941339	0.498	0.262	1.64909742027141e-29	5 CD8 EMRA ZNF683+	TPST2
2.27680899639909e-33	0.773563361574642	0.573	0.322	4.7020659393634e-29	5 CD8 EMRA ZNF683+	CYTOR
2.28594683333957e-33	0.563252732226457	0.877	0.682	4.72093740021289e-29	5 CD8 EMRA ZNF683+	RAC2
3.15888337571086e-33	0.55997640175456	0.757	0.544	6.52372594751807e-29	5 CD8 EMRA ZNF683+	PSMB9
3.74039766034595e-33	0.471820193355423	0.917	0.771	7.72466924814646e-29	5 CD8 EMRA ZNF683+	EMP3
3.75673857575509e-33	0.403589837596778	1	0.999	7.7584165066494e-29	5 CD8 EMRA ZNF683+	ACTB
5.60770200693299e-33	0.60416069963044	0.527	0.3	1.1581026184718e-28	5 CD8 EMRA ZNF683+	LIME1
1.87183124570307e-32	0.753741819364772	0.374	0.129	3.86570588862597e-28	5 CD8 EMRA ZNF683+	LINC01871
5.24280241351758e-32	0.575094305952838	0.587	0.358	1.08274355443965e-27	5 CD8 EMRA ZNF683+	LAT
1.49384302241657e-31	0.343745133790784	0.972	0.867	3.08508460989471e-27	5 CD8 EMRA ZNF683+	CD99
2.45423670740754e-31	0.49489879978368	0.727	0.437	5.06848964813806e-27	5 CD8 EMRA ZNF683+	PRF1
3.15424140493138e-31	1.75736543729308	0.213	0.046	6.51413934946429e-27	5 CD8 EMRA ZNF683+	TRBV7-6
8.54265073752302e-31	0.30020168462435	1	1	1.76422823031325e-26	5 CD8 EMRA ZNF683+	MT-CO1
1.49045958859026e-30	0.542007251540581	0.7	0.425	3.07809714235661e-26	5 CD8 EMRA ZNF683+	HOPX
7.74298597381827e-30	0.341072412739084	0.999	0.985	1.59908146331295e-25	5 CD8 EMRA ZNF683+	PFN1
1.03268541079356e-29	0.475926105265154	0.543	0.34	2.13270191037087e-25	5 CD8 EMRA ZNF683+	ITGB7
3.99405107602457e-29	0.62220458441985	0.68	0.46	8.24851428220594e-25	5 CD8 EMRA ZNF683+	PTPRCAP
5.56548266963111e-29	0.590191223404369	0.458	0.217	1.14938348093222e-24	5 CD8 EMRA ZNF683+	FCRL6
6.32691143316279e-29	0.308661001349435	0.827	0.595	1.30663374917678e-24	5 CD8 EMRA ZNF683+	GZMB
1.27052531457601e-28	0.322370785544957	0.993	0.924	2.62388887966237e-24	5 CD8 EMRA ZNF683+	IFITM1
1.4202825822672e-28	0.561352462167137	0.182	0.037	2.93316758889821e-24	5 CD8 EMRA ZNF683+	AC020659.1
1.62644727675433e-28	0.697653486991942	0.444	0.209	3.35893891595305e-24	5 CD8 EMRA ZNF683+	PATL2
1.86575940183147e-28	0.640100071790699	0.462	0.226	3.85316631666235e-24	5 CD8 EMRA ZNF683+	SAMD3
2.00639122072808e-28	0.411877569727322	0.922	0.82	4.14359914904762e-24	5 CD8 EMRA ZNF683+	IFITM2
3.34972066636531e-28	0.504246620359223	0.822	0.647	6.91784312017763e-24	5 CD8 EMRA ZNF683+	FLNA
4.14439326201633e-28	0.574595002346639	0.548	0.297	8.55900096471613e-24	5 CD8 EMRA ZNF683+	ADGRG1
1.19003240441936e-27	0.88244948246416	0.429	0.203	2.45765492160685e-23	5 CD8 EMRA ZNF683+	IFNG
7.01422544547189e-27	0.291572143637857	0.994	0.963	1.44857783899885e-22	5 CD8 EMRA ZNF683+	CFL1
1.02342809743334e-26	0.630951363020134	0.39	0.17	2.11358370681933e-22	5 CD8 EMRA ZNF683+	CD320
1.07316966806464e-26	0.563177491312866	0.304	0.13	2.21630999848709e-22	5 CD8 EMRA ZNF683+	BTN3A2
1.46599659611475e-26	0.465586727321545	0.736	0.488	3.02757617029618e-22	5 CD8 EMRA ZNF683+	CCL4
1.69267228955893e-26	0.31627295603766	0.986	0.955	3.49570681239711e-22	5 CD8 EMRA ZNF683+	ARHGDIB
8.84856648418949e-26	0.534837893434534	0.661	0.467	1.82740595031481e-21	5 CD8 EMRA ZNF683+	KLRD1
2.35726594972795e-25	0.57221953415537	0.151	0.025	4.86822563937816e-21	5 CD8 EMRA ZNF683+	TRGV2
4.25717411891889e-25	0.740914923824496	0.427	0.192	8.7919159903913e-21	5 CD8 EMRA ZNF683+	CLEC2D
5.25546824030236e-25	0.632770500020012	0.388	0.182	1.08535930098724e-20	5 CD8 EMRA ZNF683+	GIMAP4
5.3771085875589e-25	0.520152780743335	0.533	0.335	1.11048046550266e-20	5 CD8 EMRA ZNF683+	CD6
2.29371960929492e-24	0.503238990554602	0.845	0.659	4.73698973711587e-20	5 CD8 EMRA ZNF683+	EVL
3.84899780542742e-24	0.336904767086192	0.984	0.95	7.94895026776871e-20	5 CD8 EMRA ZNF683+	PPIA
7.46772475382956e-24	0.413833870494886	0.839	0.709	1.54223451616088e-19	5 CD8 EMRA ZNF683+	TAGLN2
2.35194824135985e-23	1.08987027336798	0.209	0.075	4.85724350805636e-19	5 CD8 EMRA ZNF683+	HSPA1A
3.74875573687561e-23	0.65798890844097	0.557	0.401	7.7419303477955e-19	5 CD8 EMRA ZNF683+	CITED2
3.7586058876763e-22	1.05809735370847	0.167	0.039	7.7622728792291e-18	5 CD8 EMRA ZNF683+	TRBV27
3.97893780590892e-22	0.345880921052792	0.95	0.856	8.2173023567631e-18	5 CD8 EMRA ZNF683+	LSP1
9.80226404956134e-22	0.837528200350565	0.309	0.127	2.02436357151541e-17	5 CD8 EMRA ZNF683+	LINC02446
1.49382035245646e-21	0.587102835032141	0.296	0.116	3.08503779189308e-17	5 CD8 EMRA ZNF683+	TRAC
1.53244521378425e-21	0.490048525310663	0.512	0.319	3.16480585550724e-17	5 CD8 EMRA ZNF683+	ARPC5
1.72048141169208e-21	0.542859043942309	0.609	0.407	3.55313821142648e-17	5 CD8 EMRA ZNF683+	CRIP1
2.27159343023278e-21	0.500130093221961	0.323	0.158	4.69129475211675e-17	5 CD8 EMRA ZNF683+	MYBL1
5.0865126242982e-21	0.515890666425416	0.921	0.852	1.05046658717007e-16	5 CD8 EMRA ZNF683+	KLF6
6.36780794287894e-21	0.519052419607957	0.39	0.201	1.31507969636336e-16	5 CD8 EMRA ZNF683+	CD5
6.91699292794416e-21	0.502841721148172	0.444	0.258	1.42849737947903e-16	5 CD8 EMRA ZNF683+	RASAL3
1.30067255589993e-20	0.432126410192078	0.455	0.296	2.68614896244454e-16	5 CD8 EMRA ZNF683+	RNF167
1.45499327412925e-20	0.463341769038366	0.486	0.297	3.00485210973172e-16	5 CD8 EMRA ZNF683+	ANXA5
1.62697166527051e-20	0.608156635263106	0.651	0.425	3.36002188311665e-16	5 CD8 EMRA ZNF683+	UCP2
2.01093932352011e-20	1.11228149694225	0.296	0.119	4.15299189093374e-16	5 CD8 EMRA ZNF683+	EGR1
8.96420960520622e-20	0.350452549940436	0.301	0.177	1.85128856766719e-15	5 CD8 EMRA ZNF683+	CCDC107
9.35678045432368e-20	0.444025388348523	0.568	0.39	1.93236229942693e-15	5 CD8 EMRA ZNF683+	CTSC
1.84860760423173e-19	0.499077189671391	0.33	0.169	3.81774442425937e-15	5 CD8 EMRA ZNF683+	DYNLL1
3.32482988661865e-19	0.490817743868909	0.603	0.423	6.86643868184484e-15	5 CD8 EMRA ZNF683+	CD53
8.14761053269817e-19	0.359090145330339	0.758	0.608	1.68264452721283e-14	5 CD8 EMRA ZNF683+	SUN2
1.2573939877598e-18	0.310793598954082	0.905	0.821	2.59677006352154e-14	5 CD8 EMRA ZNF683+	HNRNPA2B1
2.1867320378621e-18	0.460993807422053	0.683	0.521	4.5160390045928e-14	5 CD8 EMRA ZNF683+	CAP1
3.13961095758659e-18	0.356127129938322	0.511	0.369	6.48392454960783e-14	5 CD8 EMRA ZNF683+	BIN1
8.91245018114433e-18	0.486180905370867	0.803	0.616	1.84059921140993e-13	5 CD8 EMRA ZNF683+	RARRES3
2.95139455575673e-17	0.38494109262471	0.721	0.553	6.09522003654879e-13	5 CD8 EMRA ZNF683+	FYB1
3.1512904168952e-17	0.381223049047035	0.21	0.092	6.50804496897196e-13	5 CD8 EMRA ZNF683+	VCL
3.26947235802946e-17	0.374200460750345	0.595	0.448	6.75211431380245e-13	5 CD8 EMRA ZNF683+	CAPN2
3.5383995711202e-17	0.32276508733775	0.115	0.035	7.30750279427745e-13	5 CD8 EMRA ZNF683+	HIST2H2BF
4.58610692266218e-17	0.355200951416361	0.166	0.057	9.47122801668193e-13	5 CD8 EMRA ZNF683+	PLEKHG3
6.25512308245061e-17	0.409091698744661	0.509	0.353	1.2918080189877e-12	5 CD8 EMRA ZNF683+	2001-09-01
7.28962542195596e-17	0.515548628758288	0.242	0.083	1.50545344214235e-12	5 CD8 EMRA ZNF683+	CX3CR1
8.44433486958928e-17	0.665482798541446	0.631	0.519	1.74392403726758e-12	5 CD8 EMRA ZNF683+	DNAJB1
8.94009189343026e-17	0.361729147496799	0.721	0.58	1.84630777783122e-12	5 CD8 EMRA ZNF683+	TRBC2
9.09717542926481e-17	0.41124159518162	0.465	0.317	1.87874866965177e-12	5 CD8 EMRA ZNF683+	APBB1IP
9.12486307910094e-17	0.392255157309517	0.727	0.555	1.88446672309593e-12	5 CD8 EMRA ZNF683+	BIN2
9.85171335846623e-17	0.394698379362237	0.27	0.136	2.03457584279045e-12	5 CD8 EMRA ZNF683+	ATP2B4
1.04711327986635e-16	0.440735168348976	0.606	0.435	2.16249834557998e-12	5 CD8 EMRA ZNF683+	MYO1G
1.80351287865966e-16	0.333529346479818	0.549	0.401	3.72461479700793e-12	5 CD8 EMRA ZNF683+	PSMB10
1.94599815498018e-16	0.462827660740411	0.22	0.076	4.01887538966507e-12	5 CD8 EMRA ZNF683+	PROK2
4.33338853709629e-16	0.38417799545611	0.69	0.544	8.94931400681125e-12	5 CD8 EMRA ZNF683+	HLA-F
1.35397667879136e-15	0.311882546146437	0.154	0.062	2.79623263703992e-11	5 CD8 EMRA ZNF683+	TSPAN2
1.47561920448948e-15	0.295532934880529	0.883	0.791	3.04744878111168e-11	5 CD8 EMRA ZNF683+	LCP1
2.12641136811361e-15	0.455093910369136	0.216	0.092	4.39146475742823e-11	5 CD8 EMRA ZNF683+	TRG-AS1
3.53969759112169e-15	0.412821646292388	0.508	0.336	7.31018346518451e-11	5 CD8 EMRA ZNF683+	PPP1R18
3.91131448735831e-15	0.353490844854963	0.448	0.293	8.07764667929238e-11	5 CD8 EMRA ZNF683+	TGFBR3
4.42240584193351e-15	0.287057053571138	0.944	0.876	9.13315254476107e-11	5 CD8 EMRA ZNF683+	PSME1
6.9254085786806e-15	0.339332116585126	0.684	0.541	1.43023537966912e-10	5 CD8 EMRA ZNF683+	CCND3
7.38891964276125e-15	0.399874277572402	0.5	0.352	1.52595968462305e-10	5 CD8 EMRA ZNF683+	TRMT112
8.15258700375411e-15	0.45378289906687	0.435	0.273	1.6836722680153e-10	5 CD8 EMRA ZNF683+	GLIPR1
8.28459527842687e-15	0.324315254608318	0.656	0.512	1.71093461690072e-10	5 CD8 EMRA ZNF683+	ARL4C
1.07775017436588e-14	0.440637935254668	0.505	0.344	2.22576966010042e-10	5 CD8 EMRA ZNF683+	RIPOR2
1.11682266827565e-14	0.343187410847927	0.372	0.25	2.30646217452288e-10	5 CD8 EMRA ZNF683+	ITK
1.99013895484443e-14	0.352044305195366	0.715	0.553	4.11003496954471e-10	5 CD8 EMRA ZNF683+	SYNE2
2.11439562683774e-14	0.296217191650233	0.959	0.92	4.36664984854531e-10	5 CD8 EMRA ZNF683+	ACTG1
2.41694961484687e-14	0.341732585181961	0.483	0.342	4.99148434458175e-10	5 CD8 EMRA ZNF683+	ITGAL
3.61285992740523e-14	0.936516442916039	0.363	0.185	7.46127832207729e-10	5 CD8 EMRA ZNF683+	TNF
5.04909059601108e-14	0.34968673201524	0.198	0.089	1.04273818988821e-09	5 CD8 EMRA ZNF683+	LINC02384
5.76434893117832e-14	0.315558756270829	0.211	0.109	1.19045334126695e-09	5 CD8 EMRA ZNF683+	CD226
1.16276889371015e-13	0.31087361324523	0.807	0.704	2.4013503192902e-09	5 CD8 EMRA ZNF683+	CD48
1.3047707456785e-13	0.416584423754323	0.261	0.13	2.69461254397524e-09	5 CD8 EMRA ZNF683+	BATF
1.41703672993051e-13	0.325018470562665	0.304	0.178	2.9264642546525e-09	5 CD8 EMRA ZNF683+	LAG3
1.41741472872805e-13	0.37231717092527	0.439	0.313	2.92724489776918e-09	5 CD8 EMRA ZNF683+	GIMAP7
2.1741954728873e-13	0.365723714466017	0.508	0.365	4.49014849060686e-09	5 CD8 EMRA ZNF683+	ATP6V0E1
2.90602299500215e-13	0.301410159699283	0.696	0.6	6.00151868927845e-09	5 CD8 EMRA ZNF683+	MYH9
3.37710994064406e-13	1.01311439436704	0.122	0.037	6.97440744941812e-09	5 CD8 EMRA ZNF683+	TRBV19
3.8649525605086e-13	0.383356656143063	0.735	0.583	7.98190002796236e-09	5 CD8 EMRA ZNF683+	CAPZB
4.39638940906834e-13	0.319109368514079	0.446	0.286	9.07942340760794e-09	5 CD8 EMRA ZNF683+	PRSS23
4.78842571134318e-13	0.356290280010271	0.547	0.383	9.88905677906594e-09	5 CD8 EMRA ZNF683+	ANXA2
6.40183641047612e-13	0.351449760556786	0.53	0.391	1.32210725549153e-08	5 CD8 EMRA ZNF683+	DHRS7
7.00773231902619e-13	0.270081984706494	0.301	0.204	1.44723687852529e-08	5 CD8 EMRA ZNF683+	ORAI1
7.16892115186391e-13	0.303499041392101	0.822	0.778	1.48052559628293e-08	5 CD8 EMRA ZNF683+	KLF2
8.25419304614892e-13	0.333317909583242	0.514	0.369	1.70465594789067e-08	5 CD8 EMRA ZNF683+	SKAP1
8.79892952229189e-13	0.434831968575045	0.283	0.138	1.81715492494372e-08	5 CD8 EMRA ZNF683+	SYTL2
8.8938584305452e-13	0.372627521226399	0.64	0.496	1.8367596430762e-08	5 CD8 EMRA ZNF683+	PPP2R5C
1.01222025430963e-12	0.285520030089504	0.548	0.436	2.09043726920024e-08	5 CD8 EMRA ZNF683+	PRMT2
1.42782421115587e-12	0.290670841967682	0.109	0.028	2.94874256087911e-08	5 CD8 EMRA ZNF683+	LINC00649
1.7310413865074e-12	0.362742998487513	0.719	0.564	3.57494667141508e-08	5 CD8 EMRA ZNF683+	PPP1CA
1.86602792153102e-12	0.342488679093402	0.483	0.356	3.85372086354587e-08	5 CD8 EMRA ZNF683+	TBCA
1.89885640266147e-12	0.280075111007771	0.937	0.885	3.92151824277648e-08	5 CD8 EMRA ZNF683+	HSP90AA1
2.59162563009175e-12	0.272262425648454	0.298	0.206	5.35222525126548e-08	5 CD8 EMRA ZNF683+	RAB1B
2.85450833398616e-12	0.322264973031792	0.191	0.103	5.89513061134821e-08	5 CD8 EMRA ZNF683+	AC087239.1
5.14048983999221e-12	0.33366991173061	0.481	0.337	1.06161396175519e-07	5 CD8 EMRA ZNF683+	OSTF1
6.95526095662069e-12	0.429066408750483	0.494	0.339	1.4364004927613e-07	5 CD8 EMRA ZNF683+	TRAF3IP3
8.68009816068597e-12	0.305985060911338	0.169	0.074	1.79261387214487e-07	5 CD8 EMRA ZNF683+	ST6GAL1
1.27716981429777e-11	0.30322843800084	0.278	0.167	2.63761110048776e-07	5 CD8 EMRA ZNF683+	RPS6KA1
1.30775390620702e-11	0.262303720711468	0.109	0.034	2.70077336709873e-07	5 CD8 EMRA ZNF683+	TMEM35B
1.52240975037355e-11	0.350662325155368	0.689	0.559	3.14408061647146e-07	5 CD8 EMRA ZNF683+	ID2
1.68744882940044e-11	0.304713249443381	0.372	0.255	3.4849193224778e-07	5 CD8 EMRA ZNF683+	PTPN4
1.95169441358007e-11	0.34368256289533	0.375	0.241	4.03063930292557e-07	5 CD8 EMRA ZNF683+	PYHIN1
2.17235473677743e-11	0.275150257908948	0.259	0.155	4.48634700239275e-07	5 CD8 EMRA ZNF683+	ABI3
2.75926864495355e-11	0.387176854311392	0.134	0.045	5.69844160555806e-07	5 CD8 EMRA ZNF683+	HIST1H2AE
2.8471801037131e-11	0.253098793540033	0.423	0.319	5.8799963501883e-07	5 CD8 EMRA ZNF683+	PRDX2
3.90640040213585e-11	0.321535399484213	0.38	0.247	8.06749811049096e-07	5 CD8 EMRA ZNF683+	STOM
5.51571077772769e-11	0.321356564338257	0.232	0.121	1.13910458981632e-06	5 CD8 EMRA ZNF683+	SLAMF7
5.65241205208569e-11	0.386944159085122	0.276	0.153	1.16733613699674e-06	5 CD8 EMRA ZNF683+	CDK2AP2
6.453843430255e-11	0.379706143198249	0.555	0.407	1.33284774521626e-06	5 CD8 EMRA ZNF683+	TBC1D10C
7.10286181995655e-11	0.348686356147737	0.319	0.214	1.46688302305743e-06	5 CD8 EMRA ZNF683+	ARRDC3
7.94269912406953e-11	0.297739494545728	0.34	0.238	1.64032622310284e-06	5 CD8 EMRA ZNF683+	PRDX1
8.02331270532591e-11	0.335299099315792	0.708	0.564	1.65697453990391e-06	5 CD8 EMRA ZNF683+	PAXX
1.27835206830521e-10	0.417726032059855	0.27	0.144	2.64005269146393e-06	5 CD8 EMRA ZNF683+	SCML4
1.71795258080916e-10	0.504501108256322	0.456	0.326	3.54791566988708e-06	5 CD8 EMRA ZNF683+	IL7R
1.73299582730461e-10	0.297356387178254	0.211	0.113	3.57898298254948e-06	5 CD8 EMRA ZNF683+	CYBC1
2.26354158823253e-10	0.358921420154504	0.374	0.228	4.67466608801781e-06	5 CD8 EMRA ZNF683+	C1orf21
2.54485331315258e-10	0.460155274149073	0.432	0.275	5.25563106232271e-06	5 CD8 EMRA ZNF683+	LBH
3.26041989879764e-10	0.414627041148492	0.459	0.357	6.73341917499688e-06	5 CD8 EMRA ZNF683+	HIST1H1C
3.89535785187062e-10	0.35024873042016	0.309	0.189	8.04469303568321e-06	5 CD8 EMRA ZNF683+	TC2N
4.32921063165558e-10	0.335890352794509	0.168	0.078	8.94068579649511e-06	5 CD8 EMRA ZNF683+	HIST1H2AC
4.36677201516667e-10	0.335552089905174	0.116	0.039	9.0182575657222e-06	5 CD8 EMRA ZNF683+	HIST1H2BN
4.72294504966684e-10	0.253297192605734	0.344	0.247	9.75382611657196e-06	5 CD8 EMRA ZNF683+	FERMT3
5.16740699810618e-10	0.307537997075342	0.268	0.166	1.06717289324889e-05	5 CD8 EMRA ZNF683+	TSPAN32
5.80886553188501e-10	0.349375305258773	0.165	0.06	1.19964690964489e-05	5 CD8 EMRA ZNF683+	AC006369.1
6.33120295593263e-10	0.269839227449851	0.468	0.355	1.30752003445921e-05	5 CD8 EMRA ZNF683+	DAD1
8.10452576349765e-10	0.353950218055543	0.375	0.265	1.67374666067754e-05	5 CD8 EMRA ZNF683+	STAT1
8.49359317380223e-10	0.302366749778053	0.743	0.626	1.75409686225364e-05	5 CD8 EMRA ZNF683+	MSN
8.97829871088459e-10	0.284822312734891	0.545	0.438	1.85419824977189e-05	5 CD8 EMRA ZNF683+	WDR1
1.2691854828421e-09	0.255220810779601	0.446	0.346	2.62112185916551e-05	5 CD8 EMRA ZNF683+	OPTN
1.3769770809673e-09	0.295227810600088	0.917	0.898	2.84373306761367e-05	5 CD8 EMRA ZNF683+	TSC22D3
1.45795290616483e-09	0.295487262515457	0.569	0.438	3.01096434181161e-05	5 CD8 EMRA ZNF683+	ZAP70
1.53784701315693e-09	0.341324201519315	0.28	0.184	3.17596165157169e-05	5 CD8 EMRA ZNF683+	NLRC5
1.92503038826662e-09	0.272212312410838	0.202	0.114	3.97557275784823e-05	5 CD8 EMRA ZNF683+	C11orf21
2.31099562837343e-09	0.338071842797434	0.466	0.343	4.77266817171681e-05	5 CD8 EMRA ZNF683+	RBL2
2.44079605923308e-09	0.320224377984676	0.261	0.156	5.04073202152816e-05	5 CD8 EMRA ZNF683+	ANXA2R
2.80217149894915e-09	0.319540191073014	0.356	0.252	5.78704457962979e-05	5 CD8 EMRA ZNF683+	ABRACL
3.19058047895362e-09	0.307864394174294	0.162	0.075	6.58918680513502e-05	5 CD8 EMRA ZNF683+	CES1
3.3788257542936e-09	0.340047419286673	0.198	0.104	6.97795094776714e-05	5 CD8 EMRA ZNF683+	HSPH1
3.41325814771944e-09	0.293827086852031	0.502	0.396	7.04906072667019e-05	5 CD8 EMRA ZNF683+	SHISA5
3.90999317049228e-09	0.276444101327216	0.754	0.652	8.07491789570065e-05	5 CD8 EMRA ZNF683+	GSTK1
5.01104258704413e-09	0.310316448458712	0.249	0.144	0.000103488051507635	5 CD8 EMRA ZNF683+	APOBEC3C
5.68614890024491e-09	0.254310237945931	0.218	0.138	0.000117430347087858	5 CD8 EMRA ZNF683+	S1PR4
5.87172943164844e-09	0.264794871703796	0.245	0.155	0.000121262956222404	5 CD8 EMRA ZNF683+	PRKCQ
6.1263053737131e-09	0.250141297104433	0.24	0.155	0.000126520458577923	5 CD8 EMRA ZNF683+	RAB37
8.82367347455061e-09	0.314497806309016	0.424	0.307	0.000182226504596419	5 CD8 EMRA ZNF683+	SYTL1
9.74005410600303e-09	0.325111033471258	0.512	0.405	0.000201151597397174	5 CD8 EMRA ZNF683+	KIAA1551
9.97287070391619e-09	0.361543979801374	0.281	0.202	0.000205959725777277	5 CD8 EMRA ZNF683+	MYADM
1.22437558061686e-08	0.360354140715151	0.338	0.208	0.000252858044908993	5 CD8 EMRA ZNF683+	MGST3
1.28846878458218e-08	0.337249153297075	0.101	0.044	0.000266094573391911	5 CD8 EMRA ZNF683+	TRGV10
1.30525035868753e-08	0.253860026729657	0.747	0.656	0.000269560304076149	5 CD8 EMRA ZNF683+	RAP1B
1.42434504115111e-08	0.257850175418711	0.541	0.436	0.000294155737898528	5 CD8 EMRA ZNF683+	IL10RA
1.52607391949478e-08	0.387931588924856	0.265	0.138	0.000315164785854062	5 CD8 EMRA ZNF683+	LPXN
1.6753151541193e-08	0.342855037381624	0.591	0.475	0.000345986085628718	5 CD8 EMRA ZNF683+	ARL6IP5
1.79155608936791e-08	0.250646679265386	0.714	0.624	0.000369992163576262	5 CD8 EMRA ZNF683+	HCLS1
1.80640536878815e-08	0.359033093509969	0.351	0.224	0.000373058836762129	5 CD8 EMRA ZNF683+	LINC00861
1.87293071866152e-08	0.273785847092252	0.604	0.492	0.000386797652017977	5 CD8 EMRA ZNF683+	TMEM258
1.89410683231991e-08	0.254738178752423	0.204	0.124	0.000391170943010708	5 CD8 EMRA ZNF683+	ESYT1
2.04107043576235e-08	0.265444312217888	0.18	0.101	0.00042152186639364	5 CD8 EMRA ZNF683+	LILRB1
2.16938562904393e-08	0.37245526432406	0.242	0.121	0.000448021520110153	5 CD8 EMRA ZNF683+	GRAP2
2.18073734427686e-08	0.280078415756186	0.404	0.295	0.000450365876340058	5 CD8 EMRA ZNF683+	ACTN4
2.56540747742105e-08	0.26760199008018	0.231	0.142	0.000529807952236995	5 CD8 EMRA ZNF683+	IL2RG
2.99656901590172e-08	0.279697308120214	0.509	0.398	0.000618851433164024	5 CD8 EMRA ZNF683+	LCP2
3.41470044278441e-08	0.267620661729639	0.681	0.579	0.000705203935443836	5 CD8 EMRA ZNF683+	TMBIM6
3.52320312480765e-08	0.303017176194136	0.441	0.333	0.000727611909335275	5 CD8 EMRA ZNF683+	HNRNPF
3.81012262150592e-08	0.310629717583552	0.232	0.132	0.000786866523793403	5 CD8 EMRA ZNF683+	DENND2D
3.83929542090886e-08	0.352470048059996	0.522	0.408	0.000792891290326098	5 CD8 EMRA ZNF683+	ACTR3
4.16190566823052e-08	0.265028919142163	0.441	0.313	0.000859516758602968	5 CD8 EMRA ZNF683+	TBX21
5.90329640126805e-08	0.258194091865579	0.628	0.522	0.00121914877278988	5 CD8 EMRA ZNF683+	ATP5IF1
6.37797475072283e-08	0.29225387962702	0.127	0.041	0.00131717934551928	5 CD8 EMRA ZNF683+	TTC16
6.46637285400783e-08	0.257523517856998	0.151	0.085	0.0013354353218097	5 CD8 EMRA ZNF683+	KMT2E-AS1
7.39183066118919e-08	0.273815043160263	0.139	0.055	0.00152656086814879	5 CD8 EMRA ZNF683+	PRR5L
8.26659248341453e-08	0.288059748258965	0.441	0.317	0.00170721667967477	5 CD8 EMRA ZNF683+	ARPC1B
1.07472353421874e-07	0.301972159701032	0.33	0.218	0.00221951904286854	5 CD8 EMRA ZNF683+	NFATC2
1.13144922798076e-07	0.258659058914505	0.492	0.392	0.00233666894562586	5 CD8 EMRA ZNF683+	ACAP1
1.47037661670958e-07	0.33781765171873	0.679	0.549	0.00303662178882862	5 CD8 EMRA ZNF683+	KRTCAP2
1.60902017402594e-07	0.274702364342776	0.416	0.302	0.00332294846339837	5 CD8 EMRA ZNF683+	CD96
1.72722569335608e-07	0.28355811395936	0.401	0.296	0.00356706650191898	5 CD8 EMRA ZNF683+	SCP2
2.25274324461236e-07	0.335564120741968	0.163	0.059	0.00465236534877345	5 CD8 EMRA ZNF683+	SIT1
2.81100828151893e-07	0.308218619929426	0.308	0.197	0.00580529430299289	5 CD8 EMRA ZNF683+	CASP1
2.83926665269214e-07	0.273572089586366	0.417	0.304	0.00586365349113982	5 CD8 EMRA ZNF683+	UBE2L6
2.95386574807685e-07	0.304210570369905	0.152	0.058	0.00610032354292831	5 CD8 EMRA ZNF683+	SLAMF6
3.30739398850257e-07	0.277840437212912	0.346	0.24	0.00683043006505551	5 CD8 EMRA ZNF683+	FBXW5
4.55233687328683e-07	0.277643389717998	0.231	0.137	0.00940148611071196	5 CD8 EMRA ZNF683+	ASCL2
4.75911951804338e-07	0.271668119930116	0.586	0.476	0.00982853362866319	5 CD8 EMRA ZNF683+	NDUFA3
4.80742322371298e-07	0.32357596776282	0.503	0.43	0.00992829044161205	5 CD8 EMRA ZNF683+	HSPE1
4.895796250576e-07	0.484773243333315	0.774	0.735	0.0101107984166896	5 CD8 EMRA ZNF683+	IER2
5.04425831147372e-07	0.259621799628471	0.661	0.565	0.0104174022648555	5 CD8 EMRA ZNF683+	EID1
5.10799093200066e-07	0.280161425709848	0.363	0.243	0.0105490228727678	5 CD8 EMRA ZNF683+	CHST12
5.75445184604143e-07	0.265026016873121	0.478	0.38	0.0118840939524448	5 CD8 EMRA ZNF683+	SH3KBP1
1.29270020203628e-06	0.26199695781378	0.53	0.426	0.0266968445724532	5 CD8 EMRA ZNF683+	WAS
1.49692999999901e-06	0.274818531393054	0.42	0.321	0.0309145983599796	5 CD8 EMRA ZNF683+	MACF1
1.8648938996193e-06	0.274416459385477	0.32	0.214	0.0385137888149379	5 CD8 EMRA ZNF683+	AC116366.3
1.9932392200386e-06	0.265597391320756	0.126	0.069	0.0411643763722372	5 CD8 EMRA ZNF683+	DNAJB4
2.41371447560327e-06	0.251792458393604	0.209	0.131	0.0498480313501587	5 CD8 EMRA ZNF683+	SERINC3
0	5.52718542345848	0.984	0.468	0	6 Monocyte CD16-	S100A8
0	4.6407583523303	0.986	0.549	0	6 Monocyte CD16-	S100A9
0	4.49409591604868	0.997	0.674	0	6 Monocyte CD16-	LYZ
0	4.28563205569351	0.996	0.293	0	6 Monocyte CD16-	CST3
0	3.91336460879455	0.979	0.152	0	6 Monocyte CD16-	FCN1
0	3.09508770416318	0.976	0.181	0	6 Monocyte CD16-	AIF1
0	3.0779518573591	0.953	0.118	0	6 Monocyte CD16-	SERPINA1
0	2.89510842764113	0.952	0.11	0	6 Monocyte CD16-	SPI1
0	2.81805724498495	0.895	0.05	0	6 Monocyte CD16-	CFD
0	2.74120184147381	0.977	0.338	0	6 Monocyte CD16-	S100A11
0	2.65413544306553	0.983	0.486	0	6 Monocyte CD16-	CTSS
0	2.63784325725979	0.9	0.041	0	6 Monocyte CD16-	CSTA
0	2.63460140165026	1	0.999	0	6 Monocyte CD16-	FTH1
0	2.60969686544137	0.991	0.672	0	6 Monocyte CD16-	SAT1
0	2.57197343482848	0.966	0.439	0	6 Monocyte CD16-	HLA-DRA
0	2.57073761132129	0.896	0.139	0	6 Monocyte CD16-	GRN
0	2.56618896507188	0.947	0.143	0	6 Monocyte CD16-	LST1
0	2.55895930221789	0.99	0.585	0	6 Monocyte CD16-	NEAT1
0	2.55114612450584	0.978	0.278	0	6 Monocyte CD16-	FCER1G
0	2.46611299383169	0.885	0.096	0	6 Monocyte CD16-	CD68
0	2.45136612897772	1	0.998	0	6 Monocyte CD16-	FTL
0	2.44592970314028	0.968	0.543	0	6 Monocyte CD16-	HLA-DRB1
0	2.41688567609487	0.99	0.497	0	6 Monocyte CD16-	COTL1
0	2.30418155389509	1	0.946	0	6 Monocyte CD16-	S100A6
0	2.24729110210552	0.983	0.653	0	6 Monocyte CD16-	PSAP
0	2.08322819592194	0.966	0.471	0	6 Monocyte CD16-	TSPO
1.11253692925373e-308	2.27949874138746	0.997	0.591	1.11253693184528e-308	6 Monocyte CD16-	TYROBP
1.11253692956806e-308	2.28033550536319	0.873	0.162	1.11254342356187e-308	6 Monocyte CD16-	LGALS3
1.1125499037953e-308	2.01673320643651	0.914	0.337	1.38048716445122e-308	6 Monocyte CD16-	NPC2
1.1734734415826e-308	2.54400942600017	0.883	0.189	2.51692170523712e-305	6 Monocyte CD16-	TYMP
1.59308106336516e-307	2.16890005799495	0.927	0.339	3.29003101206172e-303	6 Monocyte CD16-	TKT
5.82851158089473e-306	1.87308554348349	0.989	0.71	1.20370421168638e-301	6 Monocyte CD16-	GABARAP
9.55962946942448e-306	2.52678312649661	0.875	0.18	1.97425467802554e-301	6 Monocyte CD16-	BCL2A1
9.69462197062887e-305	2.76833961800261	0.857	0.107	2.00213332937427e-300	6 Monocyte CD16-	VCAN
6.53002704448458e-303	2.38104085086822	0.903	0.226	1.34858118522696e-298	6 Monocyte CD16-	TIMP1
1.27332231026199e-302	2.46643185732378	0.872	0.2	2.62966523515306e-298	6 Monocyte CD16-	ATP2B1-AS1
5.04866337935746e-297	2.33059763590278	0.845	0.131	1.0426499611049e-292	6 Monocyte CD16-	CEBPD
1.73563377494654e-292	2.43926510594764	0.984	0.646	3.5844308720196e-288	6 Monocyte CD16-	FOS
8.59288523259509e-282	2.71369482011655	0.835	0.065	1.77460265823554e-277	6 Monocyte CD16-	PLAUR
6.66454040227558e-278	2.70365940082982	0.811	0.035	1.37636088387795e-273	6 Monocyte CD16-	CD14
5.22073437669831e-275	2.3785689439229	0.819	0.068	1.07818606347573e-270	6 Monocyte CD16-	CLEC7A
3.21351418535657e-273	2.09020595858203	0.796	0.04	6.63654949559838e-269	6 Monocyte CD16-	CFP
8.05955911041632e-271	2.17236852000447	0.786	0.044	1.66446014748318e-266	6 Monocyte CD16-	IFI30
1.57097359717361e-269	1.87475720786023	0.816	0.119	3.24437467288293e-265	6 Monocyte CD16-	RNF130
1.64175241235603e-269	1.98507975798365	0.808	0.088	3.39054708199768e-265	6 Monocyte CD16-	FCGRT
3.59945777774853e-268	3.39952681952127	0.831	0.081	7.43360020260627e-264	6 Monocyte CD16-	S100A12
2.78567685755244e-258	1.68216719100859	0.99	0.731	5.75297984621731e-254	6 Monocyte CD16-	OAZ1
2.08810224901617e-257	2.18622033013175	0.789	0.031	4.31234876466819e-253	6 Monocyte CD16-	CSF3R
3.92367941632376e-250	2.76702225301962	0.783	0.092	8.10318273059182e-246	6 Monocyte CD16-	MAFB
7.64527327120567e-249	1.84206245882733	0.843	0.222	1.57890183596939e-244	6 Monocyte CD16-	APLP2
2.77112180642067e-240	1.77931161759831	0.985	0.768	5.72292075461996e-236	6 Monocyte CD16-	S100A10
1.3926146848986e-235	2.25973480284359	0.79	0.111	2.87602784725258e-231	6 Monocyte CD16-	IFNGR2
6.21533284435577e-230	1.61645322166423	0.996	0.948	1.28359053901635e-225	6 Monocyte CD16-	CD74
7.59699478560658e-228	1.61260911846478	0.907	0.382	1.56893136312347e-223	6 Monocyte CD16-	ATP6V0B
1.07005812610978e-227	1.87882813870334	0.995	0.867	2.20988404204191e-223	6 Monocyte CD16-	VIM
4.35251550253403e-227	2.15600520173416	0.836	0.217	8.98881501583329e-223	6 Monocyte CD16-	NAMPT
6.54278962020712e-223	2.48053306774833	0.741	0.051	1.35121691236517e-218	6 Monocyte CD16-	KLF4
4.94698496390497e-218	2.1180500072044	0.723	0.04	1.02165133474565e-213	6 Monocyte CD16-	MS4A6A
4.97204781200895e-216	1.827120883186	0.821	0.216	1.02682731413609e-211	6 Monocyte CD16-	TALDO1
8.84253642804268e-213	1.69766777575232	0.895	0.38	1.82616062311937e-208	6 Monocyte CD16-	CEBPB
1.86355784661944e-205	1.53354195436677	0.955	0.611	3.84861966483847e-201	6 Monocyte CD16-	GSTP1
2.49228426485031e-205	3.49407821579612	0.748	0.175	5.14706546376885e-201	6 Monocyte CD16-	G0S2
4.47415608732622e-202	2.27397996619191	0.767	0.155	9.24002715154611e-198	6 Monocyte CD16-	NCF1
1.27600798529705e-198	1.99933613230361	0.684	0.037	2.63521169123546e-194	6 Monocyte CD16-	CPVL
8.4553631424843e-195	1.48414224922413	0.997	0.89	1.74620159618586e-190	6 Monocyte CD16-	SRGN
8.1723218714399e-194	1.83405428874858	0.67	0.026	1.68774791288977e-189	6 Monocyte CD16-	TNFAIP2
5.32458058388822e-192	1.57212690906749	0.753	0.167	1.09963238218459e-187	6 Monocyte CD16-	PYCARD
3.98270578429822e-188	1.68686177395997	0.781	0.214	8.22508398573269e-184	6 Monocyte CD16-	HLA-DMA
1.09151909846295e-186	1.76738963377606	0.8	0.218	2.25420524214568e-182	6 Monocyte CD16-	NINJ1
3.53696196088419e-185	1.16831468430344	0.997	0.943	7.30453384161803e-181	6 Monocyte CD16-	H3F3A
3.28394600223978e-181	1.58776950122967	0.721	0.125	6.78200528382559e-177	6 Monocyte CD16-	CTSB
5.6190801647442e-181	1.85372869892513	0.813	0.265	1.16045243562297e-176	6 Monocyte CD16-	HLA-DRB5
1.94786805675873e-180	1.33295628308993	0.907	0.457	4.02273711081813e-176	6 Monocyte CD16-	GNG5
1.08607857878086e-178	1.34473872486863	1	0.936	2.24296948089824e-174	6 Monocyte CD16-	S100A4
3.22632767464967e-177	1.85543349684987	0.654	0.037	6.6630119136865e-173	6 Monocyte CD16-	PLBD1
1.13682820976512e-174	1.24861706896439	0.998	0.974	2.34777761880693e-170	6 Monocyte CD16-	GAPDH
1.52985809518929e-172	2.04559445071219	0.718	0.151	3.15946293818491e-168	6 Monocyte CD16-	SGK1
1.69695579971104e-172	1.60363463629015	0.605	0.022	3.50455311756323e-168	6 Monocyte CD16-	FPR1
1.49854464629459e-171	1.54689109893622	0.81	0.247	3.09479440352758e-167	6 Monocyte CD16-	ASAH1
7.73105694136882e-171	1.52808364797773	0.618	0.037	1.59661787953149e-166	6 Monocyte CD16-	ZNF385A
6.75138215920843e-170	1.41426084013508	0.778	0.212	1.39429544351972e-165	6 Monocyte CD16-	GRINA
1.48502946218545e-169	2.08129013781725	0.633	0.029	3.06688284530538e-165	6 Monocyte CD16-	LGALS2
1.78383351045901e-167	1.24561706640733	0.922	0.533	3.68397296579996e-163	6 Monocyte CD16-	RAC1
4.20024527940542e-167	1.6153351500169	0.722	0.134	8.67434655102807e-163	6 Monocyte CD16-	AP1S2
1.93480423594766e-164	1.60464589167589	0.641	0.052	3.9957577080791e-160	6 Monocyte CD16-	CAPG
1.25137896316389e-162	1.53589128466315	0.834	0.329	2.58434783472606e-158	6 Monocyte CD16-	VSIR
2.55380959297142e-161	1.56767102702333	0.88	0.462	5.27412757140457e-157	6 Monocyte CD16-	HIF1A
2.79332802485918e-161	1.40054461934942	0.654	0.093	5.76878103693918e-157	6 Monocyte CD16-	CTSH
4.05446486114042e-161	1.53681768946063	0.609	0.037	8.3732808312272e-157	6 Monocyte CD16-	NCF2
1.28563163634217e-159	1.94324779295125	0.616	0.063	2.65508645537385e-155	6 Monocyte CD16-	IER3
1.77806252120044e-159	1.48628516352162	0.603	0.028	3.67205471878314e-155	6 Monocyte CD16-	LILRB2
2.14267130393701e-157	1.44542399221194	0.597	0.034	4.42504477689072e-153	6 Monocyte CD16-	RAB31
5.5617424912662e-157	1.80332963326672	0.704	0.124	1.14861105929629e-152	6 Monocyte CD16-	STXBP2
3.03515141811392e-154	1.48990399201787	0.677	0.114	6.26819470868887e-150	6 Monocyte CD16-	PGD
5.27567765522759e-154	2.10819337454752	0.705	0.167	1.0895329493576e-149	6 Monocyte CD16-	FOSB
7.77104774029613e-152	1.46050508451172	0.593	0.027	1.60487677932596e-147	6 Monocyte CD16-	PILRA
5.37591122839076e-150	1.37511289600875	0.907	0.542	1.11023318688726e-145	6 Monocyte CD16-	MCL1
7.03861645738769e-149	1.46273130867603	0.568	0.031	1.45361507077971e-144	6 Monocyte CD16-	SLC11A1
3.18260129059075e-148	1.32754191980537	0.554	0.028	6.57270818532803e-144	6 Monocyte CD16-	C19orf38
2.28239663538174e-144	1.78343977741791	0.785	0.283	4.71360553139038e-140	6 Monocyte CD16-	HLA-DQB1
3.62689995482479e-144	2.74348788524447	0.789	0.362	7.49027378670415e-140	6 Monocyte CD16-	IFITM3
6.35458818880789e-144	1.91481593167567	0.623	0.101	1.31234955275261e-139	6 Monocyte CD16-	DUSP6
1.1789836858736e-143	1.49471926186488	0.581	0.03	2.43483710806616e-139	6 Monocyte CD16-	TNFSF13B
5.50468747930284e-143	1.32024895243579	0.54	0.024	1.13682805822562e-138	6 Monocyte CD16-	SLC7A7
1.11886951088361e-142	1.93978853640488	0.593	0.038	2.31068931387682e-138	6 Monocyte CD16-	MNDA
5.21556958349666e-141	1.40389072776736	0.559	0.02	1.07711943038373e-136	6 Monocyte CD16-	ALDH2
1.56698993591719e-140	1.41553334583194	0.576	0.034	3.23614761565618e-136	6 Monocyte CD16-	MPEG1
1.93428718124934e-140	1.49960116631305	0.622	0.082	3.99468988671613e-136	6 Monocyte CD16-	CYBB
2.82170159813582e-140	1.509317756565	0.85	0.381	5.8273781404701e-136	6 Monocyte CD16-	PLEK
3.6826597732112e-137	1.25405163959113	0.64	0.12	7.60542896363578e-133	6 Monocyte CD16-	BRI3
1.76063126456911e-136	2.79988081070498	0.638	0.148	3.63605568758813e-132	6 Monocyte CD16-	CXCL8
2.94416722016751e-136	1.80713240307088	0.57	0.042	6.08029414308995e-132	6 Monocyte CD16-	C5AR1
1.6755714999505e-135	1.58408740801412	0.553	0.044	3.46039026169777e-131	6 Monocyte CD16-	CXCL16
9.4734045376733e-135	0.938773996365553	0.999	0.975	1.95644750512029e-130	6 Monocyte CD16-	MT-ND4
6.73764013831492e-133	1.49012288370782	0.616	0.117	1.3914574413648e-128	6 Monocyte CD16-	CDKN1A
5.79481958426681e-132	1.42745913297427	0.529	0.016	1.19674614054278e-127	6 Monocyte CD16-	CDA
8.63811941360988e-132	1.2951298641285	0.761	0.245	1.78394442129871e-127	6 Monocyte CD16-	PTPRE
2.07340859026176e-131	1.36786455662402	0.641	0.129	4.28200342060858e-127	6 Monocyte CD16-	CTSD
2.73022306346999e-131	1.39828128096301	0.554	0.03	5.63845667067822e-127	6 Monocyte CD16-	LILRA5
6.02950838104997e-131	0.856803862629781	0.998	0.959	1.24521407085444e-126	6 Monocyte CD16-	ATP5F1E
2.44483908304348e-130	1.50643550427858	0.73	0.234	5.0490816743014e-126	6 Monocyte CD16-	GLUL
2.1196961986793e-128	1.3335124331062	0.533	0.019	4.3775965895125e-124	6 Monocyte CD16-	LRP1
5.82793321379634e-128	1.07110274326879	0.977	0.77	1.20358476731322e-123	6 Monocyte CD16-	EMP3
5.82949996164508e-127	1.04032331898443	0.963	0.703	1.20390833207894e-122	6 Monocyte CD16-	CLIC1
6.87732270647918e-126	1.24073470208225	0.791	0.307	1.42030468534208e-121	6 Monocyte CD16-	FKBP1A
1.60834420802835e-124	1.13790623058236	0.952	0.628	3.32155245842014e-120	6 Monocyte CD16-	LGALS1
2.86509252871658e-124	1.16244654932703	0.489	0.025	5.91698909030549e-120	6 Monocyte CD16-	CD302
4.15296900169887e-122	1.25834487147892	0.547	0.042	8.5767115823085e-118	6 Monocyte CD16-	LY86
4.92506116081614e-122	1.16900397905549	0.733	0.263	1.01712363093175e-117	6 Monocyte CD16-	H2AFY
7.43021977830485e-122	1.55560236066232	0.618	0.145	1.53448898861552e-117	6 Monocyte CD16-	WARS
8.47369447131586e-122	1.18320001309024	0.875	0.499	1.74998738221615e-117	6 Monocyte CD16-	PPP1R15A
1.62051818893872e-121	1.18127598571909	0.479	0.017	3.34669416379624e-117	6 Monocyte CD16-	LILRA2
8.94199725994246e-121	1.61577941957642	0.752	0.303	1.84670127412332e-116	6 Monocyte CD16-	RGS2
2.67274808923868e-120	1.14450595711462	0.965	0.748	5.51975935389571e-116	6 Monocyte CD16-	DUSP1
2.8735007683324e-119	1.10677582130085	0.738	0.268	5.93435378676007e-115	6 Monocyte CD16-	AP2S1
7.26336738883364e-119	1.10864848798156	0.452	0.022	1.50003063314192e-114	6 Monocyte CD16-	TGFBI
1.10504685391433e-118	1.36664994769642	0.486	0.018	2.28214276270388e-114	6 Monocyte CD16-	TREM1
1.77387603022513e-118	1.39519517551067	0.502	0.03	3.66340877762094e-114	6 Monocyte CD16-	CD36
1.79528100094278e-118	1.19418593736162	0.652	0.162	3.70761432314702e-114	6 Monocyte CD16-	EVI2B
2.68785860496489e-118	1.13851597691139	0.604	0.127	5.55096559097349e-114	6 Monocyte CD16-	GSTO1
4.98782075867849e-117	1.52077823557814	0.535	0.069	1.03008474308228e-112	6 Monocyte CD16-	MARCKS
5.19220694028859e-116	1.20863984162055	0.564	0.093	1.0722945773084e-111	6 Monocyte CD16-	ODF3B
1.1825815023119e-115	1.05363190104813	0.699	0.238	2.44226731857454e-111	6 Monocyte CD16-	C4orf48
1.43061818274622e-115	1.36006227053017	0.491	0.023	2.9545126710075e-111	6 Monocyte CD16-	IGSF6
2.74678268119742e-115	1.11493443029577	0.457	0.033	5.6726555932089e-111	6 Monocyte CD16-	FCGR2A
4.02497899683254e-115	0.637017002961482	1	1	8.31238662425857e-111	6 Monocyte CD16-	MT-CO1
1.25013204170763e-114	1.2422268480185	0.662	0.178	2.58177269253461e-110	6 Monocyte CD16-	C1orf162
3.34087286037768e-114	1.40959398773515	0.524	0.066	6.89957063125199e-110	6 Monocyte CD16-	FGL2
7.12098448727503e-113	1.20233402645016	0.595	0.116	1.47062571631204e-108	6 Monocyte CD16-	RILPL2
1.14501809169959e-112	1.1964314695015	0.529	0.074	2.36469136297799e-108	6 Monocyte CD16-	BLVRB
1.3678601146263e-112	1.21150768498192	0.679	0.171	2.82490470872625e-108	6 Monocyte CD16-	FGR
1.41909318960058e-112	1.1587325573411	0.898	0.636	2.93071125516313e-108	6 Monocyte CD16-	ALDOA
5.40651914438227e-112	1.37982465470374	0.691	0.246	1.11655433369783e-107	6 Monocyte CD16-	KLF10
3.08668069445141e-111	1.17235930111146	0.644	0.158	6.37461297018104e-107	6 Monocyte CD16-	CRTAP
1.27473162386922e-110	1.24599667601628	0.474	0.028	2.63257574961471e-106	6 Monocyte CD16-	TRIB1
1.73773147113346e-110	1.19716841546268	0.609	0.147	3.58876303418481e-106	6 Monocyte CD16-	BID
1.06443385755701e-109	1.3193269904766	0.505	0.05	2.19826880262673e-105	6 Monocyte CD16-	ICAM1
2.45951876665511e-108	0.71173371623321	1	1	5.07939815689614e-104	6 Monocyte CD16-	TMSB10
3.64890383478196e-108	1.30944176428386	0.454	0.013	7.53571619959171e-104	6 Monocyte CD16-	ANPEP
4.37826653293214e-108	1.10981657674773	0.465	0.023	9.04199604381146e-104	6 Monocyte CD16-	LRRC25
6.03664648474321e-108	1.26241073122974	0.432	0.017	1.24668823202917e-103	6 Monocyte CD16-	TMEM176B
6.20296155840517e-108	1.28543631047299	0.481	0.027	1.28103562104184e-103	6 Monocyte CD16-	NLRP3
1.12212225293413e-107	2.03263066377037	0.713	0.257	2.31740687675957e-103	6 Monocyte CD16-	SOD2
1.25099651998615e-107	1.14538820939221	0.581	0.12	2.58355801307541e-103	6 Monocyte CD16-	PLSCR1
2.64965360362677e-105	1.24873685989353	0.493	0.046	5.47206462221001e-101	6 Monocyte CD16-	PHACTR1
4.00093591209048e-105	1.04305802802945	0.48	0.051	8.26273284564926e-101	6 Monocyte CD16-	CTSZ
1.06879038773236e-104	0.937236344384228	0.902	0.599	2.20726590874487e-100	6 Monocyte CD16-	SERP1
3.48524098744191e-104	1.244773352086	0.421	0.019	7.19771968726503e-100	6 Monocyte CD16-	HBEGF
1.19432672048524e-103	1.12391110835119	0.748	0.306	2.46652354314613e-99	6 Monocyte CD16-	PLP2
2.22071451345917e-103	0.740493144106768	1	0.999	4.58621961319587e-99	6 Monocyte CD16-	ACTB
4.71408992691239e-103	1.08041149421294	0.451	0.023	9.73553851705948e-99	6 Monocyte CD16-	PLXDC2
4.99606929898922e-103	1.12876032064178	0.769	0.298	1.03178823162725e-98	6 Monocyte CD16-	ARPC1B
8.97696989620669e-103	1.28664529443825	0.54	0.083	1.85392382296461e-98	6 Monocyte CD16-	TLE3
9.80492810795243e-102	0.999616404501551	0.44	0.026	2.02491375285434e-97	6 Monocyte CD16-	EMILIN2
1.25928612119495e-101	1.00543650888045	0.973	0.822	2.60067769749182e-97	6 Monocyte CD16-	ARPC3
5.02534894255701e-101	1.18750384855115	0.739	0.285	1.03783506361687e-96	6 Monocyte CD16-	ANXA5
5.61400703654748e-101	1.04901876437468	0.757	0.322	1.15940473318779e-96	6 Monocyte CD16-	GNAI2
6.87830001084575e-101	1.06761522016169	0.428	0.02	1.42050651823986e-96	6 Monocyte CD16-	HCK
5.3471390629699e-100	1.03167224591436	0.746	0.307	1.10429115928454e-95	6 Monocyte CD16-	CNPY3
6.01925779497373e-100	1.17598110768036	0.672	0.226	1.24309711981797e-95	6 Monocyte CD16-	MGAT1
1.37271582980835e-99	1.05519815791723	0.592	0.15	2.83493273172021e-95	6 Monocyte CD16-	PPT1
1.61659210439396e-99	1.02529853367738	0.584	0.156	3.3385860139944e-95	6 Monocyte CD16-	STX11
2.37361051021507e-99	1.20915032700155	0.433	0.033	4.90198042569615e-95	6 Monocyte CD16-	ABCA1
1.21891468565659e-98	0.731056729993409	0.998	0.96	2.51730260881799e-94	6 Monocyte CD16-	SERF2
1.57806227452082e-97	1.11492474668646	0.439	0.028	3.25901420934039e-93	6 Monocyte CD16-	JAML
3.47516432204609e-97	1.0091116777256	0.715	0.285	7.17690935788959e-93	6 Monocyte CD16-	PGLS
1.42752564278373e-96	0.978661852806774	0.474	0.076	2.94812595747696e-92	6 Monocyte CD16-	HLA-DMB
3.75737874295588e-96	1.75803552689271	0.468	0.048	7.75973857995248e-92	6 Monocyte CD16-	APOBEC3A
8.49717210617353e-96	1.17936559153268	0.535	0.102	1.75483598336696e-91	6 Monocyte CD16-	MIR22HG
1.45429480592341e-95	1.05872457934604	0.821	0.447	3.00340963319303e-91	6 Monocyte CD16-	PRELID1
1.66755362336375e-95	1.01733550693459	0.463	0.049	3.44383174297082e-91	6 Monocyte CD16-	CREG1
1.81325946171204e-95	0.705857747333728	1	0.975	3.7447434403277e-91	6 Monocyte CD16-	SH3BGRL3
4.11693832555666e-95	0.989108848613996	0.403	0.015	8.50230102993962e-91	6 Monocyte CD16-	TIMP2
4.87370739126514e-95	0.981052470176754	0.834	0.483	1.00651805044408e-90	6 Monocyte CD16-	GPX4
2.57238092934779e-94	1.19053294787126	0.533	0.08	5.31248109528905e-90	6 Monocyte CD16-	ETV6
2.77679320251122e-93	1.34755889339647	0.459	0.047	5.73463332182616e-89	6 Monocyte CD16-	HMOX1
3.63501913105503e-93	1.02636017359511	0.417	0.014	7.50704150945484e-89	6 Monocyte CD16-	RAB32
7.87079272486244e-93	1.0928001031058	0.653	0.192	1.62547611353859e-88	6 Monocyte CD16-	AGTRAP
1.01485424960406e-92	0.786803182118189	0.997	0.976	2.0958769962823e-88	6 Monocyte CD16-	MT-ND2
1.81716332465909e-91	1.09801277600255	0.841	0.467	3.75280569808596e-87	6 Monocyte CD16-	PKM
2.50779490403657e-91	1.09187917789061	0.502	0.109	5.17909803581631e-87	6 Monocyte CD16-	CALHM6
6.59327345191465e-90	1.00798149426296	0.417	0.023	1.36164283328941e-85	6 Monocyte CD16-	CD86
8.5429648879029e-90	1.01821898922234	0.828	0.457	1.76429310864971e-85	6 Monocyte CD16-	CD63
1.1928094672785e-89	1.06351219098208	0.681	0.253	2.46339011182356e-85	6 Monocyte CD16-	CD83
4.08101454607668e-89	1.0170986531093	0.387	0.016	8.42811124055757e-85	6 Monocyte CD16-	FCGR1A
9.55171273398618e-89	1.17720723680421	0.401	0.014	1.97261971382283e-84	6 Monocyte CD16-	RBP7
3.25537803530811e-88	1.03640737865188	0.403	0.027	6.72300671851831e-84	6 Monocyte CD16-	CLEC12A
9.64593840628829e-88	0.977372576064414	0.51	0.095	1.99207919966666e-83	6 Monocyte CD16-	LGALS9
9.74788861919819e-88	0.990011341749955	0.847	0.491	2.01313395763681e-83	6 Monocyte CD16-	ZYX
1.13033695880049e-87	0.931814241151397	0.371	0.017	2.33437188731477e-83	6 Monocyte CD16-	RAB20
4.61786582859458e-86	0.930158395159108	0.802	0.428	9.53681650921352e-82	6 Monocyte CD16-	ATP6V1F
6.82871881124693e-86	1.02497674453851	0.805	0.406	1.41026700889872e-81	6 Monocyte CD16-	RNASET2
1.39217601589898e-85	1.11678559038738	0.407	0.02	2.87512190803457e-81	6 Monocyte CD16-	CD300E
3.39415896689956e-85	1.00986277931944	0.415	0.031	7.00961709844097e-81	6 Monocyte CD16-	DMXL2
4.2284126523305e-85	0.924304476319165	0.361	0.015	8.73251780959295e-81	6 Monocyte CD16-	TLR2
4.50146382034927e-85	1.04131740500352	0.532	0.098	9.29642308178531e-81	6 Monocyte CD16-	SCPEP1
5.61225903944186e-85	1.07417311195309	0.758	0.372	1.15904373682553e-80	6 Monocyte CD16-	ANXA2
1.12709010773803e-84	1.58470942723195	0.489	0.11	2.32766649050057e-80	6 Monocyte CD16-	EGR1
2.46294355081403e-84	1.18179361844754	0.392	0.011	5.08647102114113e-80	6 Monocyte CD16-	TMEM176A
6.22196261422423e-84	0.991925463951659	0.686	0.304	1.28495971908959e-79	6 Monocyte CD16-	CARD16
8.25779998300628e-84	0.924535331884445	0.51	0.114	1.70540085249046e-79	6 Monocyte CD16-	HSBP1
1.26368498298141e-83	0.671590485965474	0.99	0.909	2.60976222685321e-79	6 Monocyte CD16-	CYBA
6.47282588687078e-83	0.88296581039871	0.349	0.018	1.33676800215655e-78	6 Monocyte CD16-	KCTD12
7.42063342130169e-83	0.933209764190803	0.422	0.048	1.53250921416722e-78	6 Monocyte CD16-	RELT
8.32973145044158e-83	1.0339797020393	0.436	0.047	1.72025613914519e-78	6 Monocyte CD16-	SLC43A2
1.8369901956927e-82	0.905483427379211	0.866	0.554	3.79375215214456e-78	6 Monocyte CD16-	TPI1
3.22271806029013e-82	0.847231979447443	0.346	0.009	6.65555733811118e-78	6 Monocyte CD16-	PLXNB2
4.85260554019853e-82	0.929328913805673	0.584	0.184	1.0021600961618e-77	6 Monocyte CD16-	MYADM
7.4160670652144e-82	0.953816969400362	0.382	0.014	1.53156617030808e-77	6 Monocyte CD16-	PRAM1
1.11148342757949e-81	0.971777960312724	0.383	0.016	2.29543557463716e-77	6 Monocyte CD16-	SMIM25
[truncated: 5,986 more rows]

## Sheet: DEGs between time points
Supplementary Table 2: Differentially expressed genes of the single-cell RNA sequencing data between 3 months and diagnosis, 12 months and 3 months, and 12 months and diagnosis
gene	p_val	avg_logFC	pct.1	pct.2	p_val_adj	timepoint	cluster	direction
EIF1	2.00306023718728e-140	-0.361573457746799	1	1	1.99705105647572e-137	3movdg	0 NK CD56dim mature	down
LYZ	7.57614417119767e-128	-0.743394090270929	0.383	0.739	3.77670786934204e-125	3movdg	0 NK CD56dim mature	down
S100A9	2.37057772565285e-117	-0.620007472910585	0.233	0.595	7.87821997491963e-115	3movdg	0 NK CD56dim mature	down
MT-ND4	4.11505785782368e-87	0.375034230413389	0.989	0.963	1.02567817106255e-84	3movdg	0 NK CD56dim mature	up
FTH1	1.06072861464354e-86	-0.379077478991035	0.996	1	2.11509285759922e-84	3movdg	0 NK CD56dim mature	down
MT-CO1	1.99580954145064e-79	0.254437543105874	0.999	1	3.31637018804381e-77	3movdg	0 NK CD56dim mature	up
S100A8	8.8055375649277e-79	-0.482109091798783	0.193	0.481	1.25416013603327e-76	3movdg	0 NK CD56dim mature	down
MT2A	7.16345109153456e-66	-0.647609845022566	0.615	0.819	8.92745092282495e-64	3movdg	0 NK CD56dim mature	down
EEF1A1	1.14837316239418e-62	-0.155065706521787	1	1	1.27214226989666e-60	3movdg	0 NK CD56dim mature	down
NR4A2	4.03560767403914e-59	-0.522908502060926	0.279	0.512	4.02350085101702e-57	3movdg	0 NK CD56dim mature	down
SRSF5	7.70435261049013e-58	-0.390358128538928	0.792	0.929	6.98294504787151e-56	3movdg	0 NK CD56dim mature	down
LAPTM5	9.38265796103724e-55	-0.342257029064832	0.617	0.851	7.79542498929511e-53	3movdg	0 NK CD56dim mature	down
CXCL8	7.89221162783572e-53	-0.308090457406282	0.045	0.173	5.8116844678464e-51	3movdg	0 NK CD56dim mature	down
TPT1	8.16084077731691e-53	-0.174040545102879	1	1	5.8116844678464e-51	3movdg	0 NK CD56dim mature	down
YPEL5	1.22992473277191e-48	-0.394412180474967	0.358	0.586	8.17489972382394e-47	3movdg	0 NK CD56dim mature	down
SLC25A33	6.71201595778132e-46	-0.311105686790716	0.067	0.208	4.18242494369248e-44	3movdg	0 NK CD56dim mature	down
RPS29	8.42196740869045e-45	0.303749311554248	1	0.999	4.93923618027317e-43	3movdg	0 NK CD56dim mature	up
HLA-DRA	3.66234766158993e-44	-0.358389306628947	0.159	0.357	2.02853367700287e-42	3movdg	0 NK CD56dim mature	down
RBM39	5.33697414908732e-44	-0.30407835750324	0.867	0.956	2.80050696138951e-42	3movdg	0 NK CD56dim mature	down
ZFP36	5.98329154596146e-44	-0.402883569543867	0.724	0.868	2.98267083566179e-42	3movdg	0 NK CD56dim mature	down
PTP4A1	6.56628916792366e-44	-0.381251603825861	0.237	0.439	3.1174239525809e-42	3movdg	0 NK CD56dim mature	down
ACTB	7.99242097005421e-44	-0.206880480629294	0.997	1	3.62201986688366e-42	3movdg	0 NK CD56dim mature	down
SBDS	9.32396761438341e-44	-0.345850969838156	0.525	0.742	4.04173726588707e-42	3movdg	0 NK CD56dim mature	down
ACTG1	4.14068034553761e-42	-0.341709781782988	0.818	0.929	1.72010762687542e-40	3movdg	0 NK CD56dim mature	down
ZBTB1	2.46223435558027e-41	-0.361080859583248	0.309	0.519	9.81939061005413e-40	3movdg	0 NK CD56dim mature	down
G0S2	4.70409286782907e-41	-0.284942982292993	0.052	0.17	1.80383868816369e-39	3movdg	0 NK CD56dim mature	down
RAB5IF	5.18466259445159e-41	-0.392600357015249	0.676	0.82	1.91448466913638e-39	3movdg	0 NK CD56dim mature	down
TNFAIP3	5.96058922084812e-41	-0.35841523304094	0.604	0.791	2.12239551899485e-39	3movdg	0 NK CD56dim mature	down
NFKBIA	8.6833574781483e-41	-0.302085272951418	0.689	0.872	2.9852784157634e-39	3movdg	0 NK CD56dim mature	down
RGS2	1.67143194984861e-40	-0.369935824781523	0.196	0.389	5.55472551333023e-39	3movdg	0 NK CD56dim mature	down
PELI1	6.91998500969551e-40	-0.325945967552019	0.106	0.263	2.22555646924723e-38	3movdg	0 NK CD56dim mature	down
PTMA	8.49436552589537e-40	-0.194710961960602	0.998	1	2.64652575916178e-38	3movdg	0 NK CD56dim mature	down
COTL1	2.00368840993005e-39	-0.331278456810568	0.142	0.319	6.05356771121292e-38	3movdg	0 NK CD56dim mature	down
MT-CO3	2.75965260916972e-39	0.157657727359208	1	1	8.09227544512415e-38	3movdg	0 NK CD56dim mature	up
IFITM1	5.08124184436231e-38	-0.24450713322734	0.938	0.99	1.44742803395121e-36	3movdg	0 NK CD56dim mature	down
RPS3A	5.31238064039703e-38	-0.132892826694013	1	1	1.47123430513218e-36	3movdg	0 NK CD56dim mature	down
FCN1	8.15640276320053e-38	-0.274484308260496	0.055	0.171	2.19781987970566e-36	3movdg	0 NK CD56dim mature	down
CD69	1.06381292608371e-37	-0.318983798321071	0.482	0.692	2.79110917711962e-36	3movdg	0 NK CD56dim mature	down
DNAJB6	1.86193170235202e-37	-0.32122857727433	0.586	0.768	4.7598613006281e-36	3movdg	0 NK CD56dim mature	down
BTG1	9.01403708991608e-37	-0.327141071688323	0.914	0.967	2.24674874466158e-35	3movdg	0 NK CD56dim mature	down
PMAIP1	1.66390897472911e-36	-0.377152473467613	0.238	0.441	4.04613962879249e-35	3movdg	0 NK CD56dim mature	down
EPC1	2.35810514165813e-36	-0.288960008739299	0.666	0.831	5.59769244341229e-35	3movdg	0 NK CD56dim mature	down
MAFF	2.45830886384793e-36	-0.342867580165453	0.094	0.228	5.69984636571252e-35	3movdg	0 NK CD56dim mature	down
TENT5C	4.66990528869203e-36	-0.336391999986736	0.152	0.314	1.05815808473317e-34	3movdg	0 NK CD56dim mature	down
SERPINA1	5.20255717054427e-36	-0.246306050146434	0.039	0.133	1.15265544422947e-34	3movdg	0 NK CD56dim mature	down
CD74	1.29608116532447e-35	-0.246498284544383	0.845	0.95	2.80911504745325e-34	3movdg	0 NK CD56dim mature	down
SERTAD1	1.43840037564623e-35	-0.339001348518899	0.14	0.305	3.0512450521687e-34	3movdg	0 NK CD56dim mature	down
HLA-DPA1	1.59963808116404e-35	-0.312627019465266	0.382	0.591	3.32258159775115e-34	3movdg	0 NK CD56dim mature	down
RGS1	3.70324565817202e-35	-0.275634865926459	0.041	0.134	7.53497126775001e-34	3movdg	0 NK CD56dim mature	down
OSER1	7.54156952776074e-35	-0.320536913637761	0.245	0.436	1.50378896383549e-33	3movdg	0 NK CD56dim mature	down
JUNB	1.02032538160214e-34	-0.340269268256037	0.668	0.828	1.99463608913203e-33	3movdg	0 NK CD56dim mature	down
BTG2	2.41373827913122e-34	-0.335969255537392	0.373	0.571	4.62787896979582e-33	3movdg	0 NK CD56dim mature	down
CSRNP1	8.29043004083051e-34	-0.331819508883601	0.2	0.378	1.55953938692604e-32	3movdg	0 NK CD56dim mature	down
CST3	8.61550130186254e-34	-0.322287406699599	0.143	0.298	1.59067681443647e-32	3movdg	0 NK CD56dim mature	down
ZNF331	2.24500891934364e-33	-0.312722642560439	0.105	0.248	4.0695888956102e-32	3movdg	0 NK CD56dim mature	down
YBX1	5.47579368530408e-33	-0.223878115647996	0.879	0.96	9.74886840044316e-32	3movdg	0 NK CD56dim mature	down
MT-ND3	5.88320101903785e-33	0.19643272913389	1	1	1.0290441080668e-31	3movdg	0 NK CD56dim mature	up
DNAJA1	6.45219982451203e-33	-0.310687315696138	0.339	0.533	1.10911090086871e-31	3movdg	0 NK CD56dim mature	down
ISCA1	1.88484931834387e-32	-0.301963948526701	0.314	0.508	3.18507588201497e-31	3movdg	0 NK CD56dim mature	down
DDIT4	2.01588320324191e-32	-0.355621260242401	0.58	0.738	3.34972592272031e-31	3movdg	0 NK CD56dim mature	down
MT-CYB	3.09762833838263e-32	0.157791735465801	1	1	5.06284500552047e-31	3movdg	0 NK CD56dim mature	up
SRSF7	6.59986809740412e-32	-0.310728488159362	0.635	0.787	1.06130136985676e-30	3movdg	0 NK CD56dim mature	down
PIM3	7.92923697451703e-32	-0.330612497670594	0.168	0.326	1.25483321644341e-30	3movdg	0 NK CD56dim mature	down
IFITM3	1.93723426469024e-31	-0.310585098119463	0.174	0.337	3.01784775296277e-30	3movdg	0 NK CD56dim mature	down
ETS1	2.00051077656888e-31	0.447164348229364	0.546	0.406	3.06847576036795e-30	3movdg	0 NK CD56dim mature	up
AIF1	5.40551442855692e-31	-0.249711524577679	0.058	0.161	8.16560285647158e-30	3movdg	0 NK CD56dim mature	down
MALAT1	9.83674790809763e-31	0.173494010125775	1	1	1.46376681557811e-29	3movdg	0 NK CD56dim mature	up
ENC1	2.44283366936413e-30	-0.28328178990911	0.148	0.309	3.58162524758241e-29	3movdg	0 NK CD56dim mature	down
MT-ND2	3.83705187753213e-30	0.28189759163454	0.977	0.969	5.54426191579642e-29	3movdg	0 NK CD56dim mature	up
ELL2	4.93027899041771e-30	-0.27484313733064	0.094	0.224	7.02212593349494e-29	3movdg	0 NK CD56dim mature	down
KANSL2	1.29228132561405e-29	-0.295012208614995	0.175	0.329	1.81465419948903e-28	3movdg	0 NK CD56dim mature	down
BZW1	5.48734001075978e-29	-0.25899093758698	0.578	0.753	7.59844165378819e-28	3movdg	0 NK CD56dim mature	down
KPNA2	1.16143484143215e-28	-0.259107559866923	0.077	0.186	1.58623361220253e-27	3movdg	0 NK CD56dim mature	down
MAP1LC3B	1.38773176938321e-28	-0.272062993860857	0.484	0.668	1.8696872622636e-27	3movdg	0 NK CD56dim mature	down
HSPA5	2.2147567141639e-28	-0.270116758775585	0.768	0.883	2.94414992536188e-27	3movdg	0 NK CD56dim mature	down
IDI1	3.02728704472387e-28	-0.290956593042129	0.319	0.499	3.97132260998645e-27	3movdg	0 NK CD56dim mature	down
ETF1	8.50437209502086e-28	-0.282375129037317	0.221	0.387	1.10115051671893e-26	3movdg	0 NK CD56dim mature	down
LDHA	1.37776971684048e-27	-0.279273389048108	0.456	0.639	1.76107231755123e-26	3movdg	0 NK CD56dim mature	down
DBF4	1.89852457873577e-27	-0.27603972628186	0.239	0.411	2.39598608227793e-26	3movdg	0 NK CD56dim mature	down
RSL24D1	3.20930098210725e-27	-0.267421900030521	0.497	0.667	3.99959134895116e-26	3movdg	0 NK CD56dim mature	down
CYP51A1	1.81526411145417e-26	-0.244305989399687	0.094	0.213	2.21545587711094e-25	3movdg	0 NK CD56dim mature	down
PABPC1	1.82214023995083e-26	-0.196949976739938	0.797	0.921	2.21545587711094e-25	3movdg	0 NK CD56dim mature	down
PDE4D	2.28658399119547e-26	-0.284827182044834	0.282	0.454	2.74665570990589e-25	3movdg	0 NK CD56dim mature	down
NR4A3	3.34695926832143e-26	-0.186639540581157	0.025	0.1	3.97252189347198e-25	3movdg	0 NK CD56dim mature	down
AREG	3.63042253615899e-26	-0.346138567266507	0.095	0.211	4.25827208064766e-25	3movdg	0 NK CD56dim mature	down
ARPC2	1.32615095339441e-25	-0.221818722566354	0.886	0.945	1.53740988434212e-24	3movdg	0 NK CD56dim mature	down
SRSF2	1.60534606429193e-25	-0.275266225084372	0.503	0.673	1.83968968517133e-24	3movdg	0 NK CD56dim mature	down
CD68	1.82378814997687e-25	-0.188901999211696	0.034	0.109	2.06626907446243e-24	3movdg	0 NK CD56dim mature	down
LINC01871	4.83084334979731e-25	0.47617477114792	0.238	0.115	5.41163013454822e-24	3movdg	0 NK CD56dim mature	up
MT-ATP6	5.86920271417237e-25	0.111135974512612	1	1	6.50177234003317e-24	3movdg	0 NK CD56dim mature	up
SH3BGRL3	7.97109532571788e-25	-0.197591914505654	0.94	0.986	8.73316707663816e-24	3movdg	0 NK CD56dim mature	down
SERTAD3	8.75202127190608e-25	-0.262279242211947	0.107	0.225	9.48452740009822e-24	3movdg	0 NK CD56dim mature	down
BCL7B	1.10178545109241e-24	-0.253602914838908	0.243	0.407	1.18116139219262e-23	3movdg	0 NK CD56dim mature	down
CNN2	2.43410028918713e-24	-0.26781997040107	0.182	0.325	2.58169998757401e-23	3movdg	0 NK CD56dim mature	down
FUS	2.47275082216852e-24	-0.256911372491707	0.618	0.762	2.59508691547581e-23	3movdg	0 NK CD56dim mature	down
EEF2	6.19635221371363e-24	-0.176339817456591	0.862	0.949	6.43516995528384e-23	3movdg	0 NK CD56dim mature	down
RPS6	8.94701889309048e-24	-0.119119838568178	0.997	1	9.19605962516619e-23	3movdg	0 NK CD56dim mature	down
MYLIP	1.09393051455895e-23	-0.248127823378272	0.197	0.346	1.11290686021967e-22	3movdg	0 NK CD56dim mature	down
FGFBP2	1.49434268614204e-23	-0.187810525642584	0.877	0.956	1.504908745539e-22	3movdg	0 NK CD56dim mature	down
RBM3	1.69052205725215e-23	-0.192841408778917	0.828	0.925	1.6854504910804e-22	3movdg	0 NK CD56dim mature	down
OAT	2.631921597204e-23	-0.207269185085455	0.064	0.161	2.59804537862613e-22	3movdg	0 NK CD56dim mature	down
MYL12A	3.6995360676903e-23	0.254830725212603	0.905	0.872	3.61611515636003e-22	3movdg	0 NK CD56dim mature	up
RPS18	4.53561425534105e-23	-0.119384643321908	0.999	1	4.3902984588107e-22	3movdg	0 NK CD56dim mature	down
RHOH	5.10364218275441e-23	-0.263316798860537	0.316	0.478	4.89262620789053e-22	3movdg	0 NK CD56dim mature	down
DSTN	5.7270140805543e-23	-0.250766173099114	0.568	0.717	5.43793622696441e-22	3movdg	0 NK CD56dim mature	down
SPON2	1.0823189790114e-22	-0.246915673397451	0.527	0.693	1.01799247365506e-21	3movdg	0 NK CD56dim mature	down
VDAC2	2.06761978957893e-22	-0.24950221768784	0.324	0.483	1.92655787870111e-21	3movdg	0 NK CD56dim mature	down
PPIF	2.36056354792634e-22	-0.190956443558973	0.049	0.129	2.17914986785422e-21	3movdg	0 NK CD56dim mature	down
RSL1D1	3.08959631090774e-22	-0.238674219606242	0.255	0.416	2.82598855227066e-21	3movdg	0 NK CD56dim mature	down
CLEC7A	3.96874193244067e-22	-0.155537563286734	0.021	0.079	3.59712336967577e-21	3movdg	0 NK CD56dim mature	down
SNHG15	4.36624126095972e-22	-0.267084303208849	0.239	0.385	3.92175003349265e-21	3movdg	0 NK CD56dim mature	down
EIF4H	5.60255454077567e-22	-0.237867924512453	0.408	0.569	4.98727399745834e-21	3movdg	0 NK CD56dim mature	down
IFIT3	7.7132991846211e-22	-0.241004658172265	0.042	0.12	6.80545069651968e-21	3movdg	0 NK CD56dim mature	down
RPL36A	9.77502270146035e-22	0.292734853232775	0.897	0.876	8.54885757311927e-21	3movdg	0 NK CD56dim mature	up
DNTTIP2	1.08756114848017e-21	-0.243314398727605	0.277	0.433	9.42868230464979e-21	3movdg	0 NK CD56dim mature	down
BHLHE40	1.2521056087765e-21	-0.231360253199285	0.432	0.605	1.07616318271566e-20	3movdg	0 NK CD56dim mature	down
GAPDH	2.21536664695509e-21	-0.151833276430485	0.977	0.991	1.8877953393284e-20	3movdg	0 NK CD56dim mature	down
TMSB4X	2.25356234285874e-21	0.149526634296866	1	1	1.90406919985607e-20	3movdg	0 NK CD56dim mature	up
AC016831.7	3.42168430628682e-21	-0.237749198297766	0.308	0.468	2.86673886837643e-20	3movdg	0 NK CD56dim mature	down
IFIT2	3.72317220754237e-21	-0.281483438006013	0.132	0.26	3.09333557576645e-20	3movdg	0 NK CD56dim mature	down
CLK1	3.8205960590409e-21	-0.227861115865656	0.333	0.499	3.14804485195353e-20	3movdg	0 NK CD56dim mature	down
DAZAP2	5.12358191999402e-21	-0.188778961480974	0.832	0.921	4.18705833953609e-20	3movdg	0 NK CD56dim mature	down
SLC7A5	6.26106489862887e-21	-0.266167424030434	0.19	0.324	5.07502577555527e-20	3movdg	0 NK CD56dim mature	down
EIF5	1.95539613773401e-20	-0.242989046500908	0.462	0.613	1.57220157203291e-19	3movdg	0 NK CD56dim mature	down
COPS3	2.23707041740097e-20	-0.227253485097223	0.165	0.297	1.78428736491902e-19	3movdg	0 NK CD56dim mature	down
RNF138	3.47665688616184e-20	-0.230576657949912	0.196	0.331	2.75097374246298e-19	3movdg	0 NK CD56dim mature	down
LST1	3.92524920110546e-20	-0.183794466048182	0.045	0.117	3.08147516023791e-19	3movdg	0 NK CD56dim mature	down
TOMM20	1.28615888673084e-19	-0.204696876998178	0.429	0.595	1.0017971953677e-18	3movdg	0 NK CD56dim mature	down
HSP90AB1	1.61861827416725e-19	-0.205750549887156	0.575	0.726	1.2509786196471e-18	3movdg	0 NK CD56dim mature	down
BCAS2	2.36000953333369e-19	-0.218382574793029	0.279	0.43	1.80994577287206e-18	3movdg	0 NK CD56dim mature	down
TMSB10	2.58906295608563e-19	-0.126289952314465	0.999	1	1.9704547841354e-18	3movdg	0 NK CD56dim mature	down
TPM3	3.11620664292577e-19	-0.160840762472006	0.838	0.926	2.35368032045227e-18	3movdg	0 NK CD56dim mature	down
EIF4A3	3.79768140453304e-19	-0.208003619126277	0.092	0.193	2.84683335362364e-18	3movdg	0 NK CD56dim mature	down
NXT1	4.64987935336886e-19	-0.23380528159006	0.171	0.289	3.45964904127519e-18	3movdg	0 NK CD56dim mature	down
YTHDF2	7.09130013159388e-19	-0.208114073978554	0.249	0.396	5.23705646755489e-18	3movdg	0 NK CD56dim mature	down
SNRPD1	8.66584481631795e-19	-0.218683404550421	0.309	0.456	6.3528288837272e-18	3movdg	0 NK CD56dim mature	down
MIR22HG	9.47040963551303e-19	-0.192805047059601	0.067	0.151	6.89196963985876e-18	3movdg	0 NK CD56dim mature	down
IFNGR2	9.80954868133949e-19	-0.126409807400165	0.017	0.064	7.0870435038373e-18	3movdg	0 NK CD56dim mature	down
GTF2B	1.11269337232351e-18	-0.202985744270232	0.267	0.417	7.98097332522687e-18	3movdg	0 NK CD56dim mature	down
CEBPB	1.46986180190404e-18	-0.208189266013292	0.405	0.565	1.04675158321309e-17	3movdg	0 NK CD56dim mature	down
PTPRC	1.83482436505046e-18	0.234906150043425	0.85	0.801	1.29738999429454e-17	3movdg	0 NK CD56dim mature	up
OTULINL	2.02994189436824e-18	-0.205417121884042	0.107	0.211	1.42524793569376e-17	3movdg	0 NK CD56dim mature	down
TUBB4B	4.86721060210545e-18	-0.238191505750216	0.208	0.335	3.39343284636303e-17	3movdg	0 NK CD56dim mature	down
VIM	6.09228572149706e-18	-0.176281368094729	0.596	0.756	4.21806171134206e-17	3movdg	0 NK CD56dim mature	down
CD83	7.01037819024474e-18	-0.210284722288927	0.118	0.223	4.82023934874069e-17	3movdg	0 NK CD56dim mature	down
PSME1	7.99698504523031e-18	-0.166052776892569	0.726	0.851	5.46095485622919e-17	3movdg	0 NK CD56dim mature	down
LYAR	8.46828486459075e-18	0.334361679836231	0.509	0.408	5.74345578911359e-17	3movdg	0 NK CD56dim mature	up
TIMM23	8.70586723116822e-18	-0.191676290757859	0.112	0.219	5.86469569559103e-17	3movdg	0 NK CD56dim mature	down
ALYREF	1.1139584348136e-17	-0.162048234250126	0.046	0.116	7.45380241281313e-17	3movdg	0 NK CD56dim mature	down
CDKN1A	1.16593477876978e-17	-0.151808912585043	0.031	0.087	7.74957982955645e-17	3movdg	0 NK CD56dim mature	down
IFITM2	1.3251689806519e-17	-0.145927788030126	0.709	0.845	8.74962565370826e-17	3movdg	0 NK CD56dim mature	down
COPS2	1.51173917882294e-17	-0.204447310213986	0.225	0.362	9.91581553477943e-17	3movdg	0 NK CD56dim mature	down
DUSP5	1.73153805583949e-17	-0.19690102813458	0.095	0.19	1.12832904684443e-16	3movdg	0 NK CD56dim mature	down
CALR	1.93715483755161e-17	-0.222148669382372	0.675	0.79	1.25411907340192e-16	3movdg	0 NK CD56dim mature	down
MAPK1IP1L	2.42884127582765e-17	-0.191070980210548	0.362	0.519	1.5622933883872e-16	3movdg	0 NK CD56dim mature	down
COQ10B	2.50296677450926e-17	-0.20559176581166	0.228	0.363	1.59965248345239e-16	3movdg	0 NK CD56dim mature	down
S100A6	3.02251172806162e-17	-0.134648578648723	0.937	0.979	1.91939120565441e-16	3movdg	0 NK CD56dim mature	down
SLC2A3	3.44544924903723e-17	-0.23743764359264	0.249	0.38	2.17412208942413e-16	3movdg	0 NK CD56dim mature	down
CCNL1	3.610089467206e-17	-0.204037340571586	0.477	0.62	2.26368503069458e-16	3movdg	0 NK CD56dim mature	down
HLA-DQB1	3.81758389500352e-17	-0.187981574889279	0.068	0.145	2.37883196457407e-16	3movdg	0 NK CD56dim mature	down
CCDC59	4.11558618869741e-17	-0.210541949908927	0.371	0.518	2.54859591933622e-16	3movdg	0 NK CD56dim mature	down
TLE1	4.16429983786916e-17	-0.20071840142084	0.082	0.173	2.56284378910836e-16	3movdg	0 NK CD56dim mature	down
RAN	5.05160765838273e-17	-0.186184721130228	0.473	0.626	3.08984836528072e-16	3movdg	0 NK CD56dim mature	down
KRT86	5.17664747956539e-17	-0.172554563332801	0.035	0.102	3.14702288849189e-16	3movdg	0 NK CD56dim mature	down
MAP3K8	7.3827025228448e-17	-0.200280260272082	0.442	0.595	4.4609420698644e-16	3movdg	0 NK CD56dim mature	down
CYBA	7.74349733682897e-17	-0.141846022289669	0.889	0.954	4.65076315952921e-16	3movdg	0 NK CD56dim mature	down
PFN1	8.65434730856144e-17	-0.172471262453978	0.989	0.992	5.16669716565015e-16	3movdg	0 NK CD56dim mature	down
TMEM9B	8.98828768765271e-17	-0.199404403825652	0.313	0.455	5.33412072892247e-16	3movdg	0 NK CD56dim mature	down
FZD3	9.89127436177583e-17	-0.12070633740534	0.019	0.064	5.83526659094113e-16	3movdg	0 NK CD56dim mature	down
PTS	1.0519195186646e-16	-0.185819778199414	0.174	0.305	6.16919858887416e-16	3movdg	0 NK CD56dim mature	down
BCL3	1.1696272198013e-16	-0.203479957426962	0.152	0.271	6.81940548620992e-16	3movdg	0 NK CD56dim mature	down
PNPLA8	1.83394010910459e-16	-0.208441305902528	0.151	0.26	1.06304551673097e-15	3movdg	0 NK CD56dim mature	down
MAFB	2.03329285079818e-16	-0.155023102926871	0.033	0.087	1.17178784522878e-15	3movdg	0 NK CD56dim mature	down
MYL12B	2.44102646971193e-16	0.255106343988891	0.698	0.633	1.39868010936942e-15	3movdg	0 NK CD56dim mature	up
BCLAF1	2.80449882658214e-16	-0.201495965861306	0.519	0.656	1.5977630457728e-15	3movdg	0 NK CD56dim mature	down
ARF1	3.52431095936593e-16	-0.152547119052783	0.733	0.846	1.99644206050445e-15	3movdg	0 NK CD56dim mature	down
DDIT3	6.01865242197245e-16	-0.208892157654038	0.213	0.341	3.39016749418448e-15	3movdg	0 NK CD56dim mature	down
HSPA9	6.55286616104217e-16	-0.170418799948203	0.446	0.601	3.66839279514351e-15	3movdg	0 NK CD56dim mature	down
RAMMET	6.58618164825163e-16	-0.188543980563568	0.186	0.311	3.66839279514351e-15	3movdg	0 NK CD56dim mature	down
SGK1	7.44618896909057e-16	-0.144765959312775	0.032	0.088	4.12436133454628e-15	3movdg	0 NK CD56dim mature	down
NPM1	7.80816923236911e-16	-0.172209170906817	0.806	0.886	4.30096393628287e-15	3movdg	0 NK CD56dim mature	down
PFDN2	9.11615631930194e-16	-0.196618169175126	0.28	0.417	4.993850467222e-15	3movdg	0 NK CD56dim mature	down
TYROBP	1.15165730286783e-15	-0.125173450936879	0.898	0.96	6.27432967737284e-15	3movdg	0 NK CD56dim mature	down
CTPS1	1.26904289430285e-15	-0.180161967250928	0.094	0.185	6.87628133489101e-15	3movdg	0 NK CD56dim mature	down
ATF3	1.27791791231093e-15	-0.132137844980095	0.027	0.077	6.88694139769728e-15	3movdg	0 NK CD56dim mature	down
PET100	1.63365251384933e-15	0.288373182071742	0.64	0.577	8.75672879735367e-15	3movdg	0 NK CD56dim mature	up
CNOT1	1.91169394725712e-15	0.317982403139237	0.54	0.467	1.01392090383207e-14	3movdg	0 NK CD56dim mature	up
DUSP6	1.91190702026509e-15	-0.150765170291595	0.045	0.111	1.01392090383207e-14	3movdg	0 NK CD56dim mature	down
S100A12	2.64277985271578e-15	-0.138674468053878	0.035	0.093	1.39410132971303e-14	3movdg	0 NK CD56dim mature	down
GSTK1	2.66645707221711e-15	-0.194797876766289	0.379	0.519	1.39918826368445e-14	3movdg	0 NK CD56dim mature	down
PRNP	2.99081509193994e-15	-0.182526963376458	0.261	0.403	1.56117416055713e-14	3movdg	0 NK CD56dim mature	down
CWC15	3.06028746224839e-15	-0.176629483975305	0.339	0.487	1.58911802076127e-14	3movdg	0 NK CD56dim mature	down
SPI1	3.12218514699482e-15	-0.13531277469103	0.032	0.089	1.61285937386209e-14	3movdg	0 NK CD56dim mature	down
RIPK2	3.20110417631225e-15	-0.186608426410389	0.16	0.272	1.64510353803264e-14	3movdg	0 NK CD56dim mature	down
MRPL54	3.29884490382165e-15	-0.18598743948076	0.284	0.42	1.68664018928728e-14	3movdg	0 NK CD56dim mature	down
RNF125	4.63760693706638e-15	-0.199991863981978	0.325	0.459	2.35902761033428e-14	3movdg	0 NK CD56dim mature	down
EIF4G2	4.70406321108689e-15	-0.178697982309912	0.525	0.665	2.3806857976922e-14	3movdg	0 NK CD56dim mature	down
TYMP	5.09326886061222e-15	-0.162403848237466	0.064	0.141	2.56464093637898e-14	3movdg	0 NK CD56dim mature	down
PTPRCAP	6.78817064951202e-15	0.263602963064568	0.513	0.422	3.40090760681582e-14	3movdg	0 NK CD56dim mature	up
EHD4	6.93764151632045e-15	-0.164075896369762	0.069	0.147	3.45841429588574e-14	3movdg	0 NK CD56dim mature	down
CTSS	8.31867714585466e-15	-0.193323603248399	0.335	0.468	4.12622941015776e-14	3movdg	0 NK CD56dim mature	down
FTL	9.91428988805849e-15	-0.104420875075751	0.995	0.999	4.893340108116e-14	3movdg	0 NK CD56dim mature	down
ELOA	1.17733992076e-14	-0.176999844840055	0.101	0.188	5.78230493102325e-14	3movdg	0 NK CD56dim mature	down
FAM49B	1.46899348718261e-14	-0.174779771787555	0.349	0.491	7.17934562118166e-14	3movdg	0 NK CD56dim mature	down
UBE2D3	1.48642370714437e-14	-0.136146625208362	0.694	0.819	7.22909480986796e-14	3movdg	0 NK CD56dim mature	down
ITGB2	1.49572389447582e-14	-0.114386872433596	0.842	0.932	7.2390132174388e-14	3movdg	0 NK CD56dim mature	down
RPS4Y1	1.69535105686421e-14	-0.106986040884654	0.77	0.89	8.16553141880974e-14	3movdg	0 NK CD56dim mature	down
ZC3H12A	1.95257748328622e-14	-0.203860128423829	0.191	0.303	9.35922957132867e-14	3movdg	0 NK CD56dim mature	down
NUDT15	2.06084547689701e-14	-0.146368843876329	0.047	0.113	9.83092316012593e-14	3movdg	0 NK CD56dim mature	down
JMJD6	2.11773961228584e-14	-0.184909818827475	0.14	0.242	1.00542209211857e-13	3movdg	0 NK CD56dim mature	down
SAP18	2.58722552845971e-14	-0.144872140783141	0.631	0.763	1.22249471652812e-13	3movdg	0 NK CD56dim mature	down
HAUS3	3.12946117786539e-14	-0.173750983656374	0.118	0.216	1.47173245015651e-13	3movdg	0 NK CD56dim mature	down
KLRD1	3.51422860937782e-14	0.256679588718418	0.675	0.609	1.64492296880267e-13	3movdg	0 NK CD56dim mature	up
ING3	3.62071174478898e-14	-0.169556210546783	0.124	0.225	1.68684561194141e-13	3movdg	0 NK CD56dim mature	down
H3F3B	3.63853162712467e-14	-0.112382709222516	0.996	1	1.68726327081084e-13	3movdg	0 NK CD56dim mature	down
SUB1	3.93552654265978e-14	-0.13614023179093	0.783	0.881	1.81653701992213e-13	3movdg	0 NK CD56dim mature	down
TSN	4.17100931609075e-14	-0.179486672234615	0.203	0.32	1.91635773647119e-13	3movdg	0 NK CD56dim mature	down
DNAJB9	4.40308744608802e-14	-0.168088416830958	0.096	0.182	2.01370558887603e-13	3movdg	0 NK CD56dim mature	down
EEF1B2	5.5839529265058e-14	-0.111896461237266	0.934	0.976	2.54210094416725e-13	3movdg	0 NK CD56dim mature	down
EIF5A	6.23089079184417e-14	-0.15393144816815	0.541	0.682	2.82372641794029e-13	3movdg	0 NK CD56dim mature	down
EML4	6.49936558909442e-14	-0.196742430618382	0.319	0.448	2.93206673860956e-13	3movdg	0 NK CD56dim mature	down
IRF8	7.28781703484768e-14	-0.185105014276146	0.087	0.171	3.27295206474916e-13	3movdg	0 NK CD56dim mature	down
HLA-DRB1	8.96952249651717e-14	-0.168564246912907	0.264	0.4	4.01014077534871e-13	3movdg	0 NK CD56dim mature	down
YJU2	1.05673400263863e-13	-0.156385656839036	0.078	0.157	4.70340982424428e-13	3movdg	0 NK CD56dim mature	down
LMNB1	1.23662726064109e-13	-0.178140230106343	0.114	0.205	5.47963279492964e-13	3movdg	0 NK CD56dim mature	down
TMEM11	1.28276661345533e-13	-0.170644968024557	0.119	0.211	5.65893059121664e-13	3movdg	0 NK CD56dim mature	down
MT1E	1.32581371553725e-13	-0.2043234913047	0.111	0.194	5.82306728806447e-13	3movdg	0 NK CD56dim mature	down
AKIRIN2	1.385721967605e-13	-0.17484929233291	0.28	0.408	6.05949474430784e-13	3movdg	0 NK CD56dim mature	down
CCNI	1.40181302299355e-13	-0.135800553690842	0.696	0.814	6.10308988613351e-13	3movdg	0 NK CD56dim mature	down
EOMES	1.60234626817666e-13	0.273907522457228	0.164	0.089	6.94582273640056e-13	3movdg	0 NK CD56dim mature	up
IFNGR1	1.62616330347653e-13	-0.221362368810431	0.228	0.334	7.01854897647663e-13	3movdg	0 NK CD56dim mature	down
UBE2N	1.64610500664647e-13	-0.176874554093347	0.271	0.397	7.07399436045918e-13	3movdg	0 NK CD56dim mature	down
CALM2	1.90166905072299e-13	0.229989525031352	0.62	0.542	8.13718473635545e-13	3movdg	0 NK CD56dim mature	up
PSAP	2.04385557044136e-13	-0.143518637733075	0.587	0.718	8.70822223816255e-13	3movdg	0 NK CD56dim mature	down
TIPARP	2.19686706640753e-13	-0.191852165442069	0.193	0.301	9.32032538386516e-13	3movdg	0 NK CD56dim mature	down
C1D	2.46315081046014e-13	-0.170848394853155	0.251	0.377	1.04057684662236e-12	3movdg	0 NK CD56dim mature	down
SUMO1	2.54367900249917e-13	-0.165313174116312	0.427	0.559	1.07006243269691e-12	3movdg	0 NK CD56dim mature	down
IFI6	2.70729229845617e-13	-0.190514612004336	0.173	0.28	1.13410521914319e-12	3movdg	0 NK CD56dim mature	down
BNIP3L	2.90544093987301e-13	-0.170057571210878	0.21	0.328	1.20933322196825e-12	3movdg	0 NK CD56dim mature	down
DUSP10	2.91113313212017e-13	-0.16118595974968	0.078	0.154	1.20933322196825e-12	3movdg	0 NK CD56dim mature	down
ACSL3	3.08496008160379e-13	-0.166869751546609	0.081	0.153	1.27622622463028e-12	3movdg	0 NK CD56dim mature	down
PLEKHF2	3.19870374886005e-13	-0.167630674525048	0.118	0.209	1.317813073394e-12	3movdg	0 NK CD56dim mature	down
GMNN	3.52451174160641e-13	-0.137571415333325	0.046	0.11	1.44606510550683e-12	3movdg	0 NK CD56dim mature	down
IQGAP1	3.6562751577928e-13	0.277860333400404	0.523	0.452	1.49397800504894e-12	3movdg	0 NK CD56dim mature	up
CTSW	4.82121670468871e-13	-0.111370628469703	0.972	0.987	1.96194002227536e-12	3movdg	0 NK CD56dim mature	down
PRF1	5.06852582303022e-13	0.269692144436521	0.654	0.595	2.05419522177282e-12	3movdg	0 NK CD56dim mature	up
PPP2CA	5.55161418914695e-13	-0.182996993508524	0.318	0.441	2.24087422938442e-12	3movdg	0 NK CD56dim mature	down
VIPR2	6.16225328586152e-13	-0.154112738650218	0.043	0.094	2.47732521209836e-12	3movdg	0 NK CD56dim mature	down
AMD1	7.35037925961397e-13	-0.175971154469651	0.277	0.399	2.9431036633876e-12	3movdg	0 NK CD56dim mature	down
MRPS35	7.9407807820223e-13	-0.15776486978221	0.114	0.207	3.16678337587049e-12	3movdg	0 NK CD56dim mature	down
AL109955.1	7.99966426476991e-13	-0.152595099261951	0.057	0.122	3.17755588524924e-12	3movdg	0 NK CD56dim mature	down
LSP1	1.14986285578543e-12	-0.111454944504813	0.75	0.859	4.54925899689714e-12	3movdg	0 NK CD56dim mature	down
SRSF3	1.2833105059007e-12	-0.162168677188934	0.522	0.648	5.05715642048616e-12	3movdg	0 NK CD56dim mature	down
VAPA	1.46235908757633e-12	-0.158286476330729	0.41	0.54	5.73820919693467e-12	3movdg	0 NK CD56dim mature	down
PDIA3	1.46764628407055e-12	-0.135124153337076	0.706	0.818	5.73820919693467e-12	3movdg	0 NK CD56dim mature	down
SELENOT	2.3721091360324e-12	-0.155572534135683	0.392	0.525	9.23825315868867e-12	3movdg	0 NK CD56dim mature	down
HSPE1	2.60795807396717e-12	-0.16646559229279	0.339	0.467	1.01172536955069e-11	3movdg	0 NK CD56dim mature	down
ZNF394	2.70855868572514e-12	-0.170197201120043	0.288	0.408	1.04667946111162e-11	3movdg	0 NK CD56dim mature	down
FOS	2.89661344857699e-12	-0.146842410803647	0.389	0.542	1.11502842016651e-11	3movdg	0 NK CD56dim mature	down
TSPYL2	3.22399730790682e-12	-0.207205405010168	0.331	0.448	1.23627896768581e-11	3movdg	0 NK CD56dim mature	down
SLC9A3R1	3.63746924391437e-12	0.264410413603625	0.454	0.376	1.38948537784775e-11	3movdg	0 NK CD56dim mature	up
DUSP2	3.79641022656036e-12	-0.243119475782591	0.515	0.623	1.44466450224453e-11	3movdg	0 NK CD56dim mature	down
BTG3	4.26417553691272e-12	-0.17203656636186	0.232	0.344	1.61649544117946e-11	3movdg	0 NK CD56dim mature	down
ODC1	4.90099748449963e-12	-0.137684666687792	0.389	0.534	1.85086912577505e-11	3movdg	0 NK CD56dim mature	down
ZFAND2A	5.30210021132149e-12	-0.155172993803395	0.292	0.418	1.99479015497643e-11	3movdg	0 NK CD56dim mature	down
HNRNPDL	5.44852128891219e-12	-0.124421476080661	0.782	0.877	2.04217132520506e-11	3movdg	0 NK CD56dim mature	down
RPL4	6.01057089990013e-12	-0.113288866110701	0.94	0.972	2.244396699326e-11	3movdg	0 NK CD56dim mature	down
ZNF184	6.3436823748804e-12	-0.10139047522822	0.019	0.058	2.359944525282e-11	3movdg	0 NK CD56dim mature	down
ZC3H15	6.62646298475344e-12	-0.160454613778169	0.483	0.603	2.45597903189561e-11	3movdg	0 NK CD56dim mature	down
NUDT4	6.96076510269396e-12	-0.170672116809071	0.128	0.213	2.57032696569847e-11	3movdg	0 NK CD56dim mature	down
KIF2A	7.90303710366216e-12	0.25489018797685	0.294	0.213	2.90750110418862e-11	3movdg	0 NK CD56dim mature	up
VPS37B	8.24938127217531e-12	-0.160653027019772	0.442	0.567	3.02376217954367e-11	3movdg	0 NK CD56dim mature	down
CD164	8.84668122881524e-12	-0.155020538690738	0.422	0.551	3.23082094693362e-11	3movdg	0 NK CD56dim mature	down
PPP2R2D	9.47683507331797e-12	-0.151988882512156	0.101	0.184	3.44832283507227e-11	3movdg	0 NK CD56dim mature	down
SLC3A2	9.86375847947228e-12	-0.164808265509654	0.317	0.438	3.57606080146686e-11	3movdg	0 NK CD56dim mature	down
RAB1A	1.04402802715742e-11	-0.160731160883395	0.217	0.33	3.77136211259402e-11	3movdg	0 NK CD56dim mature	down
PSMG2	1.13545756681566e-11	-0.157622393906949	0.252	0.367	4.08682741557838e-11	3movdg	0 NK CD56dim mature	down
NAMPT	1.23986917513057e-11	-0.164613674316901	0.118	0.203	4.44658117843588e-11	3movdg	0 NK CD56dim mature	down
PSME2	1.34044990031151e-11	-0.165802514095775	0.316	0.44	4.79006648964364e-11	3movdg	0 NK CD56dim mature	down
ZDHHC7	1.52794865125281e-11	-0.153959494009065	0.1	0.18	5.44058859035376e-11	3movdg	0 NK CD56dim mature	down
LSM12	1.68393365333379e-11	-0.15119756942671	0.105	0.187	5.97466851378574e-11	3movdg	0 NK CD56dim mature	down
TMEM170A	1.71101706827881e-11	-0.151652930847475	0.136	0.232	6.04923410309918e-11	3movdg	0 NK CD56dim mature	down
SPTY2D1	1.80405485777548e-11	-0.159905683329883	0.161	0.259	6.35562789117368e-11	3movdg	0 NK CD56dim mature	down
AGTRAP	2.15622619826062e-11	-0.162948340514812	0.116	0.196	7.56956873121775e-11	3movdg	0 NK CD56dim mature	down
2002-09-01	2.48237121797768e-11	0.257094144922279	0.405	0.332	8.68394422569737e-11	3movdg	0 NK CD56dim mature	up
WTAP	2.52118168229944e-11	-0.143856659494326	0.413	0.543	8.78887460577811e-11	3movdg	0 NK CD56dim mature	down
CLEC2B	2.59247702011706e-11	-0.10869472464496	0.666	0.786	9.00592191308958e-11	3movdg	0 NK CD56dim mature	down
CAPZA2	2.74393685103929e-11	-0.153607543187983	0.203	0.31	9.49897583502143e-11	3movdg	0 NK CD56dim mature	down
ILF2	3.11350910455619e-11	-0.166067707604923	0.354	0.468	1.07410677413236e-10	3movdg	0 NK CD56dim mature	down
DDX3Y	3.61495839122463e-11	-0.165486586280002	0.297	0.415	1.2427977641555e-10	3movdg	0 NK CD56dim mature	down
TXNIP	3.69164497287791e-11	0.338448890772798	0.867	0.885	1.26480070032965e-10	3movdg	0 NK CD56dim mature	up
CALM3	3.79037197560742e-11	-0.147220569056061	0.384	0.511	1.29417837660295e-10	3movdg	0 NK CD56dim mature	down
MORF4L1	3.97515866294156e-11	-0.132893929766826	0.652	0.757	1.35263931295315e-10	3movdg	0 NK CD56dim mature	down
IRF2BP2	4.05352254533537e-11	-0.168472877272192	0.289	0.403	1.37141945994012e-10	3movdg	0 NK CD56dim mature	down
LRRC59	4.05786098979272e-11	-0.147583736794946	0.099	0.174	1.37141945994012e-10	3movdg	0 NK CD56dim mature	down
EFHD2	4.09196466710554e-11	-0.11416775248012	0.585	0.717	1.37827323415683e-10	3movdg	0 NK CD56dim mature	down
IER2	4.7732253167547e-11	-0.140285785576455	0.611	0.729	1.60232513158399e-10	3movdg	0 NK CD56dim mature	down
MBNL1	5.31957174653941e-11	-0.136264565009671	0.639	0.752	1.77973591654355e-10	3movdg	0 NK CD56dim mature	down
GRPEL1	5.49421092727818e-11	-0.151528207539456	0.134	0.224	1.83201615200547e-10	3movdg	0 NK CD56dim mature	down
PREP	6.06745071243907e-11	-0.132667423027956	0.07	0.134	2.01641612010058e-10	3movdg	0 NK CD56dim mature	down
CWC25	6.23820592376629e-11	-0.151060884922038	0.121	0.206	2.06627618139368e-10	3movdg	0 NK CD56dim mature	down
MRPL44	6.88909880731672e-11	-0.156494139425277	0.167	0.26	2.2743150698327e-10	3movdg	0 NK CD56dim mature	down
MT-ND5	7.78961436380448e-11	0.130704519866145	0.993	0.997	2.56311733356867e-10	3movdg	0 NK CD56dim mature	up
GZMH	8.07660348814319e-11	-0.13257295482853	0.856	0.912	2.64880713081538e-10	3movdg	0 NK CD56dim mature	down
NFKBIZ	8.128545304597e-11	-0.174050156790411	0.156	0.246	2.65710153071581e-10	3movdg	0 NK CD56dim mature	down
BCL10	9.10298192812876e-11	-0.149856932375565	0.142	0.232	2.96590620338051e-10	3movdg	0 NK CD56dim mature	down
HSP90AA1	9.18599645806132e-11	-0.140599657212507	0.791	0.869	2.98320471292741e-10	3movdg	0 NK CD56dim mature	down
ZFAND5	9.37163834401448e-11	-0.147264359659053	0.232	0.343	3.03361150291638e-10	3movdg	0 NK CD56dim mature	down
CEBPD	9.43608008362479e-11	-0.170448632179519	0.141	0.227	3.04458635707894e-10	3movdg	0 NK CD56dim mature	down
GIMAP7	9.70353448102421e-11	0.266145513379539	0.32	0.251	3.12078189599391e-10	3movdg	0 NK CD56dim mature	up
NPC2	9.76527894954564e-11	-0.160074488299858	0.254	0.361	3.13054119379325e-10	3movdg	0 NK CD56dim mature	down
UPP1	1.00772388583993e-10	-0.137787689012695	0.339	0.465	3.22019459673849e-10	3movdg	0 NK CD56dim mature	down
BNIP1	1.10283920869127e-10	-0.127377979646563	0.063	0.126	3.51287760723703e-10	3movdg	0 NK CD56dim mature	down
EZH2	1.11140030052971e-10	-0.102434915729334	0.026	0.069	3.52887292875198e-10	3movdg	0 NK CD56dim mature	down
SYNRG	1.2049084692016e-10	0.209652386214181	0.152	0.086	3.81363093267936e-10	3movdg	0 NK CD56dim mature	up
KRR1	1.29373845846114e-10	-0.146311809347693	0.307	0.423	4.08077520575978e-10	3movdg	0 NK CD56dim mature	down
EIF3H	1.29749823493064e-10	-0.14033103087831	0.511	0.631	4.08077520575978e-10	3movdg	0 NK CD56dim mature	down
LIMD2	1.31189617149484e-10	0.225127968814792	0.739	0.698	4.11308327981245e-10	3movdg	0 NK CD56dim mature	up
MCPH1	1.32087736213678e-10	-0.142263817505161	0.103	0.181	4.12825934185068e-10	3movdg	0 NK CD56dim mature	down
TMEM167A	1.46702507740241e-10	-0.142969576562188	0.088	0.158	4.57070000678188e-10	3movdg	0 NK CD56dim mature	down
EMC3	1.47374119425231e-10	-0.147434725483022	0.232	0.341	4.57732078090204e-10	3movdg	0 NK CD56dim mature	down
RBX1	1.50370911372401e-10	0.272878335856452	0.379	0.317	4.65589436764856e-10	3movdg	0 NK CD56dim mature	up
TWF1	1.67551133177142e-10	-0.147990975156203	0.183	0.282	5.17177955967835e-10	3movdg	0 NK CD56dim mature	down
HMGA1	1.6932308956529e-10	-0.14714249933162	0.132	0.217	5.21034321903069e-10	3movdg	0 NK CD56dim mature	down
TMEM70	1.86412774058304e-10	-0.129773726463006	0.075	0.142	5.71857033034244e-10	3movdg	0 NK CD56dim mature	down
ELF2	1.93962048532766e-10	-0.150862706809343	0.286	0.398	5.93190682169226e-10	3movdg	0 NK CD56dim mature	down
LAPTM4A	1.96091016489652e-10	-0.13845952335548	0.383	0.505	5.97867716942455e-10	3movdg	0 NK CD56dim mature	down
MAPRE1	2.03248364217579e-10	-0.140753142152344	0.282	0.399	6.17800668063798e-10	3movdg	0 NK CD56dim mature	down
FYN	2.2311925280512e-10	0.231891843274265	0.54	0.471	6.76139498622202e-10	3movdg	0 NK CD56dim mature	up
RUNX3	2.24657912461669e-10	0.250672992077037	0.658	0.62	6.78739208255406e-10	3movdg	0 NK CD56dim mature	up
RIOK3	2.36756122889124e-10	-0.143931953015232	0.419	0.538	7.13129469850321e-10	3movdg	0 NK CD56dim mature	down
AL118516.1	2.43379542178092e-10	-0.152710641604665	0.124	0.205	7.3087169744445e-10	3movdg	0 NK CD56dim mature	down
COPS8	2.56852966578114e-10	-0.140363079990907	0.177	0.278	7.69016239274413e-10	3movdg	0 NK CD56dim mature	down
RTRAF	2.65477875172483e-10	-0.140545477405527	0.354	0.472	7.92116696512307e-10	3movdg	0 NK CD56dim mature	down
PPP1CC	2.66157566029712e-10	-0.140264738682502	0.345	0.466	7.92116696512307e-10	3movdg	0 NK CD56dim mature	down
MED21	2.7181744253573e-10	-0.134218275159562	0.073	0.136	8.06553542286079e-10	3movdg	0 NK CD56dim mature	down
BSG	2.73596987286944e-10	-0.131398127887902	0.396	0.519	8.09424914911226e-10	3movdg	0 NK CD56dim mature	down
CDC42	3.15155586298848e-10	-0.122397433763037	0.677	0.781	9.2961573828388e-10	3movdg	0 NK CD56dim mature	down
RHEBL1	3.21977555559094e-10	-0.10790083958218	0.033	0.075	9.46936940685596e-10	3movdg	0 NK CD56dim mature	down
CD38	3.26768289122181e-10	-0.133153869278641	0.066	0.126	9.5819995369063e-10	3movdg	0 NK CD56dim mature	down
TOP2B	3.93588070942338e-10	0.206574246475982	0.137	0.078	1.15075456518918e-09	3movdg	0 NK CD56dim mature	up
THRAP3	4.08008485356188e-10	0.22838700920702	0.41	0.341	1.18942824532199e-09	3movdg	0 NK CD56dim mature	up
SP3	4.10419842728653e-10	-0.138301265237678	0.236	0.346	1.19296963032206e-09	3movdg	0 NK CD56dim mature	down
CNBP	4.63899905707427e-10	0.186842122434845	0.684	0.626	1.34450059880903e-09	3movdg	0 NK CD56dim mature	up
CFL1	4.95652652606475e-10	-0.101343353562382	0.954	0.98	1.43236433231494e-09	3movdg	0 NK CD56dim mature	down
GADD45B	5.27854225392232e-10	-0.164042014522318	0.408	0.516	1.52101347605796e-09	3movdg	0 NK CD56dim mature	down
UBE2J1	5.52268704560073e-10	-0.1339213383453	0.382	0.502	1.58677780532102e-09	3movdg	0 NK CD56dim mature	down
PPP1R2	5.75096949738787e-10	-0.144874174514426	0.329	0.441	1.64761970945279e-09	3movdg	0 NK CD56dim mature	down
UTP18	6.12949212469038e-10	-0.1341622658948	0.078	0.141	1.75103256398748e-09	3movdg	0 NK CD56dim mature	down
ATP5MF	7.07179400385112e-10	0.230891872437644	0.423	0.359	2.0144510348113e-09	3movdg	0 NK CD56dim mature	up
HAUS2	7.23192887466974e-10	-0.146609777751772	0.174	0.266	2.0496986374957e-09	3movdg	0 NK CD56dim mature	down
USP12	7.23664915143918e-10	-0.138643981793156	0.156	0.249	2.0496986374957e-09	3movdg	0 NK CD56dim mature	down
TIMM17A	7.26629471151294e-10	-0.147695478572804	0.193	0.29	2.05226510690606e-09	3movdg	0 NK CD56dim mature	down
RAB14	8.09346063705166e-10	-0.133814805496897	0.321	0.439	2.27942945060466e-09	3movdg	0 NK CD56dim mature	down
RIT1	8.75735795361068e-10	-0.124784518526851	0.071	0.135	2.45946081119714e-09	3movdg	0 NK CD56dim mature	down
ELOC	9.66077213003442e-10	-0.146000130082735	0.357	0.468	2.70555893641694e-09	3movdg	0 NK CD56dim mature	down
HMGN2	9.71656258720635e-10	-0.104085287612962	0.7	0.808	2.71356103625903e-09	3movdg	0 NK CD56dim mature	down
SH3BGRL	1.00532226827933e-09	-0.140906284189653	0.253	0.362	2.79973827227511e-09	3movdg	0 NK CD56dim mature	down
RAB2A	1.04540467702462e-09	-0.122898286013581	0.482	0.603	2.90325477156976e-09	3movdg	0 NK CD56dim mature	down
KIAA1551	1.41203921994787e-09	0.227070635770175	0.337	0.267	3.9105641730223e-09	3movdg	0 NK CD56dim mature	up
C16orf87	1.41709687849395e-09	-0.145012244199031	0.145	0.225	3.91369968935864e-09	3movdg	0 NK CD56dim mature	down
SDF2L1	1.47919687541978e-09	-0.166123268104775	0.262	0.358	4.0739206762252e-09	3movdg	0 NK CD56dim mature	down
POLR2E	1.51406792591831e-09	-0.139047595991252	0.142	0.224	4.15440201481448e-09	3movdg	0 NK CD56dim mature	down
NECAP1	1.51675259116597e-09	-0.138567111365173	0.149	0.235	4.15440201481448e-09	3movdg	0 NK CD56dim mature	down
FASTKD5	1.52354977656635e-09	-0.104444705274485	0.041	0.09	4.16158664996343e-09	3movdg	0 NK CD56dim mature	down
AC012615.1	1.64753882919471e-09	-0.154351951797436	0.198	0.289	4.48796779428175e-09	3movdg	0 NK CD56dim mature	down
RBM18	1.69146253475588e-09	-0.131243406796379	0.114	0.191	4.5950630712578e-09	3movdg	0 NK CD56dim mature	down
TGFB1	1.76605587312924e-09	-0.128888283457708	0.639	0.735	4.7846676780159e-09	3movdg	0 NK CD56dim mature	down
TKT	1.78522389449975e-09	-0.138574291199021	0.204	0.3	4.82349111874323e-09	3movdg	0 NK CD56dim mature	down
NFKBIE	1.96687278161102e-09	-0.121608281490225	0.073	0.135	5.29992476558428e-09	3movdg	0 NK CD56dim mature	down
SELENOW	1.98763117927826e-09	-0.147215984930284	0.378	0.487	5.34142395078282e-09	3movdg	0 NK CD56dim mature	down
IRF1	2.058652456196e-09	-0.132510747707627	0.583	0.691	5.51740994308444e-09	3movdg	0 NK CD56dim mature	down
RNH1	2.1266229199456e-09	-0.136736134489335	0.204	0.303	5.67348860088385e-09	3movdg	0 NK CD56dim mature	down
KIF5B	2.12826954536666e-09	-0.127209974477146	0.325	0.44	5.67348860088385e-09	3movdg	0 NK CD56dim mature	down
SH2D1A	2.35254602315465e-09	0.249008585304832	0.23	0.17	6.25463569356048e-09	3movdg	0 NK CD56dim mature	up
SZRD1	2.44550727306589e-09	-0.129601373742789	0.19	0.286	6.48449667884757e-09	3movdg	0 NK CD56dim mature	down
GLUL	2.46492565312002e-09	-0.126951251147081	0.194	0.296	6.5186495388877e-09	3movdg	0 NK CD56dim mature	down
TWISTNB	3.17759107162726e-09	-0.150649100543068	0.141	0.217	8.38110660955656e-09	3movdg	0 NK CD56dim mature	down
SNHG9	3.41946493223101e-09	0.231387113378807	0.389	0.329	8.99526790879768e-09	3movdg	0 NK CD56dim mature	up
ZNF207	4.40207406007364e-09	-0.134926730090731	0.426	0.537	1.15496522049827e-08	3movdg	0 NK CD56dim mature	down
ITPRIP	4.84527801275417e-09	-0.147420008896131	0.18	0.268	1.2679113329963e-08	3movdg	0 NK CD56dim mature	down
BLOC1S6	5.35782333632317e-09	-0.131954277155579	0.189	0.28	1.39836383934927e-08	3movdg	0 NK CD56dim mature	down
DDOST	5.61617033456803e-09	-0.11986481902286	0.369	0.488	1.46196392260165e-08	3movdg	0 NK CD56dim mature	down
GTF3C1	5.86690768011848e-09	-0.135722495962668	0.262	0.372	1.52325702007243e-08	3movdg	0 NK CD56dim mature	down
COPB2	5.9017651348869e-09	0.178193498536562	0.103	0.053	1.52832723103435e-08	3movdg	0 NK CD56dim mature	up
AKNA	7.22787333868249e-09	0.236854764418742	0.407	0.352	1.86688852815193e-08	3movdg	0 NK CD56dim mature	up
MT-ND1	7.65147982711376e-09	0.110015615743329	0.994	0.995	1.97119519060269e-08	3movdg	0 NK CD56dim mature	up
EIF4A2	8.34204977534453e-09	-0.142426648935629	0.492	0.597	2.14230260143431e-08	3movdg	0 NK CD56dim mature	down
CMC1	8.35863301863535e-09	0.299112156662821	0.501	0.452	2.14230260143431e-08	3movdg	0 NK CD56dim mature	up
FBXO33	8.48256939870357e-09	-0.133313834481345	0.099	0.165	2.16849274115576e-08	3movdg	0 NK CD56dim mature	down
GPSM3	8.83199413542457e-09	-0.135350317226108	0.468	0.575	2.25204556343179e-08	3movdg	0 NK CD56dim mature	down
RPF1	9.54003217124606e-09	-0.13434220003365	0.246	0.347	2.42638063130927e-08	3movdg	0 NK CD56dim mature	down
FBXO28	9.70447055300226e-09	-0.118365512876226	0.111	0.186	2.46192293672856e-08	3movdg	0 NK CD56dim mature	down
PTGER4	1.16146904178207e-08	-0.151696968855263	0.23	0.32	2.93904729608305e-08	3movdg	0 NK CD56dim mature	down
EIF3L	1.25530614986601e-08	-0.111042760755911	0.474	0.587	3.16845628206686e-08	3movdg	0 NK CD56dim mature	down
DERL2	1.31075506178299e-08	-0.123139833475517	0.253	0.356	3.30005756716577e-08	3movdg	0 NK CD56dim mature	down
MED10	1.34291771641566e-08	-0.110689499522144	0.485	0.6	3.37251628026804e-08	3movdg	0 NK CD56dim mature	down
GLIPR2	1.37789373185576e-08	-0.134833682057945	0.138	0.213	3.44510799313088e-08	3movdg	0 NK CD56dim mature	down
PRELID3B	1.37873429213563e-08	-0.127776536597979	0.211	0.305	3.44510799313088e-08	3movdg	0 NK CD56dim mature	down
STAT1	1.6049282621027e-08	-0.118850652033922	0.075	0.134	4.00028369329097e-08	3movdg	0 NK CD56dim mature	down
MRM3	1.64130670339623e-08	-0.113744720992728	0.068	0.122	4.08075507053875e-08	3movdg	0 NK CD56dim mature	down
DUSP12	1.7479442960116e-08	-0.115345985419995	0.2	0.3	4.33507577891435e-08	3movdg	0 NK CD56dim mature	down
ADSS	1.84733434150566e-08	0.227172808431899	0.262	0.205	4.57020431384899e-08	3movdg	0 NK CD56dim mature	up
ZNF644	1.93812591937383e-08	-0.121065917176913	0.182	0.274	4.78294936043491e-08	3movdg	0 NK CD56dim mature	down
SUCO	1.94941919923646e-08	-0.135307315647662	0.176	0.262	4.78859867712565e-08	3movdg	0 NK CD56dim mature	down
PSMC2	1.95002112629189e-08	-0.120639179555419	0.151	0.235	4.78859867712565e-08	3movdg	0 NK CD56dim mature	down
AKIRIN1	2.00312516702208e-08	-0.129183062353147	0.192	0.283	4.90691840668554e-08	3movdg	0 NK CD56dim mature	down
TENT5A	2.04206300470174e-08	-0.131946421819166	0.175	0.263	4.99004121492067e-08	3movdg	0 NK CD56dim mature	down
F2R	2.19088402638428e-08	0.242837261076002	0.467	0.419	5.34061460710301e-08	3movdg	0 NK CD56dim mature	up
TOMM22	2.20093367442489e-08	-0.138089035309493	0.282	0.379	5.35202652049175e-08	3movdg	0 NK CD56dim mature	down
NRBP1	2.25187078808781e-08	-0.118682449539237	0.311	0.417	5.46256733752688e-08	3movdg	0 NK CD56dim mature	down
FKBP1A	2.29355370010641e-08	-0.121019024185172	0.136	0.213	5.550177279141e-08	3movdg	0 NK CD56dim mature	down
PDCL	2.34666011205553e-08	-0.104586743997942	0.054	0.107	5.66493978624544e-08	3movdg	0 NK CD56dim mature	down
CEP350	2.36613394982902e-08	0.193127451054968	0.189	0.13	5.69815349753511e-08	3movdg	0 NK CD56dim mature	up
PHAX	2.50192048497344e-08	-0.119412591858268	0.142	0.224	6.01063788799644e-08	3movdg	0 NK CD56dim mature	down
MBIP	2.53705249921528e-08	-0.119638056196487	0.082	0.143	6.08038784066739e-08	3movdg	0 NK CD56dim mature	down
CAPN2	2.59527878850584e-08	-0.11816546888821	0.28	0.386	6.20501906988086e-08	3movdg	0 NK CD56dim mature	down
DIP2A	2.8121988868066e-08	0.246826480398928	0.429	0.382	6.69980993734765e-08	3movdg	0 NK CD56dim mature	up
FUNDC2	2.81566736584621e-08	-0.131447120127733	0.204	0.293	6.69980993734765e-08	3movdg	0 NK CD56dim mature	down
KARS	2.84722928203885e-08	-0.11418510786593	0.087	0.149	6.75877998617318e-08	3movdg	0 NK CD56dim mature	down
TOR1AIP1	2.88017989962777e-08	-0.120657248301038	0.162	0.249	6.82075857465294e-08	3movdg	0 NK CD56dim mature	down
TFAM	2.98754628015463e-08	-0.120737064084712	0.17	0.259	7.02901370523303e-08	3movdg	0 NK CD56dim mature	down
RNMT	2.98878840907277e-08	-0.124366247256368	0.328	0.431	7.02901370523303e-08	3movdg	0 NK CD56dim mature	down
TIMP1	2.98926961987844e-08	-0.134872293448604	0.129	0.2	7.02901370523303e-08	3movdg	0 NK CD56dim mature	down
SNHG8	3.29563925564688e-08	0.256505723794523	0.525	0.496	7.73118197148222e-08	3movdg	0 NK CD56dim mature	up
CREBBP	3.38820607183431e-08	0.211899766525098	0.206	0.151	7.92967477375306e-08	3movdg	0 NK CD56dim mature	up
YTHDF3	3.44547476096524e-08	-0.12709906464587	0.129	0.2	8.04482046061439e-08	3movdg	0 NK CD56dim mature	down
SEM1	3.97085246794239e-08	0.205823435863088	0.389	0.332	9.24985960406206e-08	3movdg	0 NK CD56dim mature	up
PRKACB	4.03324702930053e-08	0.221687650247145	0.292	0.237	9.37330370212735e-08	3movdg	0 NK CD56dim mature	up
PITHD1	4.15343738392621e-08	-0.118123324651024	0.218	0.315	9.63017923668472e-08	3movdg	0 NK CD56dim mature	down
BBC3	4.21917618366847e-08	-0.123358265969029	0.116	0.188	9.75990407219829e-08	3movdg	0 NK CD56dim mature	down
ITGB1	4.23117423324369e-08	-0.130470097489905	0.328	0.429	9.76500164477769e-08	3movdg	0 NK CD56dim mature	down
GORASP2	4.36875757002277e-08	-0.12381745542437	0.25	0.348	1.00592408713919e-07	3movdg	0 NK CD56dim mature	down
POLR2L	5.08146987920496e-08	-0.128391023758576	0.419	0.522	1.167333057504e-07	3movdg	0 NK CD56dim mature	down
BORCS5	5.13514254502667e-08	-0.119580336517939	0.074	0.127	1.17695106146933e-07	3movdg	0 NK CD56dim mature	down
SURF4	5.18695186308939e-08	-0.134469350955881	0.253	0.344	1.18609885493122e-07	3movdg	0 NK CD56dim mature	down
LIPA	5.45385578312951e-08	-0.121795231868065	0.117	0.184	1.24427785258126e-07	3movdg	0 NK CD56dim mature	down
RBM22	5.55765084293461e-08	-0.130674361640945	0.22	0.309	1.26506344529813e-07	3movdg	0 NK CD56dim mature	down
NGRN	5.83807102974964e-08	-0.117743439875662	0.112	0.181	1.32586715641467e-07	3movdg	0 NK CD56dim mature	down
ZNRD1	5.8623841139259e-08	0.19592769069882	0.163	0.113	1.32836294581457e-07	3movdg	0 NK CD56dim mature	up
VCPKMT	5.98655089541072e-08	-0.109957968766821	0.1	0.168	1.35342205050442e-07	3movdg	0 NK CD56dim mature	down
CD2	6.10340292754879e-08	0.204539000688569	0.207	0.15	1.3767178096756e-07	3movdg	0 NK CD56dim mature	up
AAR2	6.25338745370889e-08	-0.111025498839441	0.08	0.139	1.40736507705367e-07	3movdg	0 NK CD56dim mature	down
PSMD14	6.28285255021738e-08	-0.122920170644061	0.163	0.243	1.41081171003755e-07	3movdg	0 NK CD56dim mature	down
RLF	6.54482502998567e-08	-0.123061897558685	0.171	0.254	1.46633495615634e-07	3movdg	0 NK CD56dim mature	down
DHRS7	6.57045039271692e-08	0.202263268536596	0.414	0.361	1.46877556985174e-07	3movdg	0 NK CD56dim mature	up
HACD4	6.97262225011194e-08	-0.120694893024019	0.106	0.17	1.55519113721736e-07	3movdg	0 NK CD56dim mature	down
VAMP2	7.03132626358053e-08	0.215260899974639	0.686	0.659	1.56478399214058e-07	3movdg	0 NK CD56dim mature	up
XCL2	7.17655806304366e-08	0.239655816853744	0.082	0.039	1.59354752535735e-07	3movdg	0 NK CD56dim mature	up
KLHL28	7.40435902096091e-08	-0.109109387825214	0.148	0.232	1.64047687642178e-07	3movdg	0 NK CD56dim mature	down
NEAT1	7.51059093451143e-08	0.216462789567915	0.564	0.52	1.66032353918135e-07	3movdg	0 NK CD56dim mature	up
AP3S1	7.52811202397693e-08	-0.114351560567724	0.212	0.306	1.66051497520022e-07	3movdg	0 NK CD56dim mature	down
RCE1	7.61012541474542e-08	-0.119409521077638	0.153	0.232	1.67489956699805e-07	3movdg	0 NK CD56dim mature	down
VAMP3	7.81501953106058e-08	-0.121994643695976	0.108	0.173	1.71620583093996e-07	3movdg	0 NK CD56dim mature	down
C9orf78	8.07863034128559e-08	-0.10026297457217	0.504	0.618	1.77019658247511e-07	3movdg	0 NK CD56dim mature	down
ZYX	8.18691326471415e-08	-0.120980162930747	0.375	0.478	1.78998958879825e-07	3movdg	0 NK CD56dim mature	down
PCGF5	8.46666114466569e-08	-0.113457047534163	0.334	0.443	1.84710309873779e-07	3movdg	0 NK CD56dim mature	down
CREM	8.54409740099037e-08	-0.124474706062683	0.16	0.245	1.8599268796479e-07	3movdg	0 NK CD56dim mature	down
GRINA	8.73940571555666e-08	-0.117313907938496	0.148	0.227	1.89829792993682e-07	3movdg	0 NK CD56dim mature	down
BRIX1	8.80377770582269e-08	-0.131596554811429	0.16	0.232	1.90452711247044e-07	3movdg	0 NK CD56dim mature	down
RNASET2	8.80628885505387e-08	-0.115450612866298	0.19	0.28	1.90452711247044e-07	3movdg	0 NK CD56dim mature	down
SLC25A36	8.89843567548133e-08	-0.125292039538058	0.258	0.35	1.92029012304218e-07	3movdg	0 NK CD56dim mature	down
STAG2	9.52466248410425e-08	0.208674696408761	0.246	0.193	2.05099103599394e-07	3movdg	0 NK CD56dim mature	up
DNAJC2	1.03200982577072e-07	-0.12433272922091	0.228	0.319	2.21748662994268e-07	3movdg	0 NK CD56dim mature	down
HIF1A	1.03439440583757e-07	-0.116807047620639	0.363	0.469	2.21783058627969e-07	3movdg	0 NK CD56dim mature	down
EMP3	1.05711007210129e-07	0.207329011485029	0.661	0.632	2.26167111992487e-07	3movdg	0 NK CD56dim mature	up
TFIP11	1.09748060298224e-07	-0.116301021139126	0.15	0.229	2.34301533441818e-07	3movdg	0 NK CD56dim mature	down
HMOX1	1.11296975419648e-07	-0.103649889892872	0.037	0.076	2.37100607891858e-07	3movdg	0 NK CD56dim mature	down
DNAJC9	1.17130567911906e-07	-0.11741052220431	0.139	0.215	2.48996111318061e-07	3movdg	0 NK CD56dim mature	down
RELB	1.19122718823415e-07	-0.119210561580218	0.309	0.409	2.52692235461584e-07	3movdg	0 NK CD56dim mature	down
EIF3J	1.28259149226161e-07	0.201350390701091	0.189	0.138	2.71495481482977e-07	3movdg	0 NK CD56dim mature	up
EID1	1.29028258036586e-07	0.2019944452015	0.558	0.516	2.72544858606941e-07	3movdg	0 NK CD56dim mature	up
NGDN	1.32233473162755e-07	-0.125275899336672	0.308	0.403	2.78724678104159e-07	3movdg	0 NK CD56dim mature	down
NOL7	1.37957094533426e-07	-0.121298214498953	0.278	0.372	2.90175576476427e-07	3movdg	0 NK CD56dim mature	down
2009-09-01	1.39453066545397e-07	-0.105953736399299	0.441	0.549	2.92704647043707e-07	3movdg	0 NK CD56dim mature	down
GLIPR1	1.43341838248237e-07	-0.113333638568756	0.119	0.189	3.00234900700614e-07	3movdg	0 NK CD56dim mature	down
PTTG1IP	1.62153606696603e-07	-0.120927697082067	0.129	0.202	3.38924834122669e-07	3movdg	0 NK CD56dim mature	down
EXOSC6	1.73900856855929e-07	-0.10537715499501	0.097	0.163	3.62717895994479e-07	3movdg	0 NK CD56dim mature	down
GRK2	1.84760593789715e-07	0.207853068708375	0.189	0.141	3.84564325695921e-07	3movdg	0 NK CD56dim mature	up
ANKRD12	1.95889685360373e-07	0.203401478078002	0.588	0.547	4.06879200633942e-07	3movdg	0 NK CD56dim mature	up
ELL	2.26064596657377e-07	-0.10407539649675	0.069	0.123	4.68578800140134e-07	3movdg	0 NK CD56dim mature	down
LEPROTL1	2.29752383149186e-07	-0.109147667430773	0.379	0.486	4.75234701244271e-07	3movdg	0 NK CD56dim mature	down
ATP6V0E1	2.40861384582458e-07	0.185546666292056	0.314	0.255	4.97181781425903e-07	3movdg	0 NK CD56dim mature	up
RAE1	2.42236770069487e-07	-0.113764537539413	0.139	0.214	4.98987726775369e-07	3movdg	0 NK CD56dim mature	down
WDR48	2.51007994934527e-07	-0.106844051520135	0.115	0.186	5.15989630824172e-07	3movdg	0 NK CD56dim mature	down
GNA13	2.64748166805459e-07	-0.118697701783497	0.232	0.321	5.43115066471281e-07	3movdg	0 NK CD56dim mature	down
BIN2	2.76665274212388e-07	-0.104517354260811	0.427	0.534	5.66396875543636e-07	3movdg	0 NK CD56dim mature	down
DDX39A	2.79197272306353e-07	-0.102774864137379	0.399	0.504	5.70409181330808e-07	3movdg	0 NK CD56dim mature	down
CUL1	2.89752972252377e-07	-0.111909628107906	0.101	0.162	5.90764239950144e-07	3movdg	0 NK CD56dim mature	down
LYST	2.90387002656079e-07	0.20364731928812	0.288	0.234	5.90848656424715e-07	3movdg	0 NK CD56dim mature	up
TFG	3.0932720865835e-07	-0.105669027173265	0.104	0.169	6.28104332041498e-07	3movdg	0 NK CD56dim mature	down
PRKAR1A	3.16285781744347e-07	0.20143236498515	0.218	0.17	6.40928708128281e-07	3movdg	0 NK CD56dim mature	up
POLR2B	3.27539671210207e-07	0.215804516120171	0.268	0.22	6.62387529810499e-07	3movdg	0 NK CD56dim mature	up
RAB5A	3.42365729369719e-07	-0.111765609374412	0.211	0.3	6.89802634697653e-07	3movdg	0 NK CD56dim mature	down
SELENOK	3.42479743405555e-07	-0.120258023236494	0.538	0.628	6.89802634697653e-07	3movdg	0 NK CD56dim mature	down
UBQLN1	3.54894187710468e-07	-0.108563049350424	0.175	0.257	7.1336593779705e-07	3movdg	0 NK CD56dim mature	down
RAP1B	3.5609398938019e-07	0.177161639329466	0.686	0.654	7.14337439460864e-07	3movdg	0 NK CD56dim mature	up
ARL6IP5	4.23535638243287e-07	0.207031551167516	0.478	0.44	8.47921749655737e-07	3movdg	0 NK CD56dim mature	up
CISD3	4.42579092921346e-07	-0.111999461371507	0.075	0.123	8.8427125379275e-07	3movdg	0 NK CD56dim mature	down
CBLL1	4.61860303479814e-07	-0.109107174923458	0.202	0.289	9.2094944513875e-07	3movdg	0 NK CD56dim mature	down
ANXA1	4.84637418229033e-07	0.199222244324497	0.583	0.545	9.64438135677336e-07	3movdg	0 NK CD56dim mature	up
CFLAR	4.94030262993466e-07	0.19488482513808	0.425	0.374	9.8117165777786e-07	3movdg	0 NK CD56dim mature	up
ZNF622	5.50467571465063e-07	-0.103632621100229	0.188	0.273	1.09108582256594e-06	3movdg	0 NK CD56dim mature	down
RSRC2	5.74032300387965e-07	-0.101610262127946	0.446	0.551	1.13553611802937e-06	3movdg	0 NK CD56dim mature	down
CHP1	5.77263560679428e-07	-0.105169827380965	0.103	0.167	1.13966687128196e-06	3movdg	0 NK CD56dim mature	down
CCDC69	5.88546890563717e-07	-0.103918422244025	0.379	0.483	1.15964673891705e-06	3movdg	0 NK CD56dim mature	down
HIST2H2AC	5.90323081981031e-07	-0.115647802013462	0.123	0.187	1.16085229336309e-06	3movdg	0 NK CD56dim mature	down
ZBTB2	5.92323951951344e-07	-0.103192751567907	0.065	0.112	1.16249405530608e-06	3movdg	0 NK CD56dim mature	down
ARHGEF2	5.98149455592542e-07	0.142370975488279	0.089	0.049	1.17162083934335e-06	3movdg	0 NK CD56dim mature	up
SAMD3	6.04060804881662e-07	0.184714926011453	0.22	0.169	1.18087965189611e-06	3movdg	0 NK CD56dim mature	up
KMT2E	6.22647549231905e-07	0.158656517643907	0.754	0.731	1.21483288959728e-06	3movdg	0 NK CD56dim mature	up
ATF7IP	6.28791352105913e-07	0.185315184837661	0.228	0.177	1.22442378525312e-06	3movdg	0 NK CD56dim mature	up
PPP2R1A	6.4975289296616e-07	0.19729155665153	0.284	0.237	1.26277511556971e-06	3movdg	0 NK CD56dim mature	up
HSPA1A	6.95122971109624e-07	0.150408321836588	0.098	0.059	1.34832218326127e-06	3movdg	0 NK CD56dim mature	up
CTNNB1	6.9691406232609e-07	-0.107320150182592	0.185	0.267	1.34917149541575e-06	3movdg	0 NK CD56dim mature	down
RNF115	7.66473336559567e-07	0.193716932204347	0.304	0.254	1.48095720261606e-06	3movdg	0 NK CD56dim mature	up
KMT2E-AS1	7.79784229043461e-07	0.147740135885057	0.096	0.057	1.50376184981882e-06	3movdg	0 NK CD56dim mature	up
HNRNPF	7.89360041055563e-07	0.18826357454224	0.342	0.291	1.51928949986949e-06	3movdg	0 NK CD56dim mature	up
TRABD	7.95574471570359e-07	0.201128402106866	0.324	0.28	1.52830009278545e-06	3movdg	0 NK CD56dim mature	up
TPST2	8.87644545232982e-07	0.182965795555082	0.271	0.22	1.70188771461016e-06	3movdg	0 NK CD56dim mature	up
ISG15	9.25010325998107e-07	-0.123706278730287	0.142	0.211	1.77012532633419e-06	3movdg	0 NK CD56dim mature	down
TNF	9.36089257245759e-07	-0.147962656555046	0.047	0.085	1.78789461585062e-06	3movdg	0 NK CD56dim mature	down
G3BP2	1.03877172892916e-06	-0.111932540063619	0.347	0.441	1.98022067637166e-06	3movdg	0 NK CD56dim mature	down
MED30	1.05049377988969e-06	-0.105364880899501	0.194	0.276	1.9987448445611e-06	3movdg	0 NK CD56dim mature	down
MZT1	1.05680792073909e-06	-0.110022415289269	0.16	0.233	2.00692856567024e-06	3movdg	0 NK CD56dim mature	down
BAG1	1.12567302682792e-06	-0.120318063349112	0.215	0.292	2.13364260028029e-06	3movdg	0 NK CD56dim mature	down
CUL4A	1.17872073255332e-06	-0.11046382461291	0.131	0.195	2.22995174640542e-06	3movdg	0 NK CD56dim mature	down
CTR9	1.18555424807488e-06	-0.115277342892464	0.177	0.25	2.23863179039898e-06	3movdg	0 NK CD56dim mature	down
DUSP11	1.25336797314606e-06	-0.103984910776158	0.193	0.275	2.36220769229985e-06	3movdg	0 NK CD56dim mature	down
PIM1	1.28541736237218e-06	-0.117997600978309	0.159	0.233	2.41803983072653e-06	3movdg	0 NK CD56dim mature	down
PDCL3	1.29099541104236e-06	-0.110341908178012	0.161	0.237	2.42395936875561e-06	3movdg	0 NK CD56dim mature	down
METTL9	1.31514686460533e-06	-0.10140916501372	0.26	0.351	2.46466433084871e-06	3movdg	0 NK CD56dim mature	down
GPAA1	1.32824396765238e-06	-0.113625004510878	0.182	0.257	2.48453890384508e-06	3movdg	0 NK CD56dim mature	down
PPWD1	1.34044994470199e-06	0.16289558018878	0.132	0.089	2.50267527128817e-06	3movdg	0 NK CD56dim mature	up
RAB37	1.36390528251817e-06	-0.105380757614573	0.09	0.143	2.54170760125349e-06	3movdg	0 NK CD56dim mature	down
STX11	1.37251053220215e-06	-0.105647451366733	0.105	0.165	2.55297201605511e-06	3movdg	0 NK CD56dim mature	down
ESCO1	1.40403756716776e-06	-0.110897321688093	0.17	0.244	2.60675131185523e-06	3movdg	0 NK CD56dim mature	down
MAT2B	1.46200307845562e-06	0.17612578215963	0.25	0.202	2.70932540747259e-06	3movdg	0 NK CD56dim mature	up
MEF2D	1.55124140198727e-06	-0.100302306137479	0.134	0.207	2.86936489384287e-06	3movdg	0 NK CD56dim mature	down
PGRMC2	1.55487663951759e-06	-0.10067813109495	0.082	0.135	2.87008175790378e-06	3movdg	0 NK CD56dim mature	down
MTRF1L	1.55738639019653e-06	-0.114756467413289	0.153	0.223	2.87008175790378e-06	3movdg	0 NK CD56dim mature	down
LMNA	1.6204796698871e-06	-0.123915585222949	0.054	0.093	2.98084544442332e-06	3movdg	0 NK CD56dim mature	down
ISG20L2	1.65463573322458e-06	-0.101880198365657	0.115	0.179	3.03806966118768e-06	3movdg	0 NK CD56dim mature	down
SERPINB9	1.72586332597875e-06	0.184079040380209	0.172	0.13	3.16302525000149e-06	3movdg	0 NK CD56dim mature	up
CEMIP2	1.77002045219839e-06	-0.104279114159958	0.487	0.585	3.23800071714092e-06	3movdg	0 NK CD56dim mature	down
BUD31	1.82615370550848e-06	-0.105697058785841	0.464	0.558	3.33457004467391e-06	3movdg	0 NK CD56dim mature	down
ABCB1	1.87919379661846e-06	0.179159202094942	0.149	0.108	3.42514847390969e-06	3movdg	0 NK CD56dim mature	up
TUBA4A	1.88404768605326e-06	-0.117755908239803	0.28	0.366	3.42772909305674e-06	3movdg	0 NK CD56dim mature	down
MAPKAP1	1.91072340960366e-06	-0.105674157918498	0.083	0.132	3.46992939776839e-06	3movdg	0 NK CD56dim mature	down
MSL2	1.92789727353858e-06	-0.113318147085745	0.177	0.25	3.49475196675993e-06	3movdg	0 NK CD56dim mature	down
ZNF160	2.0612641134498e-06	0.167268529974608	0.127	0.088	3.72972835047087e-06	3movdg	0 NK CD56dim mature	up
SERTAD2	2.11556608508968e-06	-0.10418985026091	0.14	0.211	3.82104961383045e-06	3movdg	0 NK CD56dim mature	down
MBP	2.19149364179083e-06	0.175604188146685	0.431	0.385	3.95102922398816e-06	3movdg	0 NK CD56dim mature	up
LCK	2.23605353806086e-06	0.185126411776072	0.312	0.264	4.02408912896513e-06	3movdg	0 NK CD56dim mature	up
CASC3	2.48158796230605e-06	0.15927143988829	0.182	0.136	4.45791567282726e-06	3movdg	0 NK CD56dim mature	up
TRIAP1	2.51404650692698e-06	-0.10134550879469	0.15	0.22	4.50810138022698e-06	3movdg	0 NK CD56dim mature	down
PTPN12	2.56219084483372e-06	0.186915268459704	0.214	0.17	4.58618361274546e-06	3movdg	0 NK CD56dim mature	up
CENPC	2.66730365527109e-06	-0.10036803922173	0.336	0.431	4.76577373531411e-06	3movdg	0 NK CD56dim mature	down
KAT7	2.67520277666668e-06	-0.103295452340305	0.153	0.225	4.77133661598691e-06	3movdg	0 NK CD56dim mature	down
MECP2	2.68193108195116e-06	0.191613194235398	0.275	0.231	4.77479515840233e-06	3movdg	0 NK CD56dim mature	up
UHRF1BP1L	2.85188706255219e-06	-0.101191538311729	0.142	0.212	5.06832691865336e-06	3movdg	0 NK CD56dim mature	down
COMMD5	2.89290840300555e-06	-0.125461034008269	0.146	0.206	5.13208127721803e-06	3movdg	0 NK CD56dim mature	down
SELPLG	2.98094453932867e-06	0.160173929621241	0.175	0.127	5.27886626236357e-06	3movdg	0 NK CD56dim mature	up
CHST12	3.0075849386028e-06	0.195998873393106	0.34	0.297	5.3165996166436e-06	3movdg	0 NK CD56dim mature	up
CCNH	3.15392788636013e-06	-0.140271720271769	0.318	0.394	5.56542673044434e-06	3movdg	0 NK CD56dim mature	down
NDUFB1	3.52085659542477e-06	0.176543316504254	0.229	0.185	6.20193290748852e-06	3movdg	0 NK CD56dim mature	up
C12orf75	3.52880428078747e-06	-0.101191904028938	0.521	0.611	6.20496978473563e-06	3movdg	0 NK CD56dim mature	down
SPATA13	3.56046093212901e-06	0.159461542152753	0.172	0.127	6.24961188262786e-06	3movdg	0 NK CD56dim mature	up
TNRC6A	3.97818292107945e-06	0.157098678063717	0.128	0.089	6.97055952955398e-06	3movdg	0 NK CD56dim mature	up
FOSL2	4.05500119599254e-06	-0.104626996881654	0.313	0.406	7.09269507439396e-06	3movdg	0 NK CD56dim mature	down
DAXX	4.10432188286923e-06	0.128543293172724	0.081	0.046	7.16639039793454e-06	3movdg	0 NK CD56dim mature	up
YWHAH	4.13105388130484e-06	0.1929580452522	0.199	0.158	7.20045580360302e-06	3movdg	0 NK CD56dim mature	up
ABHD13	4.36561024113846e-06	-0.103413808818694	0.122	0.182	7.59600944226011e-06	3movdg	0 NK CD56dim mature	down
IFRD1	4.44014775754147e-06	-0.107595693826815	0.145	0.21	7.71224270778545e-06	3movdg	0 NK CD56dim mature	down
TNFRSF1B	4.68642841870573e-06	0.194829828875324	0.409	0.368	8.12585936252107e-06	3movdg	0 NK CD56dim mature	up
PHPT1	5.01270509567429e-06	-0.111415504593402	0.123	0.178	8.67650517428345e-06	3movdg	0 NK CD56dim mature	down
IMMP1L	5.65089132341733e-06	0.117133680673215	0.068	0.036	9.76419176680602e-06	3movdg	0 NK CD56dim mature	up
CYB5R4	5.99495094533515e-06	-0.103380588780646	0.114	0.169	1.03407717863307e-05	3movdg	0 NK CD56dim mature	down
MRPL20	6.02920157216471e-06	0.166325484330127	0.198	0.155	1.03818894083734e-05	3movdg	0 NK CD56dim mature	up
TET2	6.04634143904787e-06	-0.107509404082634	0.122	0.18	1.03934524391909e-05	3movdg	0 NK CD56dim mature	down
RBL2	6.58214384587643e-06	0.186418185167029	0.276	0.234	1.12950041554885e-05	3movdg	0 NK CD56dim mature	up
KLF10	6.62362026605825e-06	-0.128398183370451	0.172	0.236	1.13466484626462e-05	3movdg	0 NK CD56dim mature	down
RCC1	6.72064614648232e-06	0.175781128462818	0.229	0.187	1.14931118491301e-05	3movdg	0 NK CD56dim mature	up
DDX18	6.77186923206176e-06	0.194962568627782	0.239	0.199	1.15608794937767e-05	3movdg	0 NK CD56dim mature	up
THUMPD1	7.2857052095989e-06	-0.100370954047772	0.146	0.215	1.24168343486668e-05	3movdg	0 NK CD56dim mature	down
SUPT6H	7.85000010927352e-06	0.161259552222503	0.176	0.135	1.33557169094637e-05	3movdg	0 NK CD56dim mature	up
VAMP5	8.33615677605027e-06	-0.109014711345455	0.189	0.258	1.41586853589815e-05	3movdg	0 NK CD56dim mature	down
SUPT16H	8.78864936830397e-06	0.170071710657689	0.214	0.172	1.49018425513589e-05	3movdg	0 NK CD56dim mature	up
LY9	8.80574280342961e-06	0.133809276906992	0.099	0.063	1.49054763582671e-05	3movdg	0 NK CD56dim mature	up
RNF5	8.86059397403107e-06	0.127105530015674	0.096	0.06	1.49729020205237e-05	3movdg	0 NK CD56dim mature	up
GOLGA4	8.88900500588973e-06	0.182116777021508	0.346	0.303	1.49954957544367e-05	3movdg	0 NK CD56dim mature	up
ABI3	8.92464464696389e-06	0.16454096759381	0.216	0.17	1.50301870152416e-05	3movdg	0 NK CD56dim mature	up
ANP32A	9.0932616992781e-06	0.170394417753918	0.275	0.233	1.52883337507256e-05	3movdg	0 NK CD56dim mature	up
ACAA2	9.11104214117876e-06	0.138608696235932	0.115	0.078	1.52924394187798e-05	3movdg	0 NK CD56dim mature	up
DEK	1.00537577391693e-05	0.162132924128381	0.456	0.414	1.6846380615045e-05	3movdg	0 NK CD56dim mature	up
TIGIT	1.060344558928e-05	0.134584487588814	0.087	0.055	1.77376430411279e-05	3movdg	0 NK CD56dim mature	up
GABARAPL2	1.0837811126998e-05	0.167236989977647	0.215	0.173	1.80993261199614e-05	3movdg	0 NK CD56dim mature	up
KLRC2	1.09856875795678e-05	0.155377249100267	0.113	0.077	1.83156028709516e-05	3movdg	0 NK CD56dim mature	up
SLAMF7	1.39006311213063e-05	0.144403912343731	0.13	0.091	2.31367766743612e-05	3movdg	0 NK CD56dim mature	up
PHACTR4	1.4793840342609e-05	0.149578286936181	0.131	0.095	2.45824313693019e-05	3movdg	0 NK CD56dim mature	up
KANSL1	1.4978295943378e-05	0.169648319466191	0.205	0.167	2.48475225549882e-05	3movdg	0 NK CD56dim mature	up
PCMT1	1.53648759040577e-05	0.134982818354095	0.126	0.088	2.54464805254908e-05	3movdg	0 NK CD56dim mature	up
SHOC2	1.72373453308755e-05	0.182357955462963	0.254	0.217	2.85002210528738e-05	3movdg	0 NK CD56dim mature	up
DDX46	1.76816476197409e-05	0.161339292255547	0.286	0.242	2.9186428272983e-05	3movdg	0 NK CD56dim mature	up
SNRPD3	1.77541235425207e-05	0.148683035978169	0.256	0.213	2.92576217717243e-05	3movdg	0 NK CD56dim mature	up
RPS17	1.83749530124141e-05	0.177586355396001	0.376	0.341	3.01897017363216e-05	3movdg	0 NK CD56dim mature	up
PPP2R5C	1.83802898234175e-05	0.169440111005911	0.583	0.555	3.01897017363216e-05	3movdg	0 NK CD56dim mature	up
GATAD2B	1.89311169431579e-05	0.132918482656114	0.107	0.071	3.10432953821192e-05	3movdg	0 NK CD56dim mature	up
BAZ2A	1.99121815816808e-05	0.18142078699478	0.297	0.261	3.25984319161507e-05	3movdg	0 NK CD56dim mature	up
KPNA5	2.02143400054008e-05	0.137865330405205	0.121	0.085	3.3038847517024e-05	3movdg	0 NK CD56dim mature	up
DCK	2.20507834706194e-05	0.140690167072683	0.128	0.093	3.59813929954296e-05	3movdg	0 NK CD56dim mature	up
PA2G4	2.23405387367395e-05	0.167227248222545	0.342	0.302	3.63946358178582e-05	3movdg	0 NK CD56dim mature	up
DNAJB14	2.29791730003216e-05	0.1573647060311	0.325	0.281	3.73739567395117e-05	3movdg	0 NK CD56dim mature	up
RECQL	2.51924813700804e-05	0.147591792616927	0.133	0.098	4.09070096514172e-05	3movdg	0 NK CD56dim mature	up
SYTL2	2.54932438645369e-05	0.160257823135283	0.184	0.146	4.13280717608834e-05	3movdg	0 NK CD56dim mature	up
CDC5L	2.58896121657284e-05	-0.100657559609276	0.189	0.256	4.19025054045961e-05	3movdg	0 NK CD56dim mature	down
NMT1	2.6083857034944e-05	0.126440318917114	0.098	0.065	4.21484691472271e-05	3movdg	0 NK CD56dim mature	up
GNB2	2.74063641855922e-05	0.169097679064042	0.508	0.48	4.42138270113842e-05	3movdg	0 NK CD56dim mature	up
SACM1L	2.79328318038215e-05	0.157713765477693	0.125	0.095	4.49903607567205e-05	3movdg	0 NK CD56dim mature	up
CNOT6L	2.80702609166116e-05	0.191641553899319	0.323	0.289	4.51153360224434e-05	3movdg	0 NK CD56dim mature	up
IL10RA	2.81009264492852e-05	0.183070512833206	0.38	0.347	4.51153360224434e-05	3movdg	0 NK CD56dim mature	up
CCL3	2.95159979200764e-05	-0.107388913475373	0.351	0.442	4.73110127432735e-05	3movdg	0 NK CD56dim mature	down
NCOA3	2.98167736566429e-05	0.125865940143716	0.094	0.062	4.77164098485923e-05	3movdg	0 NK CD56dim mature	up
UBR4	3.01234270490546e-05	0.146872493426758	0.163	0.124	4.81298986665183e-05	3movdg	0 NK CD56dim mature	up
RBMS1	3.03899187695595e-05	0.162381830185975	0.262	0.223	4.84779984212013e-05	3movdg	0 NK CD56dim mature	up
UBE3A	3.04465329565949e-05	0.170620742257754	0.312	0.273	4.84907242136184e-05	3movdg	0 NK CD56dim mature	up
RHOB	3.09549540059093e-05	0.195609190433246	0.222	0.186	4.92218327653773e-05	3movdg	0 NK CD56dim mature	up
YIPF4	3.254402997848e-05	0.124417388021509	0.114	0.079	5.16226801741101e-05	3movdg	0 NK CD56dim mature	up
RIPOR2	3.25683709423423e-05	0.169983536453636	0.224	0.186	5.16226801741101e-05	3movdg	0 NK CD56dim mature	up
CX3CR1	3.70146732621586e-05	0.11776097069367	0.082	0.051	5.85771892736065e-05	3movdg	0 NK CD56dim mature	up
ATP5ME	3.72649894003941e-05	0.169512687056861	0.639	0.627	5.88798643933326e-05	3movdg	0 NK CD56dim mature	up
PPP1R16B	3.98490541026779e-05	0.158929815130454	0.31	0.272	6.28631438929902e-05	3movdg	0 NK CD56dim mature	up
IKZF3	4.02213244823341e-05	0.184045104547283	0.225	0.193	6.33039275071245e-05	3movdg	0 NK CD56dim mature	up
B3GALT4	4.02554564087432e-05	0.112526964145157	0.075	0.045	6.33039275071245e-05	3movdg	0 NK CD56dim mature	up
LCP2	4.0956796141999e-05	0.159055067952187	0.329	0.291	6.43053948875165e-05	3movdg	0 NK CD56dim mature	up
PTPN6	4.16709832311097e-05	0.18191044998531	0.218	0.181	6.53238526437364e-05	3movdg	0 NK CD56dim mature	up
CNOT4	4.21986053125955e-05	0.163463879856638	0.203	0.166	6.60471106697923e-05	3movdg	0 NK CD56dim mature	up
SYTL3	4.36494796831751e-05	0.157110508448994	0.594	0.56	6.82108640190056e-05	3movdg	0 NK CD56dim mature	up
NUP62	4.7289444589419e-05	0.101666750856868	0.061	0.034	7.37833744219887e-05	3movdg	0 NK CD56dim mature	up
UPF2	4.86244361901489e-05	0.157772109319035	0.192	0.157	7.57477545024663e-05	3movdg	0 NK CD56dim mature	up
TMEM179B	4.9870091033798e-05	0.14723086882435	0.165	0.13	7.75670526687935e-05	3movdg	0 NK CD56dim mature	up
TMEM30A	5.04983706702636e-05	0.157137197842368	0.206	0.168	7.84219245455652e-05	3movdg	0 NK CD56dim mature	up
AAK1	5.19353227790302e-05	0.190592813481417	0.469	0.448	8.05280199233174e-05	3movdg	0 NK CD56dim mature	up
FAM96A	5.35647583629059e-05	0.122747056631646	0.118	0.084	8.29255653537534e-05	3movdg	0 NK CD56dim mature	up
PHIP	5.37451815249715e-05	0.15861200006382	0.297	0.26	8.3075885240925e-05	3movdg	0 NK CD56dim mature	up
NLRC3	5.87414997160264e-05	0.144506449693997	0.146	0.112	9.05188178565136e-05	3movdg	0 NK CD56dim mature	up
PIGB	5.87419008557315e-05	0.116709170367651	0.102	0.069	9.05188178565136e-05	3movdg	0 NK CD56dim mature	up
AZI2	6.19934845668202e-05	0.132778869546811	0.107	0.075	9.53819507918515e-05	3movdg	0 NK CD56dim mature	up
SH3BP1	6.44762416426074e-05	-0.100830370698356	0.123	0.169	9.90490183631426e-05	3movdg	0 NK CD56dim mature	down
POLK	6.98844494295809e-05	0.105846049164965	0.075	0.046	0.000107191993971219	3movdg	0 NK CD56dim mature	up
CXorf38	7.05400598144961e-05	0.12234685724798	0.126	0.092	0.000108005723058223	3movdg	0 NK CD56dim mature	up
GTF2I	7.06316263129003e-05	0.145291338795643	0.152	0.119	0.000108005723058223	3movdg	0 NK CD56dim mature	up
RPA2	7.14300256802723e-05	0.138572959460967	0.159	0.124	0.000109059319453647	3movdg	0 NK CD56dim mature	up
GNPAT	7.33041900658952e-05	0.140876387045802	0.133	0.1	0.000111749659779354	3movdg	0 NK CD56dim mature	up
TDG	7.52577731504315e-05	0.152980434781161	0.161	0.128	0.00011455267149768	3movdg	0 NK CD56dim mature	up
TNFRSF1A	7.56002719308084e-05	0.116375526715331	0.072	0.046	0.000114898584016793	3movdg	0 NK CD56dim mature	up
OGA	7.80861072869899e-05	0.150524707940732	0.398	0.362	0.000118495964939313	3movdg	0 NK CD56dim mature	up
TUBB	7.94328064300416e-05	0.167278515944341	0.331	0.298	0.000120356395153118	3movdg	0 NK CD56dim mature	up
C6orf62	8.36313990866516e-05	0.143871745435128	0.175	0.14	0.000126525804081019	3movdg	0 NK CD56dim mature	up
BATF	8.37863084061741e-05	0.114975548925865	0.099	0.067	0.000126568105274175	3movdg	0 NK CD56dim mature	up
CXCR4	8.64589264524053e-05	-0.118563325261629	0.624	0.685	0.000130407790730784	3movdg	0 NK CD56dim mature	down
SH2D1B	8.80406584305415e-05	0.148693235807633	0.28	0.242	0.000132592955370468	3movdg	0 NK CD56dim mature	up
CSK	9.29418641664585e-05	0.136095783258187	0.173	0.135	0.000139763255767661	3movdg	0 NK CD56dim mature	up
KLRC3	9.40983415549896e-05	0.193378032273443	0.258	0.225	0.000141289226702296	3movdg	0 NK CD56dim mature	up
USP24	9.489335820661e-05	0.138075216132472	0.116	0.086	0.000142268688920286	3movdg	0 NK CD56dim mature	up
ATP6V1E1	9.61179352294233e-05	0.13646564717455	0.134	0.102	0.000143888260395999	3movdg	0 NK CD56dim mature	up
GTF2IRD2B	9.65032928696613e-05	0.141134545208461	0.139	0.109	0.000144248550211473	3movdg	0 NK CD56dim mature	up
STK4	9.7654942407141e-05	0.15174454733433	0.653	0.636	0.000145751463442993	3movdg	0 NK CD56dim mature	up
SAMHD1	0.000105135610367879	0.142717751851313	0.194	0.158	0.000156681918590098	3movdg	0 NK CD56dim mature	up
CLDND1	0.00010768706896063	0.153978812238428	0.227	0.194	0.000160244787692161	3movdg	0 NK CD56dim mature	up
MRPS23	0.000108331354669035	0.128656558344991	0.146	0.111	0.000160963279590205	3movdg	0 NK CD56dim mature	up
RGS3	0.000109867842992461	0.131711580145364	0.119	0.088	0.000163003332534946	3movdg	0 NK CD56dim mature	up
RPAIN	0.000111410632854019	0.148155616557595	0.21	0.176	0.000165046658180471	3movdg	0 NK CD56dim mature	up
MRPL14	0.000113535440524503	0.101655486738234	0.081	0.051	0.000167944857867848	3movdg	0 NK CD56dim mature	up
ACTR2	0.000119139408989207	0.144717817974236	0.36	0.322	0.000175973319647762	3movdg	0 NK CD56dim mature	up
PPCS	0.000123634292940349	0.134816118741112	0.19	0.155	0.000182342292990426	3movdg	0 NK CD56dim mature	up
RASGRP1	0.00012461671752434	0.122530236166197	0.115	0.084	0.000183519745009996	3movdg	0 NK CD56dim mature	up
N4BP2L2	0.00012714150178694	0.155681952625016	0.323	0.292	0.000186961765902034	3movdg	0 NK CD56dim mature	up
AC243829.4	0.000129859832098145	0.154357931892586	0.116	0.085	0.000190677838883433	3movdg	0 NK CD56dim mature	up
UBE2D2	0.000135390684630238	0.144825034587879	0.573	0.551	0.000198506636141687	3movdg	0 NK CD56dim mature	up
CSNK1D	0.000138989564916352	0.158400525224532	0.453	0.424	0.000203483988577977	3movdg	0 NK CD56dim mature	up
ZSWIM8	0.000140438781054974	0.110042392345039	0.078	0.052	0.000205304200457197	3movdg	0 NK CD56dim mature	up
SH2D2A	0.0001503318541539	0.196121593119335	0.311	0.286	0.000219444888128021	3movdg	0 NK CD56dim mature	up
EIF5B	0.000163460946524954	0.172670439170527	0.248	0.222	0.000238261058019561	3movdg	0 NK CD56dim mature	up
AC245297.3	0.00016899513826713	0.136728206073546	0.13	0.102	0.000245968106353764	3movdg	0 NK CD56dim mature	up
PDE3B	0.000176135046655868	0.137533962101031	0.16	0.127	0.000255960967404452	3movdg	0 NK CD56dim mature	up
ARHGAP25	0.000176374307529447	0.141543713172343	0.146	0.117	0.000255960967404452	3movdg	0 NK CD56dim mature	up
ITPKB	0.000177407754284514	0.101865507256765	0.069	0.044	0.000257086527647763	3movdg	0 NK CD56dim mature	up
M6PR	0.000182895632362049	0.145755218747301	0.202	0.169	0.000264654492692254	3movdg	0 NK CD56dim mature	up
ARID5A	0.000183253995023562	0.161505133072489	0.389	0.363	0.000264788743534046	3movdg	0 NK CD56dim mature	up
CRTC2	0.000191852698345374	0.13113237071639	0.158	0.126	0.000276812069826828	3movdg	0 NK CD56dim mature	up
SYNE1	0.00019876340344302	0.166534338763006	0.58	0.569	0.000286368660740883	3movdg	0 NK CD56dim mature	up
KLRK1	0.000211804667331234	0.109981843600513	0.075	0.05	0.000304717537271632	3movdg	0 NK CD56dim mature	up
SNX17	0.000215770991278313	0.132193285670133	0.171	0.138	0.000309976481706741	3movdg	0 NK CD56dim mature	up
DDX17	0.0002256026359566	0.145778251482223	0.234	0.199	0.000323488689580637	3movdg	0 NK CD56dim mature	up
PTPN4	0.00022582560476241	0.149280507478483	0.283	0.251	0.000323488689580637	3movdg	0 NK CD56dim mature	up
RAP1A	0.000229099444527475	0.150749158623636	0.254	0.223	0.000327707526820505	3movdg	0 NK CD56dim mature	up
DMTF1	0.000235855408304601	0.134038924466746	0.153	0.122	0.00033688802590213	3movdg	0 NK CD56dim mature	up
CBLB	0.000236242369998051	0.149389881303466	0.388	0.358	0.000336958001270468	3movdg	0 NK CD56dim mature	up
GIT2	0.000243242420108187	0.135761443366599	0.182	0.151	0.000346446704068375	3movdg	0 NK CD56dim mature	up
TANK	0.000249186361092251	0.146221621781312	0.234	0.203	0.000354161151882346	3movdg	0 NK CD56dim mature	up
MRPS6	0.000249369236330398	0.10620996007177	0.098	0.068	0.000354161151882346	3movdg	0 NK CD56dim mature	up
GLRX	0.000251798471538557	0.160824545531926	0.202	0.176	0.000357102526492093	3movdg	0 NK CD56dim mature	up
ARID5B	0.000262592563222391	0.133262808915932	0.176	0.143	0.00037188179763171	3movdg	0 NK CD56dim mature	up
ACAP2	0.000266338785240536	0.164816621162089	0.307	0.282	0.000376652154446545	3movdg	0 NK CD56dim mature	up
SDHAF1	0.000280163189505167	0.108521018482162	0.085	0.06	0.000395641218040582	3movdg	0 NK CD56dim mature	up
PCM1	0.000281499766398479	0.159038817272091	0.261	0.234	0.000396966431540712	3movdg	0 NK CD56dim mature	up
PHF20L1	0.000282764915365102	0.137657498505674	0.16	0.13	0.000398187317258484	3movdg	0 NK CD56dim mature	up
NDUFV3	0.00028642554118203	0.106681008630031	0.076	0.051	0.000402773292748214	3movdg	0 NK CD56dim mature	up
CCL4L2	0.000293821238528121	0.392620799634015	0.132	0.108	0.000412591232130334	3movdg	0 NK CD56dim mature	up
NECAP2	0.000295961066513216	0.119181496438568	0.144	0.112	0.00041501150958323	3movdg	0 NK CD56dim mature	up
MIR762HG	0.000300719406423176	0.132877682554051	0.112	0.086	0.000421091640735824	3movdg	0 NK CD56dim mature	up
POLG	0.000306603879804501	0.117866801563934	0.108	0.08	0.000428729408366182	3movdg	0 NK CD56dim mature	up
KIR3DL2	0.0003171987912317	0.237141934208392	0.394	0.383	0.000442923242098047	3movdg	0 NK CD56dim mature	up
CHD4	0.000317747921283824	0.136284127803618	0.175	0.145	0.000443069479048912	3movdg	0 NK CD56dim mature	up
PNN	0.000320748228036047	0.151620118085082	0.392	0.368	0.000446628468368629	3movdg	0 NK CD56dim mature	up
TGFBR1	0.000331404335623841	0.108449335574161	0.096	0.07	0.000460823044096192	3movdg	0 NK CD56dim mature	up
TAF1	0.000341137035851698	0.107652621232465	0.082	0.056	0.000473695856189615	3movdg	0 NK CD56dim mature	up
AKAP9	0.000356316587134797	0.151979883191428	0.296	0.266	0.000494085726527667	3movdg	0 NK CD56dim mature	up
ST3GAL1	0.000378141576958722	0.138761329055453	0.154	0.126	0.000523621044760897	3movdg	0 NK CD56dim mature	up
PTGDR	0.000391280017765105	0.127954534179872	0.147	0.116	0.000541062659794466	3movdg	0 NK CD56dim mature	up
CUTC	0.000394206587565426	0.109073815226306	0.113	0.084	0.000544354526042561	3movdg	0 NK CD56dim mature	up
RALBP1	0.000402385541412435	0.10329483405934	0.081	0.054	0.000554880200260301	3movdg	0 NK CD56dim mature	up
NUCKS1	0.00042394828012697	0.176162740163437	0.41	0.392	0.000583807231058824	3movdg	0 NK CD56dim mature	up
MINOS1	0.000431127588419007	0.13390316900019	0.197	0.168	0.000592874766418965	3movdg	0 NK CD56dim mature	up
TGS1	0.000433440522390641	0.133121869843581	0.174	0.145	0.000595234436395963	3movdg	0 NK CD56dim mature	up
SEC62	0.000434498311366522	0.149802909857104	0.475	0.457	0.000595294554812107	3movdg	0 NK CD56dim mature	up
GON4L	0.000434678471317165	0.132815125704356	0.167	0.137	0.000595294554812107	3movdg	0 NK CD56dim mature	up
C11orf58	0.000442138232019119	0.142458910147519	0.423	0.397	0.000604680133502142	3movdg	0 NK CD56dim mature	up
ACYP2	0.000471527124922255	0.115313102657815	0.107	0.08	0.000643989785681491	3movdg	0 NK CD56dim mature	up
FAM107B	0.000497599383873329	0.145031055529607	0.286	0.255	0.000678668379920259	3movdg	0 NK CD56dim mature	up
DPP8	0.000503539100598224	0.14504480836429	0.207	0.181	0.00068583126133392	3movdg	0 NK CD56dim mature	up
GTF3C2	0.000513245011647743	0.10117702504007	0.084	0.06	0.0006980972395809	3movdg	0 NK CD56dim mature	up
TSHZ1	0.000514769584826222	0.122267645510602	0.082	0.06	0.000699216997372947	3movdg	0 NK CD56dim mature	up
SETD1B	0.000533186367691089	0.100361554922816	0.086	0.06	0.00072324735862315	3movdg	0 NK CD56dim mature	up
TPR	0.000541290773512007	0.143019267235697	0.283	0.254	0.000732978449109285	3movdg	0 NK CD56dim mature	up
MRPS21	0.000541830608820003	0.140300968923235	0.3	0.271	0.000732978449109285	3movdg	0 NK CD56dim mature	up
DOK2	0.000551058573243677	0.163159874478372	0.494	0.478	0.000744451758162529	3movdg	0 NK CD56dim mature	up
HIPK3	0.000558793657066658	0.100584756616378	0.099	0.071	0.000753879940589253	3movdg	0 NK CD56dim mature	up
ETFA	0.000610326003623229	0.110384536204663	0.162	0.131	0.000822290575151836	3movdg	0 NK CD56dim mature	up
SLFN5	0.000637178391786152	0.11731277627798	0.172	0.14	0.000857310197855322	3movdg	0 NK CD56dim mature	up
ERBIN	0.000641961068249741	0.106425757864698	0.167	0.133	0.000862581111920473	3movdg	0 NK CD56dim mature	up
FUBP1	0.000650557350798555	0.128179973622101	0.223	0.195	0.000872955153090389	3movdg	0 NK CD56dim mature	up
RAB9A	0.000668466473010313	0.129174455259819	0.254	0.226	0.000895781012891509	3movdg	0 NK CD56dim mature	up
ARHGEF3	0.00067824319907136	0.125354215667849	0.202	0.172	0.000907662375133082	3movdg	0 NK CD56dim mature	up
YDJC	0.000693287691115294	0.102636881613042	0.089	0.065	0.000926552048313603	3movdg	0 NK CD56dim mature	up
CCDC47	0.000706323009175241	0.116482430109711	0.112	0.087	0.000942038873180797	3movdg	0 NK CD56dim mature	up
FYB1	0.000706765373259013	0.143328426777708	0.378	0.353	0.000942038873180797	3movdg	0 NK CD56dim mature	up
XPO6	0.000714572706874252	0.125757982018162	0.108	0.086	0.000951173549737823	3movdg	0 NK CD56dim mature	up
WIPF1	0.000723935700044402	0.142047009316247	0.578	0.569	0.000962351857259024	3movdg	0 NK CD56dim mature	up
AL355472.1	0.000728609578499874	0.130978621433561	0.151	0.127	0.000967275299286783	3movdg	0 NK CD56dim mature	up
LSM6	0.000733378347214163	0.130502830815795	0.154	0.129	0.000972311452357075	3movdg	0 NK CD56dim mature	up
WIPI2	0.000737508837629029	0.142576083165152	0.211	0.187	0.000976489124988236	3movdg	0 NK CD56dim mature	up
ADIPOR2	0.000764454533007882	0.123708114282647	0.152	0.127	0.00101082383210724	3movdg	0 NK CD56dim mature	up
ANAPC1	0.000768572255242145	0.101126726639195	0.1	0.073	0.00101433593676621	3movdg	0 NK CD56dim mature	up
UBE2J2	0.000769145404408476	0.105017014237524	0.121	0.093	0.00101433593676621	3movdg	0 NK CD56dim mature	up
ZNF276	0.000770713483109725	0.128552328067987	0.15	0.124	0.00101506121883804	3movdg	0 NK CD56dim mature	up
PRSS23	0.000771780645166389	0.161117487976651	0.43	0.417	0.00101512572985606	3movdg	0 NK CD56dim mature	up
RNF13	0.000773330390397422	0.123127838252191	0.125	0.1	0.00101582397790017	3movdg	0 NK CD56dim mature	up
IFI16	0.000775318835016752	0.154904113042226	0.204	0.181	0.00101709589277856	3movdg	0 NK CD56dim mature	up
GIMAP4	0.000827065882627186	0.114029626527272	0.136	0.109	0.00108355411955231	3movdg	0 NK CD56dim mature	up
IER3IP1	0.000836677493100873	0.111462425653787	0.115	0.09	0.00109470795357161	3movdg	0 NK CD56dim mature	up
PUM2	0.000842373947012868	0.115785232359889	0.196	0.166	0.00110011905368615	3movdg	0 NK CD56dim mature	up
UBE2I	0.000843020017067422	0.147685338611315	0.473	0.457	0.00110011905368615	3movdg	0 NK CD56dim mature	up
ATP6V0D1	0.000854045111423781	0.130740873043598	0.209	0.183	0.00111304964194707	3movdg	0 NK CD56dim mature	up
ZNF148	0.00086914265565345	0.123318812043908	0.144	0.117	0.00113124703353328	3movdg	0 NK CD56dim mature	up
NSRP1	0.000874986264283377	0.123647132889436	0.137	0.111	0.00113736806452481	3movdg	0 NK CD56dim mature	up
PLCG2	0.000885307860576215	0.169341125900413	0.137	0.117	0.0011492863762949	3movdg	0 NK CD56dim mature	up
YIPF3	0.000887876432417028	0.109884986389085	0.125	0.1	0.0011511219806499	3movdg	0 NK CD56dim mature	up
STX12	0.000906596712130306	0.113459456977271	0.135	0.109	0.00117386613245963	3movdg	0 NK CD56dim mature	up
OSBPL5	0.000910696654228712	0.140200799090847	0.213	0.187	0.00117764534924258	3movdg	0 NK CD56dim mature	up
HECTD1	0.000934144629495303	0.139553570925577	0.341	0.317	0.00120640180778085	3movdg	0 NK CD56dim mature	up
SCAF1	0.000943211171037378	0.100345077803179	0.075	0.054	0.00121653497739232	3movdg	0 NK CD56dim mature	up
UFL1	0.000974584751056846	0.120693786632561	0.136	0.11	0.00125537596486263	3movdg	0 NK CD56dim mature	up
ZBP1	0.000976983888834133	0.172307558708382	0.443	0.431	0.00125684249957114	3movdg	0 NK CD56dim mature	up
G2E3	0.000986387661668002	0.124210656473181	0.13	0.106	0.00126730476634407	3movdg	0 NK CD56dim mature	up
APBB1IP	0.00099563929132779	0.136623336023162	0.247	0.223	0.00127754488217993	3movdg	0 NK CD56dim mature	up
ICAM2	0.00100669232292747	0.105509249831948	0.092	0.069	0.00129006715418854	3movdg	0 NK CD56dim mature	up
HMOX2	0.00101020703389037	0.138376830874884	0.205	0.181	0.00129152162467016	3movdg	0 NK CD56dim mature	up
IMPAD1	0.00101041812160755	0.10553367366371	0.091	0.069	0.00129152162467016	3movdg	0 NK CD56dim mature	up
ITGA4	0.00105046409455556	0.148757664293299	0.326	0.306	0.00134098937550819	3movdg	0 NK CD56dim mature	up
2007-03-01	0.00108518622541443	0.126557548278482	0.146	0.123	0.00138354305209487	3movdg	0 NK CD56dim mature	up
SVIP	0.00109792665020081	0.134824547375015	0.179	0.155	0.00139799855715225	3movdg	0 NK CD56dim mature	up
ARID1A	0.00110655209711624	0.121711524676511	0.176	0.149	0.00140718423574603	3movdg	0 NK CD56dim mature	up
SMAD3	0.0011782587236136	0.101501073104059	0.093	0.069	0.00149646362731561	3movdg	0 NK CD56dim mature	up
DCAF7	0.00118463623256553	0.108572320321251	0.131	0.105	0.00150264926700742	3movdg	0 NK CD56dim mature	up
MTA2	0.00121831452991735	0.117350583805791	0.117	0.093	0.00154212512353906	3movdg	0 NK CD56dim mature	up
EHD1	0.00121885115080118	0.116687090842789	0.151	0.125	0.00154212512353906	3movdg	0 NK CD56dim mature	up
TBC1D14	0.00128197181556544	0.10890374153349	0.089	0.068	0.00161993143234315	3movdg	0 NK CD56dim mature	up
IP6K1	0.0013964446483879	0.108436461694668	0.095	0.073	0.00176234849929461	3movdg	0 NK CD56dim mature	up
CPT1A	0.00146669009068637	0.113268194350527	0.118	0.095	0.00184865994995488	3movdg	0 NK CD56dim mature	up
DPYD	0.00160074477454096	0.123137801578935	0.161	0.138	0.00201507896492089	3movdg	0 NK CD56dim mature	up
PTGER2	0.00161242341444304	0.131559822686578	0.216	0.192	0.00202722086279913	3movdg	0 NK CD56dim mature	up
DYNLT1	0.00162320008566736	0.12623784306944	0.336	0.312	0.00203819960379138	3movdg	0 NK CD56dim mature	up
PAFAH1B1	0.00167982898353836	0.132910031710502	0.304	0.28	0.00210665345482735	3movdg	0 NK CD56dim mature	up
YPEL3	0.00173325122441547	0.143383235256868	0.282	0.262	0.00217091893309325	3movdg	0 NK CD56dim mature	up
NFKB2	0.00175879302306269	0.114419894730296	0.121	0.099	0.0022001463538187	3movdg	0 NK CD56dim mature	up
PPP4C	0.00180309421678869	0.134067281190546	0.319	0.299	0.00225273801270466	3movdg	0 NK CD56dim mature	up
KPNB1	0.00186381142827687	0.135922986621287	0.329	0.31	0.00232568209510893	3movdg	0 NK CD56dim mature	up
SCAF11	0.00187492067101653	0.150807633747474	0.436	0.423	0.00233661988625434	3movdg	0 NK CD56dim mature	up
CSNK2A1	0.0019211349000744	0.108363292481538	0.118	0.093	0.00239122533754579	3movdg	0 NK CD56dim mature	up
CD2BP2	0.00197850045099297	0.128998117430227	0.185	0.163	0.00245955729381546	3movdg	0 NK CD56dim mature	up
ZFAND6	0.00199276011610216	0.139831056119491	0.225	0.206	0.00247419904826134	3movdg	0 NK CD56dim mature	up
MRPL34	0.00200370811107097	0.105153832997772	0.14	0.117	0.0024846977446987	3movdg	0 NK CD56dim mature	up
EIF2S2	0.00202056611772953	0.119438954594898	0.176	0.15	0.00250248996195819	3movdg	0 NK CD56dim mature	up
PCSK7	0.00207732352951462	0.14774595438278	0.245	0.227	0.00256959250487106	3movdg	0 NK CD56dim mature	up
NOSIP	0.00208269946664238	0.109946495818799	0.162	0.137	0.00257305002260527	3movdg	0 NK CD56dim mature	up
ST8SIA4	0.0020945696192362	0.114169787505146	0.137	0.115	0.00258451226531991	3movdg	0 NK CD56dim mature	up
SRI	0.00213513790296686	0.129363200240277	0.281	0.258	0.00263064092123484	3movdg	0 NK CD56dim mature	up
CIAO1	0.00213723083871637	0.116087304036776	0.185	0.161	0.00263064092123484	3movdg	0 NK CD56dim mature	up
BFAR	0.00215696656542836	0.117104526274146	0.191	0.168	0.00265165926724054	3movdg	0 NK CD56dim mature	up
G3BP1	0.00216414582415527	0.117317833494081	0.158	0.134	0.00265720860428917	3movdg	0 NK CD56dim mature	up
SMIM37	0.00218555834471222	0.111736221675261	0.114	0.093	0.0026801988556926	3movdg	0 NK CD56dim mature	up
KLHL9	0.00219094608175707	0.10897067277624	0.104	0.084	0.00268350521315945	3movdg	0 NK CD56dim mature	up
PRMT2	0.00223028111485077	0.139182734950038	0.456	0.445	0.00272833162148002	3movdg	0 NK CD56dim mature	up
CDK2AP2	0.00225245727739763	0.131549098323494	0.159	0.138	0.0027520832176047	3movdg	0 NK CD56dim mature	up
COPA	0.00227621007255517	0.128420858106067	0.223	0.2	0.0027777006638158	3movdg	0 NK CD56dim mature	up
ARFGEF2	0.00232097628605657	0.109416714651053	0.109	0.088	0.00282886718483912	3movdg	0 NK CD56dim mature	up
SNRNP200	0.0023573981923497	0.13161060162659	0.242	0.224	0.00286975091303132	3movdg	0 NK CD56dim mature	up
USP7	0.00249619800965788	0.109329621752855	0.143	0.121	0.00303501148247428	3movdg	0 NK CD56dim mature	up
TECR	0.00251302272110316	0.137988098542624	0.355	0.336	0.00305174622769775	3movdg	0 NK CD56dim mature	up
SBF1	0.00252310471815552	0.122062783272647	0.098	0.081	0.00305732296350348	3movdg	0 NK CD56dim mature	up
APC	0.00252374804309264	0.108056688833579	0.124	0.103	0.00305732296350348	3movdg	0 NK CD56dim mature	up
PARK7	0.00260037679792724	0.127531045951422	0.449	0.433	0.00314632969360857	3movdg	0 NK CD56dim mature	up
STIP1	0.00264138756682227	0.105403356007382	0.1	0.081	0.00319207685348098	3movdg	0 NK CD56dim mature	up
ICE1	0.00286868565268296	0.115520888831614	0.218	0.191	0.00346256609651926	3movdg	0 NK CD56dim mature	up
REEP5	0.0028907940291329	0.134225556967956	0.282	0.265	0.00348503222133676	3movdg	0 NK CD56dim mature	up
MED23	0.0029163091173886	0.106362908939743	0.156	0.133	0.00351154612323241	3movdg	0 NK CD56dim mature	up
KMT2C	0.00292696941928956	0.137746677926806	0.246	0.229	0.00352013089388624	3movdg	0 NK CD56dim mature	up
COX7C	0.00302153602400036	0.118654554053272	0.805	0.809	0.00362948363364862	3movdg	0 NK CD56dim mature	up
MAP3K2	0.00304221906473576	0.122675996017205	0.164	0.144	0.00364993069499586	3movdg	0 NK CD56dim mature	up
2006-03-01	0.0030735952179113	0.118014924508299	0.21	0.187	0.00368314234646342	3movdg	0 NK CD56dim mature	up
ARHGAP30	0.00332301679648948	0.132248510717913	0.222	0.201	0.00397724819459785	3movdg	0 NK CD56dim mature	up
IL16	0.00335937798626349	0.120219789029798	0.193	0.173	0.00401594706511355	3movdg	0 NK CD56dim mature	up
NT5C	0.00337302399361119	0.110983147392662	0.251	0.225	0.00402743104386868	3movdg	0 NK CD56dim mature	up
PYHIN1	0.00337935000710163	0.129147390856947	0.297	0.28	0.00403015784339751	3movdg	0 NK CD56dim mature	up
ZBTB8OS	0.00342013554544036	0.112164970713133	0.186	0.163	0.00407392489701796	3movdg	0 NK CD56dim mature	up
ZBTB44	0.00368102036905191	0.127703576750533	0.171	0.153	0.00437944786150925	3movdg	0 NK CD56dim mature	up
BABAM2	0.00369507574750591	0.10185135776726	0.127	0.106	0.00439093029828772	3movdg	0 NK CD56dim mature	up
FNBP1	0.00380393342482767	0.116299903195403	0.407	0.39	0.00451490669589666	3movdg	0 NK CD56dim mature	up
RBM23	0.00381363039875613	0.110350901223039	0.153	0.132	0.00452103389721743	3movdg	0 NK CD56dim mature	up
CTSC	0.00383382116497595	0.142066686235113	0.406	0.395	0.00453957209202022	3movdg	0 NK CD56dim mature	up
ABHD2	0.00393217086801723	0.111770479646532	0.11	0.093	0.00465050338720424	3movdg	0 NK CD56dim mature	up
C1orf35	0.00394678607415004	0.115720998491647	0.129	0.112	0.00466225795726018	3movdg	0 NK CD56dim mature	up
ANKRD44	0.00402575435642243	0.115930342963887	0.229	0.205	0.00474991371994457	3movdg	0 NK CD56dim mature	up
AFTPH	0.00411865881688314	0.11538810439466	0.154	0.133	0.00485378586339538	3movdg	0 NK CD56dim mature	up
CASP8	0.00414869183171031	0.139098968067646	0.368	0.356	0.00488340703213126	3movdg	0 NK CD56dim mature	up
TRIM26	0.00430624490358484	0.113884980973524	0.132	0.115	0.00506288463310624	3movdg	0 NK CD56dim mature	up
TBX21	0.00481975105069525	0.116716985327409	0.477	0.462	0.00564940084062897	3movdg	0 NK CD56dim mature	up
NKAP	0.0048207320862212	0.103345389773003	0.151	0.131	0.00564940084062897	3movdg	0 NK CD56dim mature	up
ARPP19	0.00482210643467929	0.133665486611073	0.245	0.231	0.00564940084062897	3movdg	0 NK CD56dim mature	up
LBH	0.00487795504638859	0.129637881041861	0.204	0.186	0.00570400756425234	3movdg	0 NK CD56dim mature	up
COX19	0.00488015892909453	0.108478483586427	0.18	0.161	0.00570400756425234	3movdg	0 NK CD56dim mature	up
SRSF10	0.00498394136668672	0.142235787517249	0.515	0.512	0.0058184889257455	3movdg	0 NK CD56dim mature	up
WDR26	0.00503443810225325	0.120463580868736	0.169	0.152	0.00587056700344619	3movdg	0 NK CD56dim mature	up
CDKN2D	0.00511707099667976	0.145456648977059	0.495	0.493	0.00595995301832912	3movdg	0 NK CD56dim mature	up
DEF6	0.005201435436472	0.107976202311042	0.208	0.186	0.00605114484266346	3movdg	0 NK CD56dim mature	up
CD8B	0.00541205099305937	0.127018528863013	0.089	0.071	0.00628882848494195	3movdg	0 NK CD56dim mature	up
PPP1R12A	0.00545355292072229	0.140338047120061	0.35	0.339	0.00632967667282902	3movdg	0 NK CD56dim mature	up
RPS10	0.00556545212146965	0.110181983048285	0.424	0.407	0.00645204158733168	3movdg	0 NK CD56dim mature	up
NT5C3A	0.00557936341486342	0.116891236895516	0.207	0.189	0.00646065659073035	3movdg	0 NK CD56dim mature	up
RC3H1	0.00565704907312662	0.123130598469235	0.327	0.309	0.00654301383515921	3movdg	0 NK CD56dim mature	up
XRCC5	0.00587352948009179	0.131652497197801	0.262	0.248	0.00678552594629376	3movdg	0 NK CD56dim mature	up
CCT6A	0.0058923196261523	0.124923010685696	0.225	0.21	0.00679935493897435	3movdg	0 NK CD56dim mature	up
ZEB2	0.00604750651664523	0.135616069885691	0.667	0.674	0.0069703630024223	3movdg	0 NK CD56dim mature	up
NFATC3	0.00613518223227435	0.107944916253844	0.257	0.237	0.00706325252376157	3movdg	0 NK CD56dim mature	up
MKLN1	0.00622250655743685	0.108924003407734	0.14	0.123	0.00715552368830974	3movdg	0 NK CD56dim mature	up
PDCD4	0.00651683137066676	0.12492974644031	0.393	0.381	0.00748534663197553	3movdg	0 NK CD56dim mature	up
ATP5MD	0.00679143361828366	0.116248845563461	0.477	0.467	0.00779178287391117	3movdg	0 NK CD56dim mature	up
MT-ND6	0.00696265783878969	0.116578272127333	0.744	0.741	0.00797904582215324	3movdg	0 NK CD56dim mature	up
PARP8	0.00716344146089005	0.127375993700088	0.51	0.504	0.00819971427842408	3movdg	0 NK CD56dim mature	up
C4orf3	0.00723756907265878	0.108560956702258	0.377	0.361	0.00827506463926698	3movdg	0 NK CD56dim mature	up
PPM1B	0.00769450292928905	0.106467997792386	0.254	0.236	0.00878742201661075	3movdg	0 NK CD56dim mature	up
WASF2	0.00773600631954347	0.124410108804334	0.352	0.338	0.00882471201439913	3movdg	0 NK CD56dim mature	up
TAF15	0.00796826985808517	0.107689982253875	0.199	0.18	0.00907139331805098	3movdg	0 NK CD56dim mature	up
DGKD	0.00797045190231962	0.11923407081687	0.188	0.173	0.00907139331805098	3movdg	0 NK CD56dim mature	up
PDCD10	0.00800071778663875	0.107851842541739	0.181	0.163	0.00909545682243881	3movdg	0 NK CD56dim mature	up
NDUFA13	0.00819811490414274	0.117482843469493	0.248	0.233	0.00930591178793604	3movdg	0 NK CD56dim mature	up
RICTOR	0.00820450999157049	0.120006162033373	0.261	0.246	0.00930591178793604	3movdg	0 NK CD56dim mature	up
ERCC5	0.00860647056991665	0.102520287062466	0.151	0.134	0.00975073995250784	3movdg	0 NK CD56dim mature	up
HNRNPA2B1	0.00875702310725403	0.137598076321777	0.695	0.712	0.00991004771615467	3movdg	0 NK CD56dim mature	up
DNAJC19	0.00879432835426649	0.107432030763247	0.175	0.158	0.00994098114422188	3movdg	0 NK CD56dim mature	up
ITK	0.00884471479829592	0.101227463945379	0.247	0.228	0.00998661455707931	3movdg	0 NK CD56dim mature	up
EEF1G	0.00920913306790421	0.102142930994879	0.15	0.134	0.0103863186297517	3movdg	0 NK CD56dim mature	up
FBXW11	0.00938323594911114	0.104026930095441	0.141	0.126	0.0105707189166823	3movdg	0 NK CD56dim mature	up
PPP6R3	0.00960269764957388	0.101749292254996	0.139	0.122	0.0108057444205702	3movdg	0 NK CD56dim mature	up
HMGN3	0.00981714267328311	0.112913755189675	0.532	0.527	0.0110346011784253	3movdg	0 NK CD56dim mature	up
SPOCK2	0.00983226187416504	0.104212273970039	0.589	0.574	0.0110391498744848	3movdg	0 NK CD56dim mature	up
ITCH	0.00989942225930982	0.108448646548261	0.2	0.183	0.0111020517351315	3movdg	0 NK CD56dim mature	up
CAST	0.00994031854899082	0.118184321137807	0.547	0.543	0.0111353905543189	3movdg	0 NK CD56dim mature	up
UQCR10	0.0100209614303348	0.104674826560068	0.437	0.421	0.0112131296813062	3movdg	0 NK CD56dim mature	up
ERAP2	0.0100930222649851	0.102110188591218	0.153	0.134	0.0112811022401234	3movdg	0 NK CD56dim mature	up
CLTC	0.0103731121549626	0.11811994084925	0.211	0.196	0.0115811789680826	3movdg	0 NK CD56dim mature	up
RPL17	0.0104802026857024	0.108332477084704	0.876	0.889	0.0116876533306994	3movdg	0 NK CD56dim mature	up
SRP54	0.0106423192993534	0.107560839699154	0.154	0.136	0.0118551869736932	3movdg	0 NK CD56dim mature	up
ZNF655	0.0116720247376885	0.106949916789088	0.255	0.24	0.0129648502591743	3movdg	0 NK CD56dim mature	up
KTN1	0.0116742360550532	0.109630507386597	0.27	0.252	0.0129648502591743	3movdg	0 NK CD56dim mature	up
COPB1	0.0116774679365482	0.116860093487278	0.171	0.156	0.0129648502591743	3movdg	0 NK CD56dim mature	up
NPC1	0.0119379313675449	0.103086092014276	0.125	0.11	0.0132392853987122	3movdg	0 NK CD56dim mature	up
COPE	0.0120004231426074	0.112126328824945	0.396	0.384	0.0132938020813106	3movdg	0 NK CD56dim mature	up
CLIC1	0.0122731398085697	0.120311746168335	0.647	0.654	0.0135808217415582	3movdg	0 NK CD56dim mature	up
ZNF706	0.0124803284983752	0.102559387860736	0.176	0.162	0.0137947755131708	3movdg	0 NK CD56dim mature	up
RSF1	0.0128684994523336	0.117006925214514	0.314	0.301	0.0142080774684126	3movdg	0 NK CD56dim mature	up
WDR83OS	0.0130685309648736	0.104143547318198	0.541	0.534	0.0144129705442245	3movdg	0 NK CD56dim mature	up
PKN2	0.0131356504130074	0.101223742036851	0.174	0.157	0.0144709872505728	3movdg	0 NK CD56dim mature	up
MCTP2	0.0133016825076705	0.126667835199503	0.243	0.233	0.0146377234659465	3movdg	0 NK CD56dim mature	up
CHD2	0.0138432008162602	0.125783088375043	0.327	0.319	0.0152168370604316	3movdg	0 NK CD56dim mature	up
ITSN2	0.0139443261832603	0.112061249180552	0.315	0.303	0.0153111158642187	3movdg	0 NK CD56dim mature	up
DENND6A	0.0139614032464163	0.117960560133585	0.179	0.169	0.0153130022405688	3movdg	0 NK CD56dim mature	up
RAB7A	0.0148879652440724	0.103958223087869	0.326	0.313	0.0163113201630112	3movdg	0 NK CD56dim mature	up
IREB2	0.0156733922806014	0.115139525271625	0.189	0.178	0.0171529880392531	3movdg	0 NK CD56dim mature	up
MPPE1	0.0157728533707833	0.105100566932825	0.211	0.197	0.0172429109766128	3movdg	0 NK CD56dim mature	up
VPS26A	0.0159062380015831	0.118710228072291	0.328	0.318	0.0173696815855185	3movdg	0 NK CD56dim mature	up
C6orf226	0.0159391374308883	0.114220342191346	0.199	0.188	0.0173744144228211	3movdg	0 NK CD56dim mature	up
USP8	0.0159454254733012	0.109407729586088	0.218	0.205	0.0173744144228211	3movdg	0 NK CD56dim mature	up
MLLT6	0.0161530935441433	0.118864747570131	0.235	0.223	0.0175814784536145	3movdg	0 NK CD56dim mature	up
PLA2G16	0.0164833439919383	0.104875003085055	0.227	0.213	0.0179213674590649	3movdg	0 NK CD56dim mature	up
RBM42	0.0167660368847967	0.105275223941148	0.177	0.165	0.0182088657670395	3movdg	0 NK CD56dim mature	up
JUND	0.0169813390182675	0.134598591749552	0.321	0.319	0.0184226278576852	3movdg	0 NK CD56dim mature	up
OCIAD1	0.0171190714282091	0.100432487616753	0.264	0.248	0.0185518632760048	3movdg	0 NK CD56dim mature	up
CHD3	0.0175157504057917	0.113122805712571	0.208	0.197	0.0189611326325454	3movdg	0 NK CD56dim mature	up
SPSB3	0.0179620365290664	0.12162813260396	0.402	0.396	0.0194231566371792	3movdg	0 NK CD56dim mature	up
RNF126	0.018043455160003	0.117701005296985	0.338	0.331	0.0194900593656804	3movdg	0 NK CD56dim mature	up
MYBL1	0.0182328038101524	0.107421655491686	0.175	0.16	0.0196732742410411	3movdg	0 NK CD56dim mature	up
STAT4	0.018348543943919	0.109917690253343	0.317	0.305	0.0197767549319862	3movdg	0 NK CD56dim mature	up
NUDC	0.0184532732078961	0.100189805722721	0.204	0.188	0.0198681570067737	3movdg	0 NK CD56dim mature	up
HIST1H1D	0.0188173614725014	0.13183955392981	0.307	0.3	0.0202315618092145	3movdg	0 NK CD56dim mature	up
OSTC	0.0188313835094795	0.106236406154363	0.193	0.183	0.0202315618092145	3movdg	0 NK CD56dim mature	up
KIAA1109	0.0189141191605294	0.109548731487345	0.208	0.196	0.0202985756760472	3movdg	0 NK CD56dim mature	up
HNRNPH3	0.0189710807852986	0.104109146852673	0.589	0.589	0.020337814562304	3movdg	0 NK CD56dim mature	up
ATP5F1B	0.0191714173017449	0.111905972177245	0.621	0.626	0.0205305081093874	3movdg	0 NK CD56dim mature	up
TGFBR2	0.0192023308638262	0.105843379086938	0.22	0.207	0.020541549218063	3movdg	0 NK CD56dim mature	up
EPB41	0.0195460456437287	0.119143414331446	0.244	0.236	0.0208868247661281	3movdg	0 NK CD56dim mature	up
WAPL	0.0208475056290728	0.121706523129583	0.234	0.226	0.0222537078288925	3movdg	0 NK CD56dim mature	up
JAK1	0.0212999823719666	0.11178085966123	0.701	0.711	0.0227123876201612	3movdg	0 NK CD56dim mature	up
CYTH1	0.0214237372351695	0.117391973757541	0.436	0.436	0.0228199423327607	3movdg	0 NK CD56dim mature	up
PLEK	0.021750443486962	0.104523370213798	0.348	0.337	0.0231432146814312	3movdg	0 NK CD56dim mature	up
ANP32E	0.0218545990554282	0.104179799264767	0.207	0.194	0.0232292486761854	3movdg	0 NK CD56dim mature	up
ATP5IF1	0.0227702448399815	0.105599950827092	0.483	0.482	0.0241767136373392	3movdg	0 NK CD56dim mature	up
PSMD2	0.0229040395664982	0.107334449625623	0.214	0.205	0.0242929015402114	3movdg	0 NK CD56dim mature	up
SMCHD1	0.0234512851308005	0.131317463299743	0.403	0.405	0.0248468982735474	3movdg	0 NK CD56dim mature	up
HNRNPH1	0.0244044581324673	0.113797227200871	0.368	0.361	0.025829346876932	3movdg	0 NK CD56dim mature	up
CEP78	0.0247358115771142	0.112455996912235	0.309	0.302	0.026152284350353	3movdg	0 NK CD56dim mature	up
ANXA7	0.0248318670184362	0.105550802315875	0.247	0.238	0.0262260290438357	3movdg	0 NK CD56dim mature	up
UBR2	0.0271723567839335	0.112044692811289	0.218	0.211	0.0286675552524674	3movdg	0 NK CD56dim mature	up
SEC11C	0.0280173669748601	0.106318968508126	0.305	0.294	0.0295278169914752	3movdg	0 NK CD56dim mature	up
UBE2B	0.0281928511186079	0.131884173936436	0.426	0.434	0.0296715623509632	3movdg	0 NK CD56dim mature	up
PCBP1	0.0282132809515678	0.106521480566273	0.696	0.712	0.0296715623509632	3movdg	0 NK CD56dim mature	up
CDK12	0.0293150176065973	0.103536549113473	0.208	0.2	0.0307977582231586	3movdg	0 NK CD56dim mature	up
ZBTB38	0.0295121935995534	0.12785610165414	0.305	0.303	0.0309722705460576	3movdg	0 NK CD56dim mature	up
S100B	0.0321665241606558	-0.222765213324519	0.137	0.156	0.033722423331413	3movdg	0 NK CD56dim mature	down
TNIP1	0.0323020180987609	0.107352970491504	0.25	0.243	0.0338288992063704	3movdg	0 NK CD56dim mature	up
ZAP70	0.0342371401804327	0.107159723818667	0.499	0.5	0.0358178685833068	3movdg	0 NK CD56dim mature	up
EPS15	0.0342983732675883	0.104526069802333	0.225	0.217	0.0358443167167563	3movdg	0 NK CD56dim mature	up
PSMB3	0.0346235627464477	0.109946319476551	0.327	0.324	0.0361462744065009	3movdg	0 NK CD56dim mature	up
PRPF8	0.0351263192152699	0.105900213693927	0.277	0.272	0.0366327826962595	3movdg	0 NK CD56dim mature	up
MAPKAPK2	0.0353864217464566	0.1014163012996	0.155	0.148	0.0368654780367996	3movdg	0 NK CD56dim mature	up
TAP1	0.0363192946806832	0.1053074195013	0.252	0.245	0.0377978463430492	3movdg	0 NK CD56dim mature	up
PSIP1	0.0365466118912245	0.124801339587637	0.249	0.247	0.0379947570965076	3movdg	0 NK CD56dim mature	up
TGFBR3	0.0371338048130954	0.104375073030298	0.377	0.372	0.0385650035402668	3movdg	0 NK CD56dim mature	up
SDHA	0.0374653711805289	0.105659313445261	0.268	0.262	0.0388688606316205	3movdg	0 NK CD56dim mature	up
SRSF4	0.0379492869391531	0.109571246864334	0.306	0.303	0.0393267782104901	3movdg	0 NK CD56dim mature	up
WAC	0.0379856443497513	0.109007880054494	0.308	0.307	0.0393267782104901	3movdg	0 NK CD56dim mature	up
SUPT5H	0.0387650026225685	0.114585028100201	0.279	0.276	0.0400920203472	3movdg	0 NK CD56dim mature	up
TAOK3	0.0400681546133784	0.100538936708024	0.281	0.275	0.0413968395332003	3movdg	0 NK CD56dim mature	up
PPIG	0.0404285041424035	0.114986619917412	0.283	0.278	0.041725899202874	3movdg	0 NK CD56dim mature	up
TSC22D4	0.0410288676875618	0.105505147915683	0.3	0.297	0.0423017384534634	3movdg	0 NK CD56dim mature	up
NKTR	0.0424218435229846	0.100566732654595	0.319	0.311	0.0436927458599335	3movdg	0 NK CD56dim mature	up
BUB3	0.0459910624733501	0.109452687920407	0.299	0.296	0.0473200095830032	3movdg	0 NK CD56dim mature	up
FAM96B	0.0485378793841196	0.105626236025088	0.407	0.409	0.0498889337587291	3movdg	0 NK CD56dim mature	up
MT-CO1	8.36692425086365e-210	0.46605736489475	0.999	1	6.07438700612701e-207	12movdg	0 NK CD56dim mature	up
MT-CO2	3.16609416596919e-199	0.326382478132429	1	1	1.14929218224682e-196	12movdg	0 NK CD56dim mature	up
MT-CO3	1.05725943703689e-190	0.385628249285863	1	1	2.55856783762926e-188	12movdg	0 NK CD56dim mature	up
MT-CYB	5.80589762485093e-172	0.39950621684713	1	0.998	1.05377041891044e-169	12movdg	0 NK CD56dim mature	up
MT-ND4	9.2838927876203e-169	0.569334916208122	0.989	0.932	1.34802123276247e-166	12movdg	0 NK CD56dim mature	up
MT-ATP6	5.98164357512701e-162	0.35600848975773	1	0.999	7.23778872590369e-160	12movdg	0 NK CD56dim mature	up
MT-ND3	6.01321415186337e-159	0.443847934083571	1	1	6.23656210607543e-157	12movdg	0 NK CD56dim mature	up
MT-ND4L	1.33838868919875e-138	0.337299042855323	0.999	0.999	1.21458773544786e-136	12movdg	0 NK CD56dim mature	up
RPL26	5.47377615267087e-108	0.326656839747835	1	0.997	4.4155127631545e-106	12movdg	0 NK CD56dim mature	up
IFI44L	1.13365803417615e-101	-0.374727174075211	0.004	0.127	8.23035732811882e-100	12movdg	0 NK CD56dim mature	down
LYZ	1.67161158558757e-101	-0.653889496509424	0.383	0.714	1.10326364648779e-99	12movdg	0 NK CD56dim mature	down
G0S2	6.00300351245294e-94	-0.469898893989691	0.052	0.267	3.63181712503403e-92	12movdg	0 NK CD56dim mature	down
FTH1	7.32506726672637e-90	-0.353770378135023	0.996	1	4.09076833511027e-88	12movdg	0 NK CD56dim mature	down
S100A9	1.68017148078606e-85	-0.57111130698725	0.233	0.548	8.71288925036202e-84	12movdg	0 NK CD56dim mature	down
IFI27	8.88232812402161e-73	-0.40290278813372	0.003	0.096	4.29904681202646e-71	12movdg	0 NK CD56dim mature	down
LAPTM5	1.90300401229471e-64	-0.375678006254133	0.617	0.875	8.63488070578725e-63	12movdg	0 NK CD56dim mature	down
IFI6	3.00087594213379e-63	-0.536270487877248	0.173	0.396	1.28155054940537e-61	12movdg	0 NK CD56dim mature	down
CCL2	1.0126852763625e-61	-0.188452432467785	0.001	0.072	4.08449728132877e-60	12movdg	0 NK CD56dim mature	down
HLA-DRA	6.34774949070884e-60	-0.440217640355764	0.159	0.404	2.42550848960769e-58	12movdg	0 NK CD56dim mature	down
TPT1	4.29571855818945e-58	-0.194363541893869	1	1	1.55934583662277e-56	12movdg	0 NK CD56dim mature	down
PTMA	1.67270032524121e-56	-0.235506371590279	0.998	1	5.78276398154819e-55	12movdg	0 NK CD56dim mature	down
MT-ND5	2.14646695841196e-56	0.299252128507804	0.993	0.992	7.08334096275947e-55	12movdg	0 NK CD56dim mature	up
CXCL8	5.4498317442208e-56	-0.343369971982618	0.045	0.193	1.72025123752361e-54	12movdg	0 NK CD56dim mature	down
S100A8	1.94958873308067e-55	-0.455131399069228	0.193	0.44	5.89750591756902e-54	12movdg	0 NK CD56dim mature	down
IGKV3-20	5.36847966516312e-55	-0.185308459537024	0.004	0.074	1.55900649476337e-53	12movdg	0 NK CD56dim mature	down
MT-ND2	1.98629696829917e-54	0.37240533061922	0.977	0.956	5.54635230378923e-53	12movdg	0 NK CD56dim mature	up
CD74	8.74570878243957e-50	-0.322684265634922	0.845	0.96	2.35162391705597e-48	12movdg	0 NK CD56dim mature	down
B2M	3.22086755917026e-49	-0.144350588131504	1	1	8.35124945699146e-48	12movdg	0 NK CD56dim mature	down
COTL1	1.20913660991101e-48	-0.381500606974064	0.142	0.356	3.02701096136343e-47	12movdg	0 NK CD56dim mature	down
MT-ND1	3.05172010414904e-47	0.263553023263176	0.994	0.993	7.38516265204067e-46	12movdg	0 NK CD56dim mature	up
HLA-DPA1	8.62767371011351e-47	-0.387680162129365	0.382	0.623	2.02054552049755e-45	12movdg	0 NK CD56dim mature	down
APOBEC3A	2.66694379576802e-45	-0.156210811785896	0.003	0.062	6.05062873664871e-44	12movdg	0 NK CD56dim mature	down
EIF1	1.29779607562725e-44	-0.181573661256051	1	1	2.85515136637994e-43	12movdg	0 NK CD56dim mature	down
IFITM3	1.57875932358893e-44	-0.451525429463183	0.174	0.364	3.37111549683989e-43	12movdg	0 NK CD56dim mature	down
IFITM1	1.06108457977105e-41	-0.297929336982748	0.938	0.985	2.20099258546794e-40	12movdg	0 NK CD56dim mature	down
SH3BGRL3	5.05813920291038e-40	-0.279986512770901	0.94	0.988	1.02005807258693e-38	12movdg	0 NK CD56dim mature	down
CST3	2.15102669917384e-39	-0.349433860880524	0.143	0.326	4.22066319891947e-38	12movdg	0 NK CD56dim mature	down
TMEM123	2.30905878501677e-39	-0.32970915273926	0.159	0.357	4.41151757347941e-38	12movdg	0 NK CD56dim mature	down
LDHA	1.02269899865427e-37	-0.328834405484787	0.456	0.681	1.9037935205718e-36	12movdg	0 NK CD56dim mature	down
EEF1A1	6.31813610832052e-37	-0.124393137870502	1	1	1.14674170366017e-35	12movdg	0 NK CD56dim mature	down
ACTB	8.62990822768777e-36	-0.184879073856489	0.997	1	1.52812521300032e-34	12movdg	0 NK CD56dim mature	down
RPS18	1.0298062746461e-35	-0.158583529623184	0.999	1	1.78009370331683e-34	12movdg	0 NK CD56dim mature	down
S100A6	2.56034816578134e-35	-0.255717469659102	0.937	0.979	4.32282039152849e-34	12movdg	0 NK CD56dim mature	down
BTG2	2.80663232110502e-35	-0.326969397608987	0.373	0.595	4.63094332982329e-34	12movdg	0 NK CD56dim mature	down
IFIT3	1.37884462620324e-34	-0.299012903456772	0.042	0.16	2.22453599694123e-33	12movdg	0 NK CD56dim mature	down
RPL36A	6.36219117639116e-34	0.386036710736288	0.897	0.871	1.00411973783913e-32	12movdg	0 NK CD56dim mature	up
MX1	8.32336427672753e-33	-0.189317534833401	0.016	0.086	1.28569414146898e-31	12movdg	0 NK CD56dim mature	down
RBM3	3.1622879638174e-32	-0.24156099845414	0.828	0.94	4.78296054527382e-31	12movdg	0 NK CD56dim mature	down
VIM	4.76269308342871e-32	-0.251765597215433	0.596	0.81	7.05656158891682e-31	12movdg	0 NK CD56dim mature	down
AIF1	5.12761453026196e-32	-0.273907683079429	0.058	0.173	7.44529629794036e-31	12movdg	0 NK CD56dim mature	down
TNFAIP3	2.06730169100379e-31	-0.267522215178106	0.604	0.798	2.94286476013481e-30	12movdg	0 NK CD56dim mature	down
MAFB	3.02361654168948e-31	-0.225350584203145	0.033	0.126	4.22143386397415e-30	12movdg	0 NK CD56dim mature	down
TYMP	4.9294008740026e-31	-0.26609161783157	0.064	0.187	6.75234912174696e-30	12movdg	0 NK CD56dim mature	down
YBX1	8.68855581841405e-31	-0.210133262870141	0.879	0.965	1.16812806003122e-29	12movdg	0 NK CD56dim mature	down
RPL37	1.29897558411581e-30	-0.115944172753282	1	1	1.71464777103287e-29	12movdg	0 NK CD56dim mature	down
FGFBP2	1.63191067418186e-30	-0.233115712335002	0.877	0.964	2.11565562402863e-29	12movdg	0 NK CD56dim mature	down
NFKBIA	2.92369015997254e-30	-0.214651861040868	0.689	0.875	3.72385799322818e-29	12movdg	0 NK CD56dim mature	down
PTP4A1	3.02388879406748e-30	-0.315613586135172	0.237	0.421	3.78507459395344e-29	12movdg	0 NK CD56dim mature	down
MARCKS	3.73389707097071e-30	-0.153749057499064	0.011	0.074	4.59459198902497e-29	12movdg	0 NK CD56dim mature	down
PABPC1	9.72904579777022e-30	-0.217204828098067	0.797	0.931	1.1772145415302e-28	12movdg	0 NK CD56dim mature	down
HIST2H2AC	4.32465994651604e-29	-0.279989253204169	0.123	0.274	5.14705429700106e-28	12movdg	0 NK CD56dim mature	down
HLA-DQB1	1.16976958844521e-28	-0.250265613554525	0.068	0.185	1.36976245356649e-27	12movdg	0 NK CD56dim mature	down
DSTN	2.37031596928074e-28	-0.263909407668924	0.568	0.751	2.73150697412352e-27	12movdg	0 NK CD56dim mature	down
TMSB10	6.25939701726718e-28	-0.164538881317452	0.999	1	7.10050349146246e-27	12movdg	0 NK CD56dim mature	down
LTB	1.01710135733309e-27	-0.264811942393172	0.075	0.192	1.13602397757512e-26	12movdg	0 NK CD56dim mature	down
BZW1	1.061339428304e-27	-0.248056822945516	0.578	0.763	1.1674733711344e-26	12movdg	0 NK CD56dim mature	down
NR4A2	3.78839035870819e-27	-0.338150919584505	0.279	0.456	4.10503194092857e-26	12movdg	0 NK CD56dim mature	down
IFNGR2	4.99279163135637e-27	-0.169227573502118	0.017	0.085	5.33053930053636e-26	12movdg	0 NK CD56dim mature	down
CD69	5.52976175919177e-27	-0.235742227679068	0.482	0.689	5.818271068367e-26	12movdg	0 NK CD56dim mature	down
CALR	1.03478551083592e-26	-0.283526208342276	0.675	0.821	1.0732204012384e-25	12movdg	0 NK CD56dim mature	down
ARPC2	5.09545550882007e-26	-0.212284226003795	0.886	0.954	5.21028267521601e-25	12movdg	0 NK CD56dim mature	down
LY6E	6.47152998426258e-26	-0.35352226328843	0.658	0.787	6.5254594007981e-25	12movdg	0 NK CD56dim mature	down
HLA-DRB1	6.86393648238335e-26	-0.252437308939664	0.264	0.463	6.82632587152098e-25	12movdg	0 NK CD56dim mature	down
RPL27A	7.64735950376882e-26	-0.208050980338503	0.935	0.975	7.5026797293732e-25	12movdg	0 NK CD56dim mature	down
RPS3A	7.96547858036802e-26	-0.117661428357185	1	1	7.71058326579624e-25	12movdg	0 NK CD56dim mature	down
YPEL5	1.37536927206879e-25	-0.281072589032368	0.358	0.541	1.31383959410781e-24	12movdg	0 NK CD56dim mature	down
CD52	2.61817194422384e-25	-0.202818472061168	0.709	0.871	2.46856211883962e-24	12movdg	0 NK CD56dim mature	down
PMAIP1	4.70632990368279e-25	-0.266953849593672	0.238	0.431	4.38050706419705e-24	12movdg	0 NK CD56dim mature	down
TPM3	4.78423792087958e-25	-0.181778273889037	0.838	0.946	4.39665408931465e-24	12movdg	0 NK CD56dim mature	down
PTPRCAP	7.40681892695027e-25	0.364126529427121	0.513	0.382	6.72168817620737e-24	12movdg	0 NK CD56dim mature	up
ENC1	8.79552609789816e-25	-0.266487971590231	0.148	0.303	7.88339746552354e-24	12movdg	0 NK CD56dim mature	down
RPS6	9.47671014172397e-25	-0.120910388450224	0.997	1	8.39035556450196e-24	12movdg	0 NK CD56dim mature	down
CD79A	1.17721293096111e-24	-0.122619326530245	0.007	0.055	1.02970673238285e-23	12movdg	0 NK CD56dim mature	down
ZBTB1	1.50349550565666e-24	-0.269796927791582	0.309	0.489	1.29944968703183e-23	12movdg	0 NK CD56dim mature	down
SLC2A3	1.82735553698863e-24	-0.286272147195169	0.249	0.419	1.56077661159264e-23	12movdg	0 NK CD56dim mature	down
GAPDH	3.5389072597623e-24	-0.173815533751283	0.977	0.992	2.98749612859004e-23	12movdg	0 NK CD56dim mature	down
BHLHE40	4.6566375182364e-24	-0.227624456369881	0.432	0.632	3.88588372211451e-23	12movdg	0 NK CD56dim mature	down
BTG1	5.30752086392871e-24	-0.213110252974708	0.914	0.969	4.37870471274119e-23	12movdg	0 NK CD56dim mature	down
MAP1LC3B	5.94798725950195e-24	-0.240958967371836	0.484	0.671	4.85195365213305e-23	12movdg	0 NK CD56dim mature	down
SH3BGRL	1.09052850570291e-23	-0.24279480257205	0.253	0.434	8.79692994600346e-23	12movdg	0 NK CD56dim mature	down
CLEC7A	1.68014806186625e-23	-0.161253126756752	0.021	0.091	1.34042581639e-22	12movdg	0 NK CD56dim mature	down
SERPINA1	3.33610962095673e-23	-0.191583625245289	0.039	0.123	2.63262563566803e-22	12movdg	0 NK CD56dim mature	down
DAZAP2	4.21324854492503e-23	-0.189440549494464	0.832	0.932	3.28905208990921e-22	12movdg	0 NK CD56dim mature	down
ETF1	5.18702075108008e-23	-0.234075418841171	0.221	0.393	4.00614581413206e-22	12movdg	0 NK CD56dim mature	down
OASL	6.52243939999e-23	-0.262440123857548	0.122	0.26	4.9845168467292e-22	12movdg	0 NK CD56dim mature	down
PDIA3	9.02958383357889e-23	-0.221987634740628	0.706	0.842	6.82862277414403e-22	12movdg	0 NK CD56dim mature	down
SPI1	1.18063848414524e-22	-0.172196838445377	0.032	0.114	8.83653133494271e-22	12movdg	0 NK CD56dim mature	down
EIF2AK2	2.079176256577e-22	-0.243866426033338	0.154	0.304	1.54028771660704e-21	12movdg	0 NK CD56dim mature	down
SLC25A33	4.21315140818461e-22	-0.206374004537812	0.067	0.172	3.08964436600205e-21	12movdg	0 NK CD56dim mature	down
HSPA5	4.26177645950594e-22	-0.217855808415133	0.768	0.884	3.09404970960131e-21	12movdg	0 NK CD56dim mature	down
FCN1	7.54747489224369e-22	-0.19537034193013	0.055	0.154	5.42521462551378e-21	12movdg	0 NK CD56dim mature	down
LCP1	1.04691978444069e-21	-0.205736229695979	0.682	0.833	7.45160552454843e-21	12movdg	0 NK CD56dim mature	down
MT2A	1.19071537855096e-21	-0.162288961141224	0.615	0.793	8.39280936726209e-21	12movdg	0 NK CD56dim mature	down
DBF4	1.72066789606269e-21	-0.238360331685858	0.239	0.406	1.20115855052069e-20	12movdg	0 NK CD56dim mature	down
CDC42	2.93682241913725e-21	-0.200219482008213	0.677	0.823	2.03060292980347e-20	12movdg	0 NK CD56dim mature	down
EEF2	3.60384253312085e-21	-0.159039547969654	0.862	0.954	2.46829215004314e-20	12movdg	0 NK CD56dim mature	down
RPS20	5.81887626669596e-21	-0.183684810309313	0.825	0.916	3.9481347379638e-20	12movdg	0 NK CD56dim mature	down
RPS29	9.35601020496089e-21	0.220529203008337	1	1	6.2893179711126e-20	12movdg	0 NK CD56dim mature	up
CD68	1.09367380012603e-20	-0.172514375328207	0.034	0.109	7.28446953111463e-20	12movdg	0 NK CD56dim mature	down
RSL24D1	4.33394933878705e-20	-0.211956082548831	0.497	0.665	2.86040656359946e-19	12movdg	0 NK CD56dim mature	down
CNOT1	4.60575861388977e-20	0.380209690831665	0.54	0.453	3.01241509340898e-19	12movdg	0 NK CD56dim mature	up
NXT1	6.57090306029785e-20	-0.24165872516603	0.171	0.303	4.25935323372878e-19	12movdg	0 NK CD56dim mature	down
PFN1	1.44378929089505e-19	-0.158045926498162	0.989	0.997	9.27602677159122e-19	12movdg	0 NK CD56dim mature	down
IFIT2	1.53906328239139e-19	-0.213268783939732	0.132	0.278	9.80140300891356e-19	12movdg	0 NK CD56dim mature	down
LSP1	1.77962029386467e-19	-0.171032706368887	0.75	0.882	1.12348202899631e-18	12movdg	0 NK CD56dim mature	down
LST1	2.18630785507999e-19	-0.180466387865424	0.045	0.126	1.36832715757593e-18	12movdg	0 NK CD56dim mature	down
ITGB2	2.60350225890522e-19	-0.149655356663286	0.842	0.944	1.61550652988477e-18	12movdg	0 NK CD56dim mature	down
RPS10	5.52969759351778e-19	0.319726773257006	0.424	0.311	3.38348953871944e-18	12movdg	0 NK CD56dim mature	up
ZFP36	5.54594015299743e-19	-0.180604999330111	0.724	0.861	3.38348953871944e-18	12movdg	0 NK CD56dim mature	down
LINC01871	8.4749751305998e-19	0.429763378783932	0.238	0.141	5.12735995401288e-18	12movdg	0 NK CD56dim mature	up
S100A4	2.51312397545979e-18	-0.157836208307149	0.936	0.989	1.50787438527587e-17	12movdg	0 NK CD56dim mature	down
ZFP36L1	4.4690125851377e-18	-0.186430863352365	0.436	0.614	2.65942880066391e-17	12movdg	0 NK CD56dim mature	down
SGK1	5.8083786790951e-18	-0.151567105811206	0.032	0.102	3.42836009839272e-17	12movdg	0 NK CD56dim mature	down
PSME2	5.91380050575847e-18	-0.23764466178185	0.316	0.472	3.46243481224246e-17	12movdg	0 NK CD56dim mature	down
TENT5C	6.30176794330296e-18	-0.222586334188265	0.152	0.279	3.66006682147036e-17	12movdg	0 NK CD56dim mature	down
DNAJB6	6.68404863015017e-18	-0.192621639209313	0.586	0.737	3.85128516308653e-17	12movdg	0 NK CD56dim mature	down
ISG15	7.13794977034084e-18	-0.231895984131174	0.142	0.266	4.08043427816334e-17	12movdg	0 NK CD56dim mature	down
RPL13A	1.00785692050127e-17	-0.124161638458903	0.994	0.997	5.71643847096816e-17	12movdg	0 NK CD56dim mature	down
DNTTIP2	1.03316014226552e-17	-0.208819658236981	0.277	0.435	5.81452917275013e-17	12movdg	0 NK CD56dim mature	down
RGS2	1.43373807569164e-17	-0.219518163716976	0.196	0.341	8.00687571501636e-17	12movdg	0 NK CD56dim mature	down
CYP51A1	1.55409291373176e-17	-0.196840067924562	0.094	0.199	8.61275920129202e-17	12movdg	0 NK CD56dim mature	down
CTSW	1.74362906083186e-17	-0.137188427056154	0.972	0.99	9.57722633442389e-17	12movdg	0 NK CD56dim mature	down
RHOA	1.75450565079666e-17	-0.161472291042659	0.781	0.896	9.57722633442389e-17	12movdg	0 NK CD56dim mature	down
ITGB1	2.13469762456783e-17	-0.19792424962651	0.328	0.493	1.15314830779762e-16	12movdg	0 NK CD56dim mature	down
SBDS	2.14428404342532e-17	-0.173349682224845	0.525	0.696	1.15314830779762e-16	12movdg	0 NK CD56dim mature	down
BCL3	2.27605049872844e-17	-0.210973282688538	0.152	0.282	1.21500931035062e-16	12movdg	0 NK CD56dim mature	down
ZNF331	3.25704452573294e-17	-0.206997497508142	0.105	0.218	1.72599585816213e-16	12movdg	0 NK CD56dim mature	down
DUSP6	3.91460138575673e-17	-0.167215509259703	0.045	0.122	2.05942072902854e-16	12movdg	0 NK CD56dim mature	down
IGKC	4.93367044534258e-17	-0.112507745938427	0.011	0.053	2.57686672181202e-16	12movdg	0 NK CD56dim mature	down
JUNB	5.63925082989216e-17	-0.150811014265122	0.668	0.817	2.92435435892979e-16	12movdg	0 NK CD56dim mature	down
MT-ND6	5.69908856132473e-17	0.301834428447746	0.744	0.681	2.93442432306507e-16	12movdg	0 NK CD56dim mature	up
FAM49B	7.55086461654201e-17	-0.191036559424723	0.349	0.514	3.86051247296444e-16	12movdg	0 NK CD56dim mature	down
IDI1	7.68934643696384e-17	-0.207193790327572	0.319	0.474	3.9038220372278e-16	12movdg	0 NK CD56dim mature	down
TOMM20	8.80550177869367e-17	-0.181726719970456	0.429	0.598	4.43944048009139e-16	12movdg	0 NK CD56dim mature	down
RSL1D1	1.54618208658771e-16	-0.200877080883414	0.255	0.406	7.74157375767362e-16	12movdg	0 NK CD56dim mature	down
IFI44	1.80811876418787e-16	-0.132449474893565	0.022	0.079	8.99105632055062e-16	12movdg	0 NK CD56dim mature	down
CFL1	2.49607299587208e-16	-0.150339929356499	0.954	0.981	1.23275441836948e-15	12movdg	0 NK CD56dim mature	down
CTSS	2.95133862153661e-16	-0.193241597901714	0.335	0.49	1.44775124272674e-15	12movdg	0 NK CD56dim mature	down
SRSF5	3.50539628561272e-16	-0.156253811735026	0.792	0.898	1.7079984586274e-15	12movdg	0 NK CD56dim mature	down
PLSCR1	5.02057375287066e-16	-0.172812921102575	0.066	0.15	2.4299576963894e-15	12movdg	0 NK CD56dim mature	down
UBE2D3	7.86879571453968e-16	-0.148734554333177	0.694	0.828	3.78327529056676e-15	12movdg	0 NK CD56dim mature	down
OTULINL	8.73621733038395e-16	-0.186545522811662	0.107	0.212	4.17269327753865e-15	12movdg	0 NK CD56dim mature	down
NPM1	9.09401994012438e-16	-0.149683390617043	0.806	0.907	4.31520161864725e-15	12movdg	0 NK CD56dim mature	down
PSME1	1.01450553370305e-15	-0.150797660632789	0.726	0.856	4.78266894460009e-15	12movdg	0 NK CD56dim mature	down
SERTAD1	1.10227637746175e-15	-0.188184003817729	0.14	0.265	5.16292032282084e-15	12movdg	0 NK CD56dim mature	down
SRSF3	1.18383953621981e-15	-0.17414121778151	0.522	0.679	5.50940707240758e-15	12movdg	0 NK CD56dim mature	down
CAPN2	1.32612047372372e-15	-0.190161032275683	0.28	0.431	6.13225136256954e-15	12movdg	0 NK CD56dim mature	down
RPL7	1.361711221226e-15	-0.123240789560006	0.942	0.98	6.25697687727896e-15	12movdg	0 NK CD56dim mature	down
SNHG15	1.4783022874424e-15	-0.2121505952076	0.239	0.375	6.74998402945397e-15	12movdg	0 NK CD56dim mature	down
ISCA1	1.49834756612402e-15	-0.185757513636378	0.314	0.47	6.79875208128773e-15	12movdg	0 NK CD56dim mature	down
CMC1	1.82735338695572e-15	0.424678342902963	0.501	0.427	8.24011527285621e-15	12movdg	0 NK CD56dim mature	up
EIF5A	2.00742964690926e-15	-0.160861261520101	0.541	0.701	8.99625878800076e-15	12movdg	0 NK CD56dim mature	down
CSRNP1	2.13036729017383e-15	-0.200946748677001	0.2	0.336	9.48862977095829e-15	12movdg	0 NK CD56dim mature	down
EIF4H	2.70936833690643e-15	-0.182558932250381	0.408	0.561	1.19939110524029e-14	12movdg	0 NK CD56dim mature	down
PDE4D	2.75962333581634e-15	-0.188386848359482	0.282	0.434	1.21423426775919e-14	12movdg	0 NK CD56dim mature	down
DUSP10	4.30030304458869e-15	-0.170106256800097	0.078	0.169	1.88073494600686e-14	12movdg	0 NK CD56dim mature	down
EZR	5.91113387857252e-15	-0.183656834078551	0.432	0.585	2.56975041667284e-14	12movdg	0 NK CD56dim mature	down
PELI1	6.11415547749361e-15	-0.174561712241277	0.106	0.213	2.64218861705974e-14	12movdg	0 NK CD56dim mature	down
PPP1CC	6.57895113016623e-15	-0.170130755512749	0.345	0.505	2.82622397662762e-14	12movdg	0 NK CD56dim mature	down
PSAP	7.11835479739671e-15	-0.141356062873816	0.587	0.741	3.03995622524118e-14	12movdg	0 NK CD56dim mature	down
SERTAD3	7.76763466983266e-15	-0.192681094713891	0.107	0.208	3.29783787736755e-14	12movdg	0 NK CD56dim mature	down
RPL17	9.78656438762257e-15	0.237889950469985	0.876	0.856	4.13084054965929e-14	12movdg	0 NK CD56dim mature	up
EHD4	1.07291092683692e-14	-0.161246926041672	0.069	0.155	4.50250481435608e-14	12movdg	0 NK CD56dim mature	down
HSP90B1	1.18975436101431e-14	-0.149207898873478	0.598	0.751	4.96414750630109e-14	12movdg	0 NK CD56dim mature	down
CNN2	1.24773875046146e-14	-0.20070499723396	0.182	0.302	5.17633333048584e-14	12movdg	0 NK CD56dim mature	down
PFDN2	2.68379444481996e-14	-0.188766482937392	0.28	0.421	1.10706520848824e-13	12movdg	0 NK CD56dim mature	down
COX6C	3.84136736666644e-14	-0.136460776672149	0.727	0.847	1.57561169954793e-13	12movdg	0 NK CD56dim mature	down
LGALS3	3.91645325618821e-14	-0.169948276328375	0.109	0.215	1.59738486741159e-13	12movdg	0 NK CD56dim mature	down
FTL	4.36599856442019e-14	-0.106422702393124	0.995	0.999	1.77079047920059e-13	12movdg	0 NK CD56dim mature	down
EIF5	7.78056614652529e-14	-0.169860101160831	0.462	0.608	3.13816167909854e-13	12movdg	0 NK CD56dim mature	down
ARF1	8.00267613119307e-14	-0.119440223931662	0.733	0.857	3.19274638969064e-13	12movdg	0 NK CD56dim mature	down
CDKN1A	8.00385458572585e-14	-0.142027777702626	0.031	0.084	3.19274638969064e-13	12movdg	0 NK CD56dim mature	down
HSPA9	8.07037999012149e-14	-0.140845393103526	0.446	0.61	3.2016917337859e-13	12movdg	0 NK CD56dim mature	down
ODC1	8.18217509840502e-14	-0.165782554171696	0.389	0.55	3.2284016964359e-13	12movdg	0 NK CD56dim mature	down
CREM	9.27598349637885e-14	-0.18498788948197	0.16	0.279	3.64019676668705e-13	12movdg	0 NK CD56dim mature	down
GLIPR1	9.58052353558364e-14	-0.173112925185194	0.119	0.221	3.73949467034071e-13	12movdg	0 NK CD56dim mature	down
OSER1	1.05114027949779e-13	-0.172829488306229	0.245	0.383	4.08089755569732e-13	12movdg	0 NK CD56dim mature	down
PDE4B	1.06880035949257e-13	-0.12303410086694	0.026	0.077	4.12738862229576e-13	12movdg	0 NK CD56dim mature	down
S100A10	1.07944162714732e-13	-0.144715072392234	0.555	0.709	4.14642656777224e-13	12movdg	0 NK CD56dim mature	down
SRSF2	1.10097752217885e-13	-0.156297224342827	0.503	0.659	4.20689305843078e-13	12movdg	0 NK CD56dim mature	down
CCNI	1.18128757477077e-13	-0.125571358856925	0.696	0.83	4.49012973446899e-13	12movdg	0 NK CD56dim mature	down
RPL38	1.43668364990924e-13	-0.116847914124794	0.974	0.988	5.43246005121933e-13	12movdg	0 NK CD56dim mature	down
CD38	1.54363787216453e-13	-0.153475032295916	0.066	0.146	5.80663779891941e-13	12movdg	0 NK CD56dim mature	down
MTRNR2L12	1.58855350955213e-13	0.188325416713502	0.996	0.996	5.94479303059199e-13	12movdg	0 NK CD56dim mature	up
GADD45B	1.73929510206748e-13	-0.171874011572954	0.408	0.556	6.47552945692817e-13	12movdg	0 NK CD56dim mature	down
BCL7B	2.47310784121892e-13	-0.168346745154582	0.243	0.378	9.16059333022927e-13	12movdg	0 NK CD56dim mature	down
LYAR	4.73880935873658e-13	0.30972560403303	0.509	0.44	1.74638355047856e-12	12movdg	0 NK CD56dim mature	up
HSP90AB1	5.45193845832497e-13	-0.152496485192679	0.575	0.713	1.99904410138582e-12	12movdg	0 NK CD56dim mature	down
TMEM9B	5.64499318687518e-13	-0.163346314372513	0.313	0.453	2.04990458105837e-12	12movdg	0 NK CD56dim mature	down
CTPS1	5.64712005801205e-13	-0.158752518967358	0.094	0.186	2.04990458105837e-12	12movdg	0 NK CD56dim mature	down
C12orf75	5.69403147140447e-13	-0.159077749536094	0.521	0.659	2.05226116044326e-12	12movdg	0 NK CD56dim mature	down
HAUS3	5.71014813236278e-13	-0.163691978568137	0.118	0.221	2.05226116044326e-12	12movdg	0 NK CD56dim mature	down
UBC	5.98471439937539e-13	-0.100031034134423	0.981	0.996	2.14034613494903e-12	12movdg	0 NK CD56dim mature	down
CST7	6.36125098520174e-13	-0.152924218660453	0.936	0.974	2.26385696826297e-12	12movdg	0 NK CD56dim mature	down
KRT86	7.54698111313919e-13	-0.163768331527771	0.035	0.095	2.67273575031173e-12	12movdg	0 NK CD56dim mature	down
FUS	8.34415672428337e-13	-0.144630302504788	0.618	0.752	2.94070766108239e-12	12movdg	0 NK CD56dim mature	down
EFHD2	8.84420915778486e-13	-0.124189301742945	0.585	0.739	3.10188205244049e-12	12movdg	0 NK CD56dim mature	down
EPC1	9.85488970309906e-13	-0.136703472936316	0.666	0.789	3.43973554060092e-12	12movdg	0 NK CD56dim mature	down
HMGN2	1.19782346431087e-12	-0.116835106100486	0.7	0.834	4.16086045497459e-12	12movdg	0 NK CD56dim mature	down
DIP2A	1.42528640755199e-12	0.31744412698346	0.429	0.363	4.92741872325116e-12	12movdg	0 NK CD56dim mature	up
XAF1	1.57817280057299e-12	-0.179655281784471	0.092	0.172	5.43011115268244e-12	12movdg	0 NK CD56dim mature	down
DNAJA1	2.02891433713664e-12	-0.169837144753655	0.339	0.474	6.9480745696283e-12	12movdg	0 NK CD56dim mature	down
PET100	2.05948784233198e-12	0.28730984391882	0.64	0.602	7.01966278653998e-12	12movdg	0 NK CD56dim mature	up
RNF138	2.13551510525246e-12	-0.173042081119222	0.196	0.312	7.24478488978172e-12	12movdg	0 NK CD56dim mature	down
YWHAQ	2.17445823152629e-12	-0.161968795332213	0.432	0.57	7.31414618073199e-12	12movdg	0 NK CD56dim mature	down
NR4A3	2.17610960749051e-12	-0.114837214768891	0.025	0.08	7.31414618073199e-12	12movdg	0 NK CD56dim mature	down
ETS1	2.27862725349657e-12	0.290494205679462	0.546	0.485	7.62342574211294e-12	12movdg	0 NK CD56dim mature	up
EIF3H	2.696216234847e-12	-0.147693723408835	0.511	0.654	8.97914213990333e-12	12movdg	0 NK CD56dim mature	down
CLEC2B	2.73842862642601e-12	-0.145867180565143	0.666	0.781	9.07807846020678e-12	12movdg	0 NK CD56dim mature	down
COPS2	2.82098183406038e-12	-0.15929984394635	0.225	0.353	9.30924005239924e-12	12movdg	0 NK CD56dim mature	down
TMEM14B	3.00583241732386e-12	-0.167868100512917	0.11	0.2	9.87436350668381e-12	12movdg	0 NK CD56dim mature	down
ZDHHC7	3.40188720903008e-12	-0.160363575401953	0.1	0.19	1.11250906025038e-11	12movdg	0 NK CD56dim mature	down
SKIL	3.54960020594172e-12	-0.147773877413058	0.068	0.144	1.15560975314515e-11	12movdg	0 NK CD56dim mature	down
RUNX3	3.83018087231121e-12	0.299091314106404	0.658	0.626	1.24138897915087e-11	12movdg	0 NK CD56dim mature	up
EML4	4.21053287891536e-12	-0.165922801321266	0.319	0.456	1.35859860893002e-11	12movdg	0 NK CD56dim mature	down
SPON2	4.45698241672789e-12	-0.113926290979008	0.527	0.68	1.43175629847099e-11	12movdg	0 NK CD56dim mature	down
IER2	5.0007048412889e-12	-0.122964357374096	0.611	0.755	1.59934436774262e-11	12movdg	0 NK CD56dim mature	down
TIMP1	5.60262247613001e-12	-0.179743843927033	0.129	0.222	1.78399294634666e-11	12movdg	0 NK CD56dim mature	down
CD164	7.10279696540277e-12	-0.151887094203151	0.422	0.563	2.25180375409712e-11	12movdg	0 NK CD56dim mature	down
MRPL54	7.33505473782487e-12	-0.147877679893329	0.284	0.42	2.31532597376559e-11	12movdg	0 NK CD56dim mature	down
CEBPD	9.41186414157917e-12	-0.153909698805441	0.141	0.248	2.95801444449631e-11	12movdg	0 NK CD56dim mature	down
OAT	9.47325775007163e-12	-0.130496946902039	0.064	0.14	2.96447634765173e-11	12movdg	0 NK CD56dim mature	down
BORCS5	9.84927046416883e-12	-0.152806552588391	0.074	0.148	3.06891431630325e-11	12movdg	0 NK CD56dim mature	down
HSP90AA1	1.05907039338777e-11	-0.134916476587516	0.791	0.884	3.28583378461335e-11	12movdg	0 NK CD56dim mature	down
TSC22D3	1.08479895815088e-11	0.23538034189152	0.909	0.905	3.34062822012346e-11	12movdg	0 NK CD56dim mature	up
MT1E	1.08593424235418e-11	-0.162707782953134	0.111	0.203	3.34062822012346e-11	12movdg	0 NK CD56dim mature	down
IL1B	1.20759693681303e-11	-0.112472594064097	0.026	0.073	3.69922099631333e-11	12movdg	0 NK CD56dim mature	down
S100A11	1.25973806614114e-11	-0.175623274019135	0.182	0.289	3.84273040343893e-11	12movdg	0 NK CD56dim mature	down
BCL2A1	1.35157610010562e-11	-0.132119540678976	0.057	0.127	4.10562447145055e-11	12movdg	0 NK CD56dim mature	down
DDIT3	1.43253149791333e-11	-0.160012637535813	0.213	0.336	4.32016530755978e-11	12movdg	0 NK CD56dim mature	down
KIF5B	1.43410446160042e-11	-0.148446963703284	0.325	0.463	4.32016530755978e-11	12movdg	0 NK CD56dim mature	down
MORF4L1	1.50604074982671e-11	-0.133669972187429	0.652	0.77	4.51812224948014e-11	12movdg	0 NK CD56dim mature	down
EIF4G2	1.56386784140097e-11	-0.135277859953465	0.525	0.666	4.67229651381523e-11	12movdg	0 NK CD56dim mature	down
PSMG2	1.60439378657033e-11	-0.148623521350946	0.252	0.379	4.77372905348385e-11	12movdg	0 NK CD56dim mature	down
BNIP3L	1.80880956365296e-11	-0.15105776263223	0.21	0.332	5.35998262535531e-11	12movdg	0 NK CD56dim mature	down
MAPK1IP1L	1.92297910366809e-11	-0.135590782329565	0.362	0.508	5.67513345228877e-11	12movdg	0 NK CD56dim mature	down
STAT1	2.26989493049246e-11	-0.143184454314518	0.075	0.153	6.67170006072062e-11	12movdg	0 NK CD56dim mature	down
GZMH	2.27903803727096e-11	-0.142513698974241	0.856	0.924	6.67170006072062e-11	12movdg	0 NK CD56dim mature	down
LAMP1	2.46221557983614e-11	-0.130509221114236	0.453	0.597	7.1789900038596e-11	12movdg	0 NK CD56dim mature	down
VDAC1	2.63101792064172e-11	-0.163104570232392	0.15	0.248	7.64047604154356e-11	12movdg	0 NK CD56dim mature	down
CKAP2	2.65094964695464e-11	-0.109147973016409	0.025	0.066	7.66768702664968e-11	12movdg	0 NK CD56dim mature	down
RAP2B	3.1855034741068e-11	-0.152197429752296	0.162	0.27	9.17728381826008e-11	12movdg	0 NK CD56dim mature	down
BCLAF1	3.42565161678266e-11	-0.146501265434131	0.519	0.654	9.83013072641981e-11	12movdg	0 NK CD56dim mature	down
CYBA	3.5929589995527e-11	-0.164443260970739	0.889	0.941	1.02696387152569e-10	12movdg	0 NK CD56dim mature	down
CD99	3.75024709955749e-11	-0.100123427777012	0.918	0.964	1.06771740952107e-10	12movdg	0 NK CD56dim mature	down
ARF6	4.36557915403968e-11	-0.121153688633592	0.513	0.661	1.23805096321594e-10	12movdg	0 NK CD56dim mature	down
KPNA2	4.80318074636376e-11	-0.151334135880227	0.077	0.149	1.35685183729964e-10	12movdg	0 NK CD56dim mature	down
ATP6AP2	5.26217336944093e-11	-0.133427501474509	0.342	0.482	1.4807511109357e-10	12movdg	0 NK CD56dim mature	down
GZMA	5.3446295063841e-11	-0.124949302706223	0.53	0.677	1.49814711260033e-10	12movdg	0 NK CD56dim mature	down
RPL23	5.99201817313532e-11	-0.128452813478651	0.742	0.842	1.67315584372932e-10	12movdg	0 NK CD56dim mature	down
MED30	6.03571864806471e-11	-0.148417489312997	0.194	0.309	1.67890104923179e-10	12movdg	0 NK CD56dim mature	down
RCAN3	6.46706341023798e-11	-0.100384171039974	0.018	0.054	1.79201833428732e-10	12movdg	0 NK CD56dim mature	down
TNF	6.49345367709265e-11	-0.197649024977899	0.047	0.105	1.7924894941328e-10	12movdg	0 NK CD56dim mature	down
YWHAZ	6.68886517792883e-11	-0.119235047975043	0.841	0.912	1.83943792393043e-10	12movdg	0 NK CD56dim mature	down
LGALS1	6.94701333361927e-11	-0.154485586338057	0.654	0.767	1.90321950196513e-10	12movdg	0 NK CD56dim mature	down
GTF3A	7.27586370519319e-11	-0.140705852322014	0.439	0.569	1.98581843983844e-10	12movdg	0 NK CD56dim mature	down
TMBIM6	7.32177469857139e-11	-0.131883663389752	0.418	0.56	1.99086458095986e-10	12movdg	0 NK CD56dim mature	down
IQGAP1	8.5647369037277e-11	0.273040113011963	0.523	0.473	2.32014887765161e-10	12movdg	0 NK CD56dim mature	up
HIST1H1E	8.95665295399726e-11	-0.13426594125389	0.562	0.704	2.41729741435019e-10	12movdg	0 NK CD56dim mature	down
BLOC1S6	1.01550223545804e-10	-0.142092856575773	0.189	0.3	2.73057267756496e-10	12movdg	0 NK CD56dim mature	down
DUSP5	1.05177927053838e-10	-0.147586664727597	0.095	0.175	2.81768173583345e-10	12movdg	0 NK CD56dim mature	down
HMGA1	1.14856529550821e-10	-0.14491442618768	0.132	0.227	3.0656558990403e-10	12movdg	0 NK CD56dim mature	down
RNASET2	1.1593034808833e-10	-0.144945454436053	0.19	0.303	3.08298288322811e-10	12movdg	0 NK CD56dim mature	down
ING3	1.17490643244998e-10	-0.144627034815529	0.124	0.218	3.1130732480244e-10	12movdg	0 NK CD56dim mature	down
RNF125	1.21220272053864e-10	-0.14023558098099	0.325	0.459	3.200215182222e-10	12movdg	0 NK CD56dim mature	down
DDX6	1.22460202477567e-10	-0.145069408675886	0.568	0.691	3.22123576082297e-10	12movdg	0 NK CD56dim mature	down
GSTK1	1.29497750003337e-10	-0.145071188878214	0.379	0.512	3.39405655243403e-10	12movdg	0 NK CD56dim mature	down
KLRD1	1.32142314557239e-10	0.259944421262232	0.675	0.643	3.45091080462429e-10	12movdg	0 NK CD56dim mature	up
SHISA5	1.34296071015342e-10	-0.147522773876784	0.26	0.38	3.49458593394762e-10	12movdg	0 NK CD56dim mature	down
RIOK3	1.35658394462283e-10	-0.147213354768688	0.419	0.55	3.51742837070063e-10	12movdg	0 NK CD56dim mature	down
MSN	1.64048118569506e-10	-0.117467102258187	0.524	0.664	4.23839623065699e-10	12movdg	0 NK CD56dim mature	down
LAP3	1.77795570172087e-10	-0.145338518813782	0.108	0.194	4.57729021081329e-10	12movdg	0 NK CD56dim mature	down
JMJD6	1.81192618850227e-10	-0.145716738557573	0.14	0.236	4.64826294294221e-10	12movdg	0 NK CD56dim mature	down
HLA-DMA	1.89128266045156e-10	-0.131570304816266	0.08	0.154	4.83475778692898e-10	12movdg	0 NK CD56dim mature	down
PPP2R2D	1.99672824736258e-10	-0.143899046316553	0.101	0.185	5.0864024827552e-10	12movdg	0 NK CD56dim mature	down
MYLIP	2.02264200468621e-10	-0.152422970635247	0.197	0.305	5.13439893497269e-10	12movdg	0 NK CD56dim mature	down
KLRC2	2.32071510583983e-10	0.224472560741499	0.113	0.058	5.87051974508613e-10	12movdg	0 NK CD56dim mature	up
VDAC2	2.38309781542679e-10	-0.141380479983724	0.324	0.45	6.00739240972171e-10	12movdg	0 NK CD56dim mature	down
RIPK2	2.41234939611971e-10	-0.139257015170455	0.16	0.263	6.06008879440452e-10	12movdg	0 NK CD56dim mature	down
SELENOT	2.42209474316397e-10	-0.131751232583456	0.392	0.526	6.06358890874841e-10	12movdg	0 NK CD56dim mature	down
BSG	2.48703431525066e-10	-0.13119556000044	0.396	0.53	6.20476602361504e-10	12movdg	0 NK CD56dim mature	down
HES4	2.73119285497112e-10	-0.139143876333738	0.018	0.054	6.79056853667477e-10	12movdg	0 NK CD56dim mature	down
RHEBL1	2.87584237850424e-10	-0.116607779111541	0.033	0.078	7.12580739520164e-10	12movdg	0 NK CD56dim mature	down
YTHDF2	2.91635383586683e-10	-0.132813884436727	0.249	0.372	7.20160845183442e-10	12movdg	0 NK CD56dim mature	down
TAGLN2	3.11633569380253e-10	-0.102468137907159	0.464	0.615	7.66935496169706e-10	12movdg	0 NK CD56dim mature	down
GTF2B	3.25019217362711e-10	-0.126853530475201	0.267	0.394	7.97175512855839e-10	12movdg	0 NK CD56dim mature	down
ITM2B	3.27788431769279e-10	-0.102469055427908	0.868	0.937	8.0126061099157e-10	12movdg	0 NK CD56dim mature	down
UHRF1BP1L	3.37635059461498e-10	-0.141924257527638	0.142	0.242	8.22560581104186e-10	12movdg	0 NK CD56dim mature	down
OAZ1	3.76195939728996e-10	-0.107687165411893	0.458	0.606	9.13438970713214e-10	12movdg	0 NK CD56dim mature	down
AKNA	4.26144679409948e-10	0.269832506025642	0.407	0.35	1.03127012417208e-09	12movdg	0 NK CD56dim mature	up
ODF3B	4.6598150836088e-10	-0.115883151144734	0.04	0.093	1.12392882083056e-09	12movdg	0 NK CD56dim mature	down
STK17B	4.68324586481123e-10	-0.123256626368809	0.502	0.632	1.12415618999984e-09	12movdg	0 NK CD56dim mature	down
PPP1R2	4.69172624751998e-10	-0.137580251701476	0.329	0.456	1.12415618999984e-09	12movdg	0 NK CD56dim mature	down
SURF4	4.89470388910492e-10	-0.139686147580454	0.253	0.371	1.1689325735165e-09	12movdg	0 NK CD56dim mature	down
SLC3A2	5.28695547266864e-10	-0.137320906716362	0.317	0.443	1.25846874529752e-09	12movdg	0 NK CD56dim mature	down
RGS1	5.72179525995989e-10	-0.114041484870196	0.041	0.096	1.35752397344146e-09	12movdg	0 NK CD56dim mature	down
AKIRIN1	5.8937925475589e-10	-0.136586057071275	0.192	0.302	1.39377634838038e-09	12movdg	0 NK CD56dim mature	down
TIPARP	6.55281503405354e-10	-0.159196385924604	0.193	0.295	1.54459211516976e-09	12movdg	0 NK CD56dim mature	down
CFLAR	7.66427893193963e-10	0.246409438109511	0.425	0.363	1.80073349663048e-09	12movdg	0 NK CD56dim mature	up
NAMPT	7.77274316019326e-10	-0.139518013815282	0.118	0.207	1.8203263013872e-09	12movdg	0 NK CD56dim mature	down
GLIPR2	1.04220860639421e-09	-0.137662683597358	0.138	0.229	2.43293713261157e-09	12movdg	0 NK CD56dim mature	down
EPSTI1	1.1035543606203e-09	-0.113843462130574	0.049	0.108	2.56788610836646e-09	12movdg	0 NK CD56dim mature	down
EIF2A	1.143595011238e-09	-0.133130962748595	0.187	0.294	2.64972723695241e-09	12movdg	0 NK CD56dim mature	down
GPR141	1.14602527879209e-09	-0.146009790462296	0.127	0.215	2.64972723695241e-09	12movdg	0 NK CD56dim mature	down
CCL3	1.15516794921195e-09	-0.21006178800519	0.351	0.472	2.66238708294564e-09	12movdg	0 NK CD56dim mature	down
ZNF683	1.1845142252842e-09	-0.160882443305806	0.108	0.191	2.72138394796307e-09	12movdg	0 NK CD56dim mature	down
PRELID3B	1.23689411548792e-09	-0.131884241260612	0.211	0.322	2.83276065566004e-09	12movdg	0 NK CD56dim mature	down
CALM3	1.34575885025141e-09	-0.128646326380611	0.384	0.514	3.07239284680038e-09	12movdg	0 NK CD56dim mature	down
LSM12	1.37010637159141e-09	-0.123568582418831	0.105	0.19	3.11817312155287e-09	12movdg	0 NK CD56dim mature	down
UAP1	1.44362504961379e-09	-0.140168653028681	0.204	0.313	3.27522433131128e-09	12movdg	0 NK CD56dim mature	down
LIPA	1.49371281396932e-09	-0.143437231544936	0.117	0.195	3.378303747482e-09	12movdg	0 NK CD56dim mature	down
SRSF7	1.55321348990678e-09	-0.136424785666736	0.635	0.742	3.50196581885814e-09	12movdg	0 NK CD56dim mature	down
PNPLA8	1.57628568011023e-09	-0.140374860340249	0.151	0.244	3.54298267417965e-09	12movdg	0 NK CD56dim mature	down
PRNP	1.64822385678594e-09	-0.118791751350532	0.261	0.39	3.69324234576108e-09	12movdg	0 NK CD56dim mature	down
NOL7	1.656183440297e-09	-0.128118929880456	0.278	0.4	3.69965900817115e-09	12movdg	0 NK CD56dim mature	down
P2RY8	1.67606651438465e-09	-0.156670927183592	0.215	0.32	3.73258984491796e-09	12movdg	0 NK CD56dim mature	down
COQ10B	1.8086093812041e-09	-0.128948319542305	0.228	0.342	4.01544468120543e-09	12movdg	0 NK CD56dim mature	down
TIMM23	1.86561636919837e-09	-0.121981505260225	0.112	0.199	4.12547398353003e-09	12movdg	0 NK CD56dim mature	down
RPS21	1.86953297600741e-09	0.100890484105837	0.999	1	4.12547398353003e-09	12movdg	0 NK CD56dim mature	up
LDHB	1.99380733619152e-09	-0.113491816381799	0.396	0.527	4.38637613962134e-09	12movdg	0 NK CD56dim mature	down
BCAS2	2.14195897011909e-09	-0.131543581834624	0.279	0.398	4.69807314896212e-09	12movdg	0 NK CD56dim mature	down
CD63	2.274046084917e-09	-0.11911815300066	0.454	0.587	4.97276342665586e-09	12movdg	0 NK CD56dim mature	down
PRDX5	2.48600072204957e-09	-0.131851587939762	0.254	0.369	5.41992950212608e-09	12movdg	0 NK CD56dim mature	down
PGK1	2.50741097154166e-09	-0.114951642667576	0.43	0.564	5.45024061478816e-09	12movdg	0 NK CD56dim mature	down
TMED2	2.52783716520122e-09	-0.102006678823599	0.48	0.616	5.47823815503309e-09	12movdg	0 NK CD56dim mature	down
ELF2	2.62626306696518e-09	-0.126360128993295	0.286	0.408	5.67460412683547e-09	12movdg	0 NK CD56dim mature	down
RPS17	2.69124958347854e-09	0.239046629135982	0.376	0.317	5.79776616500125e-09	12movdg	0 NK CD56dim mature	up
C1D	2.78083333593128e-09	-0.118869109736904	0.251	0.371	5.9730325499589e-09	12movdg	0 NK CD56dim mature	down
RALY	2.84062526728277e-09	-0.10735921704951	0.427	0.563	6.08346296179142e-09	12movdg	0 NK CD56dim mature	down
LBR	2.94852580375519e-09	-0.128212371772134	0.204	0.312	6.29596980448902e-09	12movdg	0 NK CD56dim mature	down
S100A12	2.97467195589719e-09	-0.102062003885939	0.035	0.084	6.33317255126499e-09	12movdg	0 NK CD56dim mature	down
MAFF	2.99492339417582e-09	-0.141545978123072	0.094	0.168	6.35764439816271e-09	12movdg	0 NK CD56dim mature	down
XCL2	3.06436441482399e-09	0.264144929031701	0.082	0.035	6.48608911126011e-09	12movdg	0 NK CD56dim mature	up
PRSS23	3.3688508905595e-09	-0.113137818160269	0.43	0.569	7.1098422864715e-09	12movdg	0 NK CD56dim mature	down
CCDC59	3.37975840384018e-09	-0.129218433198688	0.371	0.495	7.11218724982021e-09	12movdg	0 NK CD56dim mature	down
THUMPD1	3.58451706972237e-09	-0.133490332749667	0.146	0.241	7.52126992086255e-09	12movdg	0 NK CD56dim mature	down
CENPC	3.74673465201756e-09	-0.124925401135153	0.336	0.462	7.82858911023256e-09	12movdg	0 NK CD56dim mature	down
CANX	3.75254684622718e-09	-0.132876787200266	0.266	0.383	7.82858911023256e-09	12movdg	0 NK CD56dim mature	down
NUDT15	3.91765272062143e-09	-0.112796781554336	0.047	0.102	8.13253263373467e-09	12movdg	0 NK CD56dim mature	down
EMC3	3.9206424542798e-09	-0.128214776882342	0.232	0.345	8.13253263373467e-09	12movdg	0 NK CD56dim mature	down
AL109955.1	3.94420281590175e-09	-0.119571761997502	0.057	0.117	8.15809471323268e-09	12movdg	0 NK CD56dim mature	down
ITGB7	3.99582888122503e-09	-0.138090754684774	0.273	0.391	8.22677449741801e-09	12movdg	0 NK CD56dim mature	down
PHPT1	4.00007079557652e-09	-0.146818898975161	0.123	0.2	8.22677449741801e-09	12movdg	0 NK CD56dim mature	down
KLRC1	4.28213722275252e-09	-0.159523183863391	0.063	0.118	8.78201023649245e-09	12movdg	0 NK CD56dim mature	down
SNHG9	4.42618299026768e-09	0.251700448447539	0.389	0.337	9.0518559181249e-09	12movdg	0 NK CD56dim mature	up
TXN	4.45848537388934e-09	-0.130195969424539	0.225	0.335	9.09230444225747e-09	12movdg	0 NK CD56dim mature	down
MIR22HG	4.56583576219441e-09	-0.12532835365364	0.067	0.128	9.28251515971725e-09	12movdg	0 NK CD56dim mature	down
VOPP1	4.57732841209198e-09	-0.128143814153548	0.168	0.268	9.28251515971725e-09	12movdg	0 NK CD56dim mature	down
RHOH	4.76929312920586e-09	-0.135647943705632	0.316	0.436	9.64486577104025e-09	12movdg	0 NK CD56dim mature	down
ASCL2	4.85593390728027e-09	-0.146031968209646	0.146	0.236	9.79280004634854e-09	12movdg	0 NK CD56dim mature	down
BST2	4.89906141832458e-09	-0.142099127381646	0.201	0.302	9.85240606566108e-09	12movdg	0 NK CD56dim mature	down
DDOST	5.06188905616956e-09	-0.103946507937674	0.369	0.507	1.01517443502185e-08	12movdg	0 NK CD56dim mature	down
ZFAND5	5.21895358981948e-09	-0.120473867946787	0.232	0.345	1.0437907179639e-08	12movdg	0 NK CD56dim mature	down
CD48	5.49078112155574e-09	-0.106970263630319	0.482	0.613	1.095139311607e-08	12movdg	0 NK CD56dim mature	down
RNMT	5.71730632000422e-09	-0.120951047396198	0.328	0.45	1.13719572282824e-08	12movdg	0 NK CD56dim mature	down
NFKBIZ	6.49946945061319e-09	-0.141335090686931	0.156	0.249	1.28923902217081e-08	12movdg	0 NK CD56dim mature	down
BBC3	7.17251490457053e-09	-0.131050039955088	0.116	0.199	1.41886807104038e-08	12movdg	0 NK CD56dim mature	down
ALYREF	7.84987338458818e-09	-0.108625410675475	0.046	0.097	1.54864349924212e-08	12movdg	0 NK CD56dim mature	down
FBXL5	8.42410645878707e-09	-0.119708635107376	0.196	0.302	1.65742582359876e-08	12movdg	0 NK CD56dim mature	down
RAB37	8.74449270010303e-09	-0.128688661779441	0.09	0.159	1.71581127034454e-08	12movdg	0 NK CD56dim mature	down
RAN	9.128211606545e-09	-0.103497555379089	0.473	0.606	1.78627537098428e-08	12movdg	0 NK CD56dim mature	down
AGTRAP	9.28124585538358e-09	-0.131364921650603	0.116	0.196	1.81133991693776e-08	12movdg	0 NK CD56dim mature	down
MRPL44	9.96677698023992e-09	-0.129428188784693	0.167	0.26	1.93991423261506e-08	12movdg	0 NK CD56dim mature	down
PTS	1.05245862113623e-08	-0.109876324159251	0.174	0.281	2.0430079116174e-08	12movdg	0 NK CD56dim mature	down
ZNF207	1.15514975808751e-08	-0.120093828669079	0.426	0.548	2.23636993165743e-08	12movdg	0 NK CD56dim mature	down
BTG3	1.19140980402334e-08	-0.124629665235686	0.232	0.342	2.30043488755571e-08	12movdg	0 NK CD56dim mature	down
SNRPD1	1.23399912271476e-08	-0.127553216061418	0.309	0.424	2.37634844321197e-08	12movdg	0 NK CD56dim mature	down
BACH1	1.26703992210489e-08	-0.133925138772905	0.14	0.228	2.4335211202332e-08	12movdg	0 NK CD56dim mature	down
PLEKHF2	1.28952822779444e-08	-0.125874662439257	0.118	0.199	2.47017808279358e-08	12movdg	0 NK CD56dim mature	down
TUBB4B	1.3278643603704e-08	-0.14062462874143	0.208	0.309	2.5369198042866e-08	12movdg	0 NK CD56dim mature	down
AKIRIN2	1.43078320630447e-08	-0.124410326276124	0.28	0.393	2.72637429862742e-08	12movdg	0 NK CD56dim mature	down
SZRD1	1.47649454149655e-08	-0.123588634903123	0.19	0.29	2.8061126626348e-08	12movdg	0 NK CD56dim mature	down
DNAJB9	1.53241168837627e-08	-0.11725088311785	0.096	0.171	2.90478038057747e-08	12movdg	0 NK CD56dim mature	down
TWF1	1.87241513428257e-08	-0.132656494748295	0.183	0.276	3.54003486325299e-08	12movdg	0 NK CD56dim mature	down
TRAM1	1.88250926146532e-08	-0.119101542210089	0.396	0.519	3.54987460733461e-08	12movdg	0 NK CD56dim mature	down
BCL10	2.26372568650465e-08	-0.125999758338731	0.142	0.229	4.25768095441029e-08	12movdg	0 NK CD56dim mature	down
POLR2E	2.303832236798e-08	-0.121984133904602	0.142	0.227	4.32191783957454e-08	12movdg	0 NK CD56dim mature	down
HMOX1	2.59155974253999e-08	-0.105584767982144	0.037	0.083	4.84915560073204e-08	12movdg	0 NK CD56dim mature	down
LEPROTL1	2.83333857104354e-08	-0.109202359662502	0.379	0.504	5.28792751305299e-08	12movdg	0 NK CD56dim mature	down
MOB1A	2.93537446860301e-08	-0.113261934149343	0.341	0.462	5.46431247232252e-08	12movdg	0 NK CD56dim mature	down
ALOX5AP	3.11721070175595e-08	-0.133827408735541	0.246	0.353	5.78796667384864e-08	12movdg	0 NK CD56dim mature	down
KMT2E-AS1	3.42632408183229e-08	0.167961205282375	0.096	0.051	6.34569204951593e-08	12movdg	0 NK CD56dim mature	up
ATP5PD	3.56972707598646e-08	-0.125590414996248	0.174	0.266	6.59445765182232e-08	12movdg	0 NK CD56dim mature	down
RTRAF	3.60813132278112e-08	-0.104759679516683	0.354	0.476	6.64344206787046e-08	12movdg	0 NK CD56dim mature	down
AMD1	3.61454492673393e-08	-0.12172873138894	0.277	0.387	6.64344206787046e-08	12movdg	0 NK CD56dim mature	down
PRELID1	3.86894101764129e-08	-0.104261893754114	0.406	0.529	7.08443807027666e-08	12movdg	0 NK CD56dim mature	down
ELL2	3.87399712658379e-08	-0.11427668185805	0.094	0.169	7.08443807027666e-08	12movdg	0 NK CD56dim mature	down
TFG	3.98558613188268e-08	-0.112607825227428	0.104	0.181	7.27018977825836e-08	12movdg	0 NK CD56dim mature	down
DDX3Y	4.18644234372233e-08	-0.115041006894325	0.297	0.415	7.61743644496845e-08	12movdg	0 NK CD56dim mature	down
CWC15	4.39132786010304e-08	-0.100569809410957	0.339	0.467	7.97026006608701e-08	12movdg	0 NK CD56dim mature	down
TFAM	4.46072157303794e-08	-0.112737227105748	0.17	0.269	8.07460702493107e-08	12movdg	0 NK CD56dim mature	down
CD83	4.4710633939701e-08	-0.118113616252859	0.118	0.196	8.07460702493107e-08	12movdg	0 NK CD56dim mature	down
GRK2	5.1085478230947e-08	0.226475544827149	0.189	0.141	9.20299185996713e-08	12movdg	0 NK CD56dim mature	up
ARL4C	5.13916011065288e-08	-0.103360075777443	0.507	0.626	9.23522336716334e-08	12movdg	0 NK CD56dim mature	down
INSIG1	5.35255530314786e-08	-0.126331386689266	0.2	0.298	9.59495098786505e-08	12movdg	0 NK CD56dim mature	down
NBPF14	5.40087790191846e-08	-0.109274259164058	0.078	0.145	9.65772747978522e-08	12movdg	0 NK CD56dim mature	down
SAMHD1	5.63503263706021e-08	0.202447654448317	0.194	0.138	1.00516798390804e-07	12movdg	0 NK CD56dim mature	up
CCDC69	5.67094294950962e-08	-0.108317455379922	0.379	0.5	1.00909426013333e-07	12movdg	0 NK CD56dim mature	down
VAMP2	5.94494011724756e-08	0.236800984294025	0.686	0.669	1.05526320907622e-07	12movdg	0 NK CD56dim mature	up
GLTP	6.62775595343448e-08	-0.117768304840149	0.197	0.296	1.17359776151059e-07	12movdg	0 NK CD56dim mature	down
CMPK1	7.05634172916645e-08	-0.103669130035952	0.317	0.438	1.24644868500604e-07	12movdg	0 NK CD56dim mature	down
TKT	7.46710339701044e-08	-0.112834045898913	0.204	0.302	1.31580511316252e-07	12movdg	0 NK CD56dim mature	down
GRINA	7.75342286422586e-08	-0.1137546426543	0.148	0.236	1.36295036305762e-07	12movdg	0 NK CD56dim mature	down
RAB5A	7.7785866002766e-08	-0.112533719143314	0.211	0.314	1.36407098352677e-07	12movdg	0 NK CD56dim mature	down
RLF	8.06859450364864e-08	-0.116980760423489	0.171	0.262	1.41151797822865e-07	12movdg	0 NK CD56dim mature	down
CBLB	8.43214675747413e-08	0.217331926982931	0.388	0.335	1.46836454926098e-07	12movdg	0 NK CD56dim mature	up
MYO6	8.43399472509407e-08	-0.109531045181196	0.104	0.179	1.46836454926098e-07	12movdg	0 NK CD56dim mature	down
COPS3	8.48507776164977e-08	-0.113755471224598	0.165	0.258	1.47372403228654e-07	12movdg	0 NK CD56dim mature	down
PHAX	8.9794794217929e-08	-0.109404993218839	0.142	0.229	1.55587161341805e-07	12movdg	0 NK CD56dim mature	down
SPTY2D1	9.31465876775876e-08	-0.121640597451669	0.161	0.249	1.61010530128401e-07	12movdg	0 NK CD56dim mature	down
NDUFC2	9.54280562262724e-08	0.202286326369538	0.177	0.128	1.64562396247681e-07	12movdg	0 NK CD56dim mature	up
TMEM11	9.74127854670863e-08	-0.11526394572609	0.119	0.195	1.67586924760912e-07	12movdg	0 NK CD56dim mature	down
NDUFA13	1.19455247168409e-07	0.211444197167482	0.248	0.198	2.05022480955709e-07	12movdg	0 NK CD56dim mature	up
TXNL4A	1.2451930639887e-07	-0.117031455464876	0.17	0.261	2.13209944447121e-07	12movdg	0 NK CD56dim mature	down
HNRNPA3	1.27283808239761e-07	-0.10452828521757	0.522	0.641	2.17430693604863e-07	12movdg	0 NK CD56dim mature	down
SP3	1.40268679333384e-07	-0.105562898437583	0.236	0.341	2.39049439427316e-07	12movdg	0 NK CD56dim mature	down
HSPA1A	1.41931018329888e-07	0.160877666031158	0.098	0.055	2.41315970275173e-07	12movdg	0 NK CD56dim mature	up
CMC2	1.47699407867713e-07	-0.109168074293758	0.147	0.234	2.50536846055981e-07	12movdg	0 NK CD56dim mature	down
RAMMET	1.58601054751631e-07	-0.101105833445931	0.186	0.285	2.68401784964299e-07	12movdg	0 NK CD56dim mature	down
KLF10	1.62514830254985e-07	-0.157008631814499	0.172	0.252	2.74200205989319e-07	12movdg	0 NK CD56dim mature	down
CYB5R4	1.62782766916524e-07	-0.112737977236897	0.114	0.185	2.74200205989319e-07	12movdg	0 NK CD56dim mature	down
NR3C1	1.6338997893137e-07	-0.102260233791518	0.363	0.48	2.7458593681522e-07	12movdg	0 NK CD56dim mature	down
HLA-DRB5	1.72050852470035e-07	-0.128567947031419	0.131	0.212	2.88473253795023e-07	12movdg	0 NK CD56dim mature	down
AL118516.1	1.89184567050612e-07	-0.119776122256959	0.124	0.199	3.16470036126139e-07	12movdg	0 NK CD56dim mature	down
G3BP2	1.94492126745533e-07	-0.114103896478708	0.347	0.459	3.24600652913234e-07	12movdg	0 NK CD56dim mature	down
AC245297.3	1.97934349819525e-07	0.186923379876815	0.13	0.087	3.29587931121503e-07	12movdg	0 NK CD56dim mature	up
FOSB	2.04816659344974e-07	0.179933508318777	0.108	0.066	3.40267493557096e-07	12movdg	0 NK CD56dim mature	up
FLNA	2.10054552824961e-07	0.160354582884424	0.72	0.682	3.4788717296202e-07	12movdg	0 NK CD56dim mature	up
FUNDC2	2.10457260566675e-07	-0.114863240846998	0.204	0.298	3.4788717296202e-07	12movdg	0 NK CD56dim mature	down
NUDT4	2.10840710886073e-07	-0.126410298056072	0.128	0.201	3.4788717296202e-07	12movdg	0 NK CD56dim mature	down
TOR1AIP1	2.1824434250922e-07	-0.107674247722929	0.162	0.252	3.59286604675043e-07	12movdg	0 NK CD56dim mature	down
CXCR4	2.22585190886392e-07	-0.143928257804725	0.624	0.711	3.65603729826969e-07	12movdg	0 NK CD56dim mature	down
NUTF2	2.24041409422117e-07	-0.108806971462352	0.116	0.189	3.67164928308029e-07	12movdg	0 NK CD56dim mature	down
FYN	2.4476964658754e-07	0.211465707332342	0.54	0.495	4.00231449149896e-07	12movdg	0 NK CD56dim mature	up
MRPS35	2.50664649636257e-07	-0.106067165123311	0.114	0.19	4.08949518282973e-07	12movdg	0 NK CD56dim mature	down
EOMES	2.57363004777887e-07	0.209347621314343	0.164	0.118	4.18936191633959e-07	12movdg	0 NK CD56dim mature	up
MED21	3.10952672950888e-07	-0.104049112674372	0.073	0.131	5.05037227208825e-07	12movdg	0 NK CD56dim mature	down
ESCO1	3.14786637278551e-07	-0.118371732654553	0.17	0.256	5.10122988089795e-07	12movdg	0 NK CD56dim mature	down
LRRC59	3.30472582910828e-07	-0.114633538181826	0.099	0.163	5.34349877935994e-07	12movdg	0 NK CD56dim mature	down
PARP8	3.47811828832249e-07	0.236011732640448	0.51	0.485	5.61136417182695e-07	12movdg	0 NK CD56dim mature	up
TSN	3.61067219559941e-07	-0.106901559438804	0.203	0.297	5.81230158316003e-07	12movdg	0 NK CD56dim mature	down
NPC2	3.81378232407295e-07	-0.118396414853613	0.254	0.352	6.12567691875433e-07	12movdg	0 NK CD56dim mature	down
CNOT2	4.07873062856556e-07	-0.1089857894076	0.299	0.407	6.53677359015142e-07	12movdg	0 NK CD56dim mature	down
PDZD4	4.21626562834815e-07	0.12883280162155	0.062	0.027	6.74231023387831e-07	12movdg	0 NK CD56dim mature	up
NFKB1	4.49073791079919e-07	-0.113607366791705	0.216	0.313	7.16544114997849e-07	12movdg	0 NK CD56dim mature	down
RPN2	4.58360365060642e-07	-0.103996261071038	0.319	0.426	7.2890178949992e-07	12movdg	0 NK CD56dim mature	down
PDIA6	4.58826608541961e-07	-0.105320814016381	0.325	0.433	7.2890178949992e-07	12movdg	0 NK CD56dim mature	down
TMEM167A	5.03188843090391e-07	-0.102131150172042	0.088	0.152	7.97631222890008e-07	12movdg	0 NK CD56dim mature	down
IGFBP7	5.56972573689453e-07	-0.114376305591045	0.314	0.425	8.80963155770247e-07	12movdg	0 NK CD56dim mature	down
ZNF644	5.71108971923321e-07	-0.106221913570722	0.182	0.272	9.01358942644198e-07	12movdg	0 NK CD56dim mature	down
KAT7	5.9527753514942e-07	-0.106087438821799	0.153	0.236	9.36511338955332e-07	12movdg	0 NK CD56dim mature	down
MT-ATP8	5.95961761153393e-07	-0.120985494240364	0.871	0.916	9.36511338955332e-07	12movdg	0 NK CD56dim mature	down
ELOA	6.00197374695311e-07	-0.11222971770759	0.101	0.164	9.40704663336547e-07	12movdg	0 NK CD56dim mature	down
MCPH1	6.01221713206829e-07	-0.102195870798006	0.103	0.172	9.40704663336547e-07	12movdg	0 NK CD56dim mature	down
KANSL2	6.21007903731078e-07	-0.109996272786718	0.175	0.26	9.69573630341426e-07	12movdg	0 NK CD56dim mature	down
SDF2L1	6.4954702753136e-07	-0.116346715032666	0.262	0.36	1.0119552403171e-06	12movdg	0 NK CD56dim mature	down
MAPKAP1	6.55590801068511e-07	-0.113038947626799	0.083	0.137	1.01918398624355e-06	12movdg	0 NK CD56dim mature	down
PAIP2	6.65424817823433e-07	-0.100317352943036	0.502	0.611	1.03226157636712e-06	12movdg	0 NK CD56dim mature	down
PPA1	6.80620000678876e-07	-0.101672664522209	0.089	0.151	1.05358234646666e-06	12movdg	0 NK CD56dim mature	down
HERC5	7.03135724738856e-07	-0.100759960990229	0.104	0.175	1.086120289703e-06	12movdg	0 NK CD56dim mature	down
NEAT1	7.42304362387362e-07	0.220577627580161	0.564	0.535	1.14418888979453e-06	12movdg	0 NK CD56dim mature	up
TUBA4A	7.95701182607709e-07	-0.104540296264958	0.28	0.384	1.22389631053643e-06	12movdg	0 NK CD56dim mature	down
CRTAP	8.80067426370705e-07	-0.100026675437033	0.072	0.126	1.35080116605736e-06	12movdg	0 NK CD56dim mature	down
RCC1	9.13411360463996e-07	0.197251600050564	0.229	0.182	1.39902246349549e-06	12movdg	0 NK CD56dim mature	up
ZC3H15	1.21027586561058e-06	-0.102947751139622	0.483	0.585	1.84981111249112e-06	12movdg	0 NK CD56dim mature	down
TMED3	1.2270781984074e-06	-0.103997989304459	0.1	0.16	1.87155204210877e-06	12movdg	0 NK CD56dim mature	down
VAMP3	1.33806045535284e-06	-0.102991585346792	0.108	0.174	2.03654484399615e-06	12movdg	0 NK CD56dim mature	down
CHIC2	1.43104531538486e-06	-0.101355825207751	0.274	0.371	2.17351234094018e-06	12movdg	0 NK CD56dim mature	down
IRF2BP2	1.56056777781534e-06	-0.10479312528374	0.289	0.39	2.36528644403744e-06	12movdg	0 NK CD56dim mature	down
CCSER2	1.61575937909608e-06	-0.110287373175631	0.196	0.28	2.44383606088282e-06	12movdg	0 NK CD56dim mature	down
TLN1	1.7341487613232e-06	-0.118310885186354	0.241	0.331	2.6174469869452e-06	12movdg	0 NK CD56dim mature	down
LAT	1.82434196423316e-06	-0.10125174980964	0.194	0.28	2.74786777185327e-06	12movdg	0 NK CD56dim mature	down
RAB9A	1.98311750516999e-06	0.187445926702477	0.254	0.211	2.98083500777104e-06	12movdg	0 NK CD56dim mature	up
HACD4	2.0399024725597e-06	-0.100547036751332	0.106	0.17	3.05985370883956e-06	12movdg	0 NK CD56dim mature	down
FKBP1A	2.0871096177117e-06	-0.100164586438352	0.136	0.209	3.12420944836844e-06	12movdg	0 NK CD56dim mature	down
PPWD1	2.23319823842456e-06	0.168898402426646	0.132	0.092	3.33601218332558e-06	12movdg	0 NK CD56dim mature	up
IER3IP1	2.40214560230337e-06	0.154660753716577	0.115	0.076	3.58102198618531e-06	12movdg	0 NK CD56dim mature	up
AC243829.4	2.55563413908384e-06	0.204826565514902	0.116	0.08	3.80202947740752e-06	12movdg	0 NK CD56dim mature	up
PTPN6	3.12176535192923e-06	0.214100065871302	0.218	0.177	4.63476819120781e-06	12movdg	0 NK CD56dim mature	up
IFNG	3.40289499503509e-06	-0.112078465995732	0.131	0.2	5.0418403395826e-06	12movdg	0 NK CD56dim mature	down
AL355472.1	3.66658205634306e-06	0.173972491932332	0.151	0.113	5.42146348860502e-06	12movdg	0 NK CD56dim mature	up
LSM4	3.77158446188295e-06	-0.10174535973383	0.154	0.23	5.56538682790045e-06	12movdg	0 NK CD56dim mature	down
ZSWIM8	4.07736084154526e-06	0.131683815984963	0.078	0.044	6.00438939343177e-06	12movdg	0 NK CD56dim mature	up
ACAA2	4.42029361660534e-06	0.145893236377073	0.115	0.076	6.49622098310825e-06	12movdg	0 NK CD56dim mature	up
SELENOW	5.48252264569387e-06	-0.100022836863198	0.378	0.478	8.04103321368434e-06	12movdg	0 NK CD56dim mature	down
MIR762HG	6.49915376410355e-06	0.165751982633828	0.112	0.078	9.5128742595548e-06	12movdg	0 NK CD56dim mature	up
PRF1	7.11907400166257e-06	0.202507806776642	0.654	0.644	1.03992911975997e-05	12movdg	0 NK CD56dim mature	up
USP24	7.51222865726045e-06	0.162766717373784	0.116	0.081	1.09515622593797e-05	12movdg	0 NK CD56dim mature	up
ATP5ME	7.85714956315953e-06	0.198606652546587	0.639	0.633	1.14129093986749e-05	12movdg	0 NK CD56dim mature	up
SNHG8	7.86013043985874e-06	0.247296828500321	0.525	0.524	1.14129093986749e-05	12movdg	0 NK CD56dim mature	up
LY9	8.46861666199448e-06	0.139173732364528	0.099	0.064	1.227188761798e-05	12movdg	0 NK CD56dim mature	up
PPP2R5C	8.86446968364417e-06	0.206282558225125	0.583	0.572	1.28199302596129e-05	12movdg	0 NK CD56dim mature	up
SUPT6H	9.0536665820044e-06	0.168586116577616	0.176	0.137	1.30675187644835e-05	12movdg	0 NK CD56dim mature	up
TOP2B	9.76781867628794e-06	0.160294986884858	0.137	0.101	1.40703102360814e-05	12movdg	0 NK CD56dim mature	up
SPATA13	1.08711351066858e-05	0.163200186274508	0.172	0.133	1.56286021533741e-05	12movdg	0 NK CD56dim mature	up
SPSB3	1.19167511770668e-05	0.209777526439338	0.402	0.375	1.70979473410088e-05	12movdg	0 NK CD56dim mature	up
TRABD	1.52856270237514e-05	0.192218118595236	0.324	0.293	2.18882943180345e-05	12movdg	0 NK CD56dim mature	up
NT5C	1.76532548693701e-05	0.17230683447869	0.251	0.213	2.52288642424463e-05	12movdg	0 NK CD56dim mature	up
PCGF3	1.93640895592366e-05	0.110981684582652	0.064	0.035	2.7619506915532e-05	12movdg	0 NK CD56dim mature	up
PRMT2	1.97831065696474e-05	0.19805006369846	0.456	0.435	2.81618340579687e-05	12movdg	0 NK CD56dim mature	up
HLA-DPB1	2.00176125690121e-05	-0.108548170812626	0.451	0.536	2.84398957438411e-05	12movdg	0 NK CD56dim mature	down
MVD	2.05472872052779e-05	0.227841076834925	0.417	0.398	2.91354111543589e-05	12movdg	0 NK CD56dim mature	up
OSBPL5	2.18533202517745e-05	0.179973110273208	0.213	0.177	3.09269210580668e-05	12movdg	0 NK CD56dim mature	up
NDUFB1	2.82070340545736e-05	0.173160561440239	0.229	0.193	3.98410636646312e-05	12movdg	0 NK CD56dim mature	up
EEF1G	3.54970979382019e-05	0.152582424918548	0.15	0.115	5.00405691323002e-05	12movdg	0 NK CD56dim mature	up
XPO6	3.84247036635435e-05	0.15317409392824	0.108	0.079	5.40626644568461e-05	12movdg	0 NK CD56dim mature	up
HNRNPH1	4.15182499848812e-05	0.18886305558653	0.368	0.34	5.83022233830246e-05	12movdg	0 NK CD56dim mature	up
AC026979.2	4.25421176419796e-05	0.184276824357853	0.258	0.225	5.96246668109599e-05	12movdg	0 NK CD56dim mature	up
COPB2	4.76418731636146e-05	0.13613134910945	0.103	0.071	6.66435451190448e-05	12movdg	0 NK CD56dim mature	up
CLDND1	7.28508181978348e-05	0.164085115511804	0.227	0.193	0.000101710950022362	12movdg	0 NK CD56dim mature	up
LAIR2	8.17048468749006e-05	0.202759076072274	0.163	0.129	0.000113853587008019	12movdg	0 NK CD56dim mature	up
NDUFB8	8.66862210086951e-05	0.123507591445462	0.106	0.075	0.000120563594736231	12movdg	0 NK CD56dim mature	up
DAXX	9.39612880091388e-05	0.117013855345635	0.081	0.053	0.000130431921787065	12movdg	0 NK CD56dim mature	up
ABCA2	0.000106817162323238	0.108515453893296	0.078	0.05	0.000147994770699754	12movdg	0 NK CD56dim mature	up
FKBP11	0.000112252152346208	0.207276350625095	0.511	0.503	0.000155228690673042	12movdg	0 NK CD56dim mature	up
CSNK1D	0.000137497563718265	0.178230841425851	0.453	0.435	0.000189778006196693	12movdg	0 NK CD56dim mature	up
F2R	0.000148032495380337	0.195907513557122	0.467	0.454	0.000203930913939516	12movdg	0 NK CD56dim mature	up
NLRC3	0.000150712620948463	0.14924037143616	0.146	0.117	0.000206891598498942	12movdg	0 NK CD56dim mature	up
UBE2F	0.000150848140987938	0.157899121521791	0.207	0.177	0.000206891598498942	12movdg	0 NK CD56dim mature	up
2002-09-01	0.000151036566397299	0.17886687052297	0.405	0.383	0.000206891598498942	12movdg	0 NK CD56dim mature	up
SLC9A3R1	0.000153655304667144	0.186717324273545	0.454	0.438	0.000210082393951688	12movdg	0 NK CD56dim mature	up
CREBBP	0.000159550735276484	0.167628852970839	0.206	0.178	0.000217732770320916	12movdg	0 NK CD56dim mature	up
SNRNP200	0.000182106236820471	0.166700805113631	0.242	0.216	0.000248047144337077	12movdg	0 NK CD56dim mature	up
PTGDS	0.000188591811070054	0.401995436528589	0.32	0.321	0.000256400102690747	12movdg	0 NK CD56dim mature	up
ZNF655	0.000242178916244492	0.159642663292684	0.255	0.229	0.000328639052698133	12movdg	0 NK CD56dim mature	up
KPNA5	0.000311995684909821	0.13053536300364	0.121	0.095	0.000422591170232332	12movdg	0 NK CD56dim mature	up
RBM4	0.000354494545141437	0.112303021584792	0.088	0.063	0.000479260781699596	12movdg	0 NK CD56dim mature	up
POLG	0.000355796087230253	0.125405169963619	0.108	0.083	0.000480126318455695	12movdg	0 NK CD56dim mature	up
HOXB2	0.000366393586523026	0.139215699122857	0.119	0.094	0.000493509728786117	12movdg	0 NK CD56dim mature	up
RAB5C	0.000373417632925114	0.166345682241521	0.296	0.274	0.000502039262043764	12movdg	0 NK CD56dim mature	up
LYST	0.000380846162605006	0.167708668817336	0.288	0.264	0.000511080062941283	12movdg	0 NK CD56dim mature	up
TIGIT	0.000432301262543683	0.115657284350512	0.087	0.063	0.000579060362743014	12movdg	0 NK CD56dim mature	up
NDUFA11	0.000515401449182588	0.14496787591515	0.205	0.176	0.000689100280122576	12movdg	0 NK CD56dim mature	up
PTPN12	0.000517054005726375	0.163618521793506	0.214	0.192	0.000690038985583361	12movdg	0 NK CD56dim mature	up
ALG12	0.00051965756094962	0.115573469710228	0.089	0.066	0.000692241081191604	12movdg	0 NK CD56dim mature	up
COL6A3	0.000523264803965336	0.108418809617724	0.063	0.043	0.000695769684393469	12movdg	0 NK CD56dim mature	up
TCIRG1	0.000593942857524114	0.152380956186586	0.253	0.228	0.000788304414191054	12movdg	0 NK CD56dim mature	up
SYTL3	0.000665796099022992	0.176131758035394	0.594	0.59	0.000882058335566956	12movdg	0 NK CD56dim mature	up
KLRK1	0.000677928151304789	0.107880772156058	0.075	0.054	0.000896495150905787	12movdg	0 NK CD56dim mature	up
ANAPC1	0.000681595760119748	0.108567838198672	0.1	0.074	0.000899706403358067	12movdg	0 NK CD56dim mature	up
NMT1	0.000798841536717639	0.109383127719891	0.098	0.074	0.0010513291409136	12movdg	0 NK CD56dim mature	up
ST3GAL1	0.000799357693917775	0.137659343854943	0.154	0.129	0.0010513291409136	12movdg	0 NK CD56dim mature	up
ZNF160	0.000829219059923813	0.135193334783297	0.127	0.106	0.00108863117089455	12movdg	0 NK CD56dim mature	up
GNPAT	0.000851688318785219	0.130117722996902	0.133	0.109	0.00111611140692792	12movdg	0 NK CD56dim mature	up
HBA1	0.000858794552730385	0.2865436568648	0.1	0.084	0.00112339611762569	12movdg	0 NK CD56dim mature	up
BTN3A1	0.00086956536588036	0.113375550433449	0.138	0.109	0.00113543966839774	12movdg	0 NK CD56dim mature	up
EIF3J	0.000880099478653823	0.148026280136105	0.189	0.167	0.00114713145691683	12movdg	0 NK CD56dim mature	up
KLRC3	0.00103047838469609	0.201327673439903	0.258	0.246	0.00134072994137878	12movdg	0 NK CD56dim mature	up
BRD1	0.00103754083471975	0.131340050613424	0.113	0.093	0.00134750383900991	12movdg	0 NK CD56dim mature	up
EIF5B	0.00121563472926529	0.16179115769409	0.248	0.231	0.00157598359544035	12movdg	0 NK CD56dim mature	up
ARHGAP25	0.00122862642824229	0.128738545383859	0.146	0.123	0.00158962486141356	12movdg	0 NK CD56dim mature	up
IMPAD1	0.00123053604974438	0.107016052173853	0.091	0.069	0.00158962486141356	12movdg	0 NK CD56dim mature	up
SMAD3	0.00126037954859984	0.10785964048519	0.093	0.071	0.00162528517279482	12movdg	0 NK CD56dim mature	up
BABAM1	0.00127553208153447	0.100422255056433	0.083	0.062	0.0016419083177199	12movdg	0 NK CD56dim mature	up
ARFGEF2	0.0013855260963774	0.121766483363668	0.109	0.088	0.00178033972738051	12movdg	0 NK CD56dim mature	up
UBR4	0.00162383481241617	0.132117000998243	0.163	0.143	0.00208286938836421	12movdg	0 NK CD56dim mature	up
GTF2IRD2B	0.00164172775373961	0.124199748131665	0.139	0.118	0.00210210643600522	12movdg	0 NK CD56dim mature	up
ADSS	0.00169757028186461	0.162248916732311	0.262	0.249	0.00216978173351005	12movdg	0 NK CD56dim mature	up
IL17RA	0.00201763557801394	0.127227743593289	0.134	0.115	0.00257434697651691	12movdg	0 NK CD56dim mature	up
SRSF10	0.00205356201698473	0.170480375328842	0.515	0.52	0.00261558951637003	12movdg	0 NK CD56dim mature	up
DDX39B	0.00230455802977555	0.119808729471214	0.125	0.106	0.0029281839607234	12movdg	0 NK CD56dim mature	up
BCR	0.00230705402966086	0.116303931456106	0.112	0.093	0.0029281839607234	12movdg	0 NK CD56dim mature	up
ARID5B	0.0024586522236167	0.133231724346404	0.176	0.156	0.00311515098489655	12movdg	0 NK CD56dim mature	up
PLCG2	0.00261419076920185	0.163358898753767	0.137	0.121	0.00330645034571524	12movdg	0 NK CD56dim mature	up
SEC24C	0.00267397648485101	0.114146880721823	0.12	0.101	0.00337618596174232	12movdg	0 NK CD56dim mature	up
RBL2	0.00281428389056487	0.1503170818731	0.276	0.26	0.00354717032039947	12movdg	0 NK CD56dim mature	up
KANSL1	0.00289878225724261	0.134798264276478	0.205	0.186	0.0036426348965675	12movdg	0 NK CD56dim mature	up
ZAP70	0.00290005918762537	0.140532643523008	0.499	0.494	0.0036426348965675	12movdg	0 NK CD56dim mature	up
ARID1A	0.0029506953813781	0.120719387998529	0.176	0.156	0.00369983565955181	12movdg	0 NK CD56dim mature	up
LLPH	0.0029992241035796	0.112158810936487	0.113	0.095	0.00375420120551516	12movdg	0 NK CD56dim mature	up
EXOG	0.00306547817112919	0.121368454404862	0.111	0.095	0.00383052866134216	12movdg	0 NK CD56dim mature	up
CD2BP2	0.00307548826300646	0.134067688144933	0.185	0.167	0.00383643381261631	12movdg	0 NK CD56dim mature	up
LCK	0.0031657247485376	0.143140802718608	0.312	0.297	0.0039422232717638	12movdg	0 NK CD56dim mature	up
SVIP	0.00330761178056336	0.131428407149691	0.179	0.161	0.00411185985049486	12movdg	0 NK CD56dim mature	up
SDR39U1	0.0034762045879855	0.118136114799002	0.146	0.128	0.00431405902714097	12movdg	0 NK CD56dim mature	up
PTGDR	0.00350215455358675	0.119563321344818	0.147	0.125	0.00433884676775423	12movdg	0 NK CD56dim mature	up
TMA7	0.00355214906578043	0.102468755203283	0.973	0.981	0.00439328828237921	12movdg	0 NK CD56dim mature	up
RNF115	0.0037666891348607	0.151932459915893	0.304	0.296	0.00465070801345046	12movdg	0 NK CD56dim mature	up
ATP5MF	0.00385843795709682	0.141107188331844	0.423	0.418	0.00475590145475771	12movdg	0 NK CD56dim mature	up
GNB2	0.0041725388948482	0.142465829444377	0.508	0.508	0.00513434447060982	12movdg	0 NK CD56dim mature	up
SLAMF7	0.00425326439242229	0.111608900526349	0.13	0.11	0.00522482224855936	12movdg	0 NK CD56dim mature	up
RASAL3	0.00436776556299907	0.134002068224692	0.186	0.169	0.00535641520056981	12movdg	0 NK CD56dim mature	up
CEP350	0.00452865624453908	0.118298964674268	0.189	0.169	0.00554435823530416	12movdg	0 NK CD56dim mature	up
GTF2I	0.00475575820899216	0.117460385281879	0.152	0.135	0.00581259336654598	12movdg	0 NK CD56dim mature	up
SYNRG	0.00477136288106641	0.112861924166203	0.152	0.132	0.00582186462462893	12movdg	0 NK CD56dim mature	up
M6PR	0.0050071402874338	0.126794620813505	0.202	0.187	0.00609930175952506	12movdg	0 NK CD56dim mature	up
2006-03-01	0.00508064115055231	0.123756639143884	0.21	0.193	0.00617846813283245	12movdg	0 NK CD56dim mature	up
DCK	0.00511078672616767	0.10812923831855	0.128	0.111	0.00619478751186543	12movdg	0 NK CD56dim mature	up
SACM1L	0.00511112633554738	0.124669161810725	0.125	0.112	0.00619478751186543	12movdg	0 NK CD56dim mature	up
MINOS1	0.00516939881590284	0.118883463611042	0.197	0.181	0.00625497256724243	12movdg	0 NK CD56dim mature	up
CHD4	0.00551651561495759	0.116925388700901	0.175	0.158	0.0066638774317125	12movdg	0 NK CD56dim mature	up
HIPK1	0.00554459609228806	0.122405384046634	0.161	0.145	0.00668667236378925	12movdg	0 NK CD56dim mature	up
RABAC1	0.00562264078666543	0.143142700659425	0.385	0.382	0.0067683107672688	12movdg	0 NK CD56dim mature	up
ATP5PO	0.00563093623062033	0.10743544849353	0.146	0.129	0.0067683107672688	12movdg	0 NK CD56dim mature	up
KIR3DL2	0.00571485414586049	0.206280051369854	0.394	0.396	0.00685782497503259	12movdg	0 NK CD56dim mature	up
CXXC1	0.00587526487106885	0.105969210249976	0.109	0.093	0.00703868365741912	12movdg	0 NK CD56dim mature	up
MRPS21	0.00654473770039915	0.11958819079195	0.3	0.284	0.00781557096708292	12movdg	0 NK CD56dim mature	up
PTGER2	0.00654527155370029	0.13244062108893	0.216	0.204	0.00781557096708292	12movdg	0 NK CD56dim mature	up
CD2	0.00679288929488386	0.128730028446498	0.207	0.19	0.00809792713971377	12movdg	0 NK CD56dim mature	up
RNPEPL1	0.00690696800667736	0.124078892465447	0.228	0.213	0.00822042421778321	12movdg	0 NK CD56dim mature	up
CIAO1	0.00692816559854327	0.117737418694442	0.185	0.17	0.00823215748697612	12movdg	0 NK CD56dim mature	up
MAPKAPK2	0.00701568490768101	0.126395093648644	0.155	0.142	0.00832252817479806	12movdg	0 NK CD56dim mature	up
ARL6IP1	0.00712244106884358	0.125721962391081	0.193	0.179	0.00843030999998997	12movdg	0 NK CD56dim mature	up
AAK1	0.00712976630853146	0.162753324664291	0.469	0.478	0.00843030999998997	12movdg	0 NK CD56dim mature	up
RAPGEF1	0.00717261675057491	0.109135928090056	0.164	0.146	0.0084671866031177	12movdg	0 NK CD56dim mature	up
KIR3DL1	0.00783797841553624	0.14415727472291	0.21	0.191	0.00923761741831057	12movdg	0 NK CD56dim mature	up
GPATCH8	0.00785778159302721	0.132245738390327	0.263	0.251	0.0092459472229137	12movdg	0 NK CD56dim mature	up
EHD1	0.00802792479790456	0.109256063823107	0.151	0.136	0.00943086311210147	12movdg	0 NK CD56dim mature	up
TNRC6A	0.00842529745286859	0.10829483637983	0.128	0.113	0.00988168974278287	12movdg	0 NK CD56dim mature	up
PPP4C	0.0087178885817259	0.137756356407921	0.319	0.316	0.0101994747516668	12movdg	0 NK CD56dim mature	up
GIMAP7	0.00872434410576462	0.147699413413027	0.32	0.317	0.0101994747516668	12movdg	0 NK CD56dim mature	up
MED23	0.00884986932512694	0.108928177324299	0.156	0.141	0.0103295902412253	12movdg	0 NK CD56dim mature	up
IKZF3	0.00978892763309835	0.146085028866526	0.225	0.22	0.0114073217682655	12movdg	0 NK CD56dim mature	up
MRPL20	0.00997949341822995	0.115268937330599	0.198	0.184	0.0116107567654406	12movdg	0 NK CD56dim mature	up
KIR2DL3	0.0102846800137023	0.124877826011271	0.292	0.274	0.0119466843039166	12movdg	0 NK CD56dim mature	up
PPP2R1A	0.0105410490557586	0.132984279755875	0.284	0.278	0.0122249227068383	12movdg	0 NK CD56dim mature	up
C6orf226	0.0107741927305826	0.129330564132889	0.199	0.19	0.012475381056464	12movdg	0 NK CD56dim mature	up
TXNIP	0.0108753632979011	0.24340739423338	0.867	0.921	0.0125724741310131	12movdg	0 NK CD56dim mature	up
PNN	0.011152065410763	0.130004472503952	0.392	0.391	0.0128718592817391	12movdg	0 NK CD56dim mature	up
STAG2	0.0111866362956158	0.126107502120532	0.246	0.236	0.0128912665882811	12movdg	0 NK CD56dim mature	up
DYNLT1	0.0113614995491478	0.123385598235149	0.336	0.329	0.0130720264226328	12movdg	0 NK CD56dim mature	up
WDR26	0.0133082264470964	0.124384157113045	0.169	0.16	0.0152876145578987	12movdg	0 NK CD56dim mature	up
DNAJB14	0.0141376578907497	0.121179181999518	0.325	0.316	0.0162147545476845	12movdg	0 NK CD56dim mature	up
CASC3	0.0141908073809372	0.104870004857004	0.182	0.169	0.016250041259559	12movdg	0 NK CD56dim mature	up
ABI3	0.0147357740255957	0.11260670563484	0.216	0.201	0.0168475148702086	12movdg	0 NK CD56dim mature	up
TBX21	0.0147647648805562	0.128334390966989	0.477	0.481	0.0168541184013897	12movdg	0 NK CD56dim mature	up
FBXW11	0.0150182586464797	0.111125668533356	0.141	0.132	0.0171165710790334	12movdg	0 NK CD56dim mature	up
HMOX2	0.0158773598869642	0.124805804932914	0.205	0.198	0.0180673405610283	12movdg	0 NK CD56dim mature	up
PHIP	0.0165535891289232	0.117445735955256	0.297	0.288	0.0188073641746452	12movdg	0 NK CD56dim mature	up
CELF2	0.0170176028091411	0.137883670053773	0.517	0.524	0.0193043431866194	12movdg	0 NK CD56dim mature	up
TANK	0.0176287615560268	0.116936965258813	0.234	0.226	0.0199664288450476	12movdg	0 NK CD56dim mature	up
ATP5F1B	0.0179345379222652	0.123746567115856	0.621	0.633	0.0202624662869694	12movdg	0 NK CD56dim mature	up
TRAF3IP3	0.0179459584332249	0.120275165199374	0.246	0.237	0.0202624662869694	12movdg	0 NK CD56dim mature	up
ARHGAP45	0.0181503477463285	0.114171268433785	0.222	0.211	0.0204614168693082	12movdg	0 NK CD56dim mature	up
LIMD2	0.0197941295852598	0.134692500666546	0.739	0.76	0.0222799039982924	12movdg	0 NK CD56dim mature	up
SELENOH	0.0198253692433992	0.114638975058781	0.264	0.256	0.0222805233292691	12movdg	0 NK CD56dim mature	up
BLOC1S1	0.021210195046613	0.127835962858201	0.282	0.279	0.0238000024788888	12movdg	0 NK CD56dim mature	up
EVI2B	0.0213265159118838	0.104927224937381	0.128	0.119	0.0238935965309069	12movdg	0 NK CD56dim mature	up
IL10RA	0.0222718517105237	0.133471902285671	0.38	0.382	0.0249142747948232	12movdg	0 NK CD56dim mature	up
RIPOR2	0.0223244763412965	0.123630998881412	0.224	0.217	0.0249347228058173	12movdg	0 NK CD56dim mature	up
BAZ2A	0.0228268193037371	0.13491003694062	0.297	0.3	0.0254566371958728	12movdg	0 NK CD56dim mature	up
CCL4L2	0.0232958232009524	0.294321872235595	0.132	0.121	0.0259398276746801	12movdg	0 NK CD56dim mature	up
RC3H1	0.0237163711759104	0.123459942317992	0.327	0.323	0.0263676653502465	12movdg	0 NK CD56dim mature	up
FBXO3	0.0238495462092566	0.125907302302367	0.204	0.202	0.0264751843240371	12movdg	0 NK CD56dim mature	up
PRKAR1A	0.0246137418222318	0.115621023766673	0.218	0.211	0.0272817962792981	12movdg	0 NK CD56dim mature	up
SYTL2	0.0247067810255964	0.112637751592258	0.184	0.176	0.0273431753423521	12movdg	0 NK CD56dim mature	up
ZBP1	0.0251171028263068	0.157026600121487	0.443	0.456	0.0277549720729053	12movdg	0 NK CD56dim mature	up
SBF1	0.0258354615645422	0.105803075013363	0.098	0.092	0.0285053876836742	12movdg	0 NK CD56dim mature	up
RBX1	0.0272103531649992	0.152304769988799	0.379	0.392	0.0299768078873891	12movdg	0 NK CD56dim mature	up
AC025159.1	0.0277514229617977	0.113587171372747	0.196	0.188	0.0305265652579774	12movdg	0 NK CD56dim mature	up
HBA2	0.0284086128218682	0.227672066518257	0.058	0.053	0.031202198046409	12movdg	0 NK CD56dim mature	up
JUND	0.0284659818708345	0.138703014959679	0.321	0.326	0.031217980118166	12movdg	0 NK CD56dim mature	up
SNRNP70	0.0286161696425182	0.105302125100101	0.246	0.239	0.0313353531832099	12movdg	0 NK CD56dim mature	up
MLLT6	0.0296662570089208	0.118147317612363	0.235	0.23	0.0324362990790308	12movdg	0 NK CD56dim mature	up
GATAD2A	0.0300311558813081	0.101795009522719	0.212	0.203	0.0327858934884657	12movdg	0 NK CD56dim mature	up
USP7	0.0307020845385155	0.100289669254696	0.143	0.137	0.033468038100544	12movdg	0 NK CD56dim mature	up
RAD23A	0.0307505500862044	0.121245123314757	0.294	0.293	0.0334706137370081	12movdg	0 NK CD56dim mature	up
METAP2	0.0324080469949998	0.113589898431206	0.296	0.295	0.035221919338877	12movdg	0 NK CD56dim mature	up
PDE3B	0.0327374302464333	0.100719195697924	0.16	0.151	0.0355267180252774	12movdg	0 NK CD56dim mature	up
MLF2	0.0343080278980371	0.118709420175659	0.396	0.402	0.0371755645581715	12movdg	0 NK CD56dim mature	up
WDR83OS	0.0344193836945654	0.111775930261763	0.541	0.551	0.0372406446531363	12movdg	0 NK CD56dim mature	up
HNRNPF	0.0356808435793893	0.113217848382691	0.342	0.339	0.0385480542241617	12movdg	0 NK CD56dim mature	up
MAPK1	0.0390117903850685	0.114970638592419	0.254	0.252	0.0420840413366415	12movdg	0 NK CD56dim mature	up
SUPT16H	0.0404012972788887	0.102461987354272	0.214	0.207	0.0435183113122748	12movdg	0 NK CD56dim mature	up
WAC	0.0431054935050138	0.11528547293104	0.308	0.312	0.0463623530142815	12movdg	0 NK CD56dim mature	up
SMPD4	0.0433776509896687	0.110518106507257	0.16	0.158	0.0465860571279579	12movdg	0 NK CD56dim mature	up
MRPL57	0.043676324361373	0.114733039725538	0.261	0.262	0.0468375354303645	12movdg	0 NK CD56dim mature	up
PCSK7	0.0440425099366534	0.125134512948858	0.245	0.247	0.0471605637374784	12movdg	0 NK CD56dim mature	up
SAT2	0.0444833697855494	0.127058277654337	0.27	0.275	0.0475624837471411	12movdg	0 NK CD56dim mature	up
TBC1D10C	0.0450473811273558	0.124847613581639	0.339	0.345	0.048094703968324	12movdg	0 NK CD56dim mature	up
ARID5A	0.0457719713652729	0.120406361816884	0.389	0.395	0.0487965509709077	12movdg	0 NK CD56dim mature	up
PRKACB	0.0462020659936543	0.118417419078953	0.292	0.296	0.0491828444448578	12movdg	0 NK CD56dim mature	up
MT-CO2	9.26487072669117e-280	0.236310478479176	1	1	2.47372048402654e-277	12mov3mo	0 NK CD56dim mature	up
MT-ND3	3.57450474890324e-220	0.247415204949681	1	1	4.77196383978582e-218	12mov3mo	0 NK CD56dim mature	up
MT-ND4L	1.51348280384326e-211	0.256118749755212	1	0.999	1.3469996954205e-209	12mov3mo	0 NK CD56dim mature	up
MT-CO3	2.3843479066986e-211	0.227970521926655	1	1	1.59155222772131e-209	12mov3mo	0 NK CD56dim mature	up
MT-CYB	1.25139513728551e-163	0.241714481381329	1	0.998	6.68245003310461e-162	12mov3mo	0 NK CD56dim mature	up
MT-ATP6	5.51878432497879e-160	0.244872515245119	1	0.999	2.45585902461556e-158	12mov3mo	0 NK CD56dim mature	up
RPL26	7.31895763039588e-144	0.227177343769653	0.999	0.997	2.79165955330814e-142	12mov3mo	0 NK CD56dim mature	up
MT-CO1	5.03743778885171e-124	0.211619821788876	1	1	1.68124486202926e-122	12mov3mo	0 NK CD56dim mature	up
EIF1	1.64057857801831e-119	0.179999796490747	1	1	4.86704978145431e-118	12mov3mo	0 NK CD56dim mature	up
TMSB4X	8.69106599584391e-88	-0.189642750483387	1	1	2.23227051912051e-86	12mov3mo	0 NK CD56dim mature	down
IFI44L	9.19662011622683e-88	-0.340722103462391	0.016	0.127	2.23227051912051e-86	12mov3mo	0 NK CD56dim mature	down
RAB5IF	2.11360115513994e-86	0.408091550785783	0.82	0.744	4.70276257018637e-85	12mov3mo	0 NK CD56dim mature	up
IFI27	3.70506323722511e-75	-0.399143642722043	0.005	0.096	7.60962987953157e-74	12mov3mo	0 NK CD56dim mature	down
RPL13A	5.11269704037382e-73	-0.159995629350738	0.995	0.997	9.75064364128436e-72	12mov3mo	0 NK CD56dim mature	down
AREG	1.09076174085118e-70	0.464069741977627	0.211	0.103	1.94155589871509e-69	12mov3mo	0 NK CD56dim mature	up
MT-ND5	2.19501400105186e-64	0.16854760864166	0.997	0.992	3.66292961425529e-63	12mov3mo	0 NK CD56dim mature	up
RPL27A	1.35047426741593e-59	-0.189782678737558	0.951	0.975	2.12103899647089e-58	12mov3mo	0 NK CD56dim mature	down
MALAT1	1.25490685193755e-58	-0.128386706711782	1	1	1.86144516370736e-57	12mov3mo	0 NK CD56dim mature	down
PRSS23	1.04237427130774e-57	-0.27425530613692	0.417	0.569	1.46481016020614e-56	12mov3mo	0 NK CD56dim mature	down
MTRNR2L12	1.76857872955805e-56	0.22808491045832	0.998	0.996	2.36105260396e-55	12mov3mo	0 NK CD56dim mature	up
RBM39	2.26774663839776e-56	0.223784931188484	0.956	0.938	2.88327786882001e-55	12mov3mo	0 NK CD56dim mature	up
MT-ND1	9.59411064005245e-53	0.153537407519847	0.995	0.993	1.16437615495182e-51	12mov3mo	0 NK CD56dim mature	up
SRSF5	4.63179177281362e-52	0.234104316803903	0.929	0.898	5.37690610148364e-51	12mov3mo	0 NK CD56dim mature	up
MT-ND4	3.07508426928542e-51	0.194300685794733	0.963	0.932	3.42103124958004e-50	12mov3mo	0 NK CD56dim mature	up
IFI6	1.46134633224274e-49	-0.345755875872912	0.28	0.396	1.56071788283524e-48	12mov3mo	0 NK CD56dim mature	down
IGKV3-20	6.98856527856673e-49	-0.166744929394001	0.01	0.074	7.17671895914353e-48	12mov3mo	0 NK CD56dim mature	down
TMEM123	3.49803835592481e-48	-0.249800964943369	0.219	0.357	3.4591712630812e-47	12mov3mo	0 NK CD56dim mature	down
RPL38	1.12012810502406e-47	-0.150935686717872	0.981	0.988	1.0681221572908e-46	12mov3mo	0 NK CD56dim mature	down
RPS20	1.39275518360716e-46	-0.182542125756077	0.862	0.916	1.28229528973486e-45	12mov3mo	0 NK CD56dim mature	down
ACTG1	2.86808292262834e-44	0.248416693029722	0.929	0.907	2.55259380113922e-43	12mov3mo	0 NK CD56dim mature	up
DUSP2	4.50265847433798e-44	0.358763034218522	0.623	0.531	3.87809616983304e-43	12mov3mo	0 NK CD56dim mature	up
CALM2	1.84800750469511e-43	-0.220307159008946	0.542	0.661	1.54193126172999e-42	12mov3mo	0 NK CD56dim mature	down
MT2A	6.88009730242804e-43	0.485320883881342	0.819	0.793	5.56662418105542e-42	12mov3mo	0 NK CD56dim mature	up
MYL12B	6.67428802655646e-42	-0.202843460364744	0.633	0.739	5.24127912673698e-41	12mov3mo	0 NK CD56dim mature	down
PTPRC	1.46352744524858e-41	-0.179241392450233	0.801	0.876	1.11646236537534e-40	12mov3mo	0 NK CD56dim mature	down
CD52	3.99377862593621e-38	-0.181455442288884	0.798	0.871	2.96205248090269e-37	12mov3mo	0 NK CD56dim mature	down
CCL2	3.2639132804259e-35	-0.142813456247694	0.016	0.072	2.35531039425328e-34	12mov3mo	0 NK CD56dim mature	down
DDIT4	4.97631806190003e-35	0.27068221922673	0.738	0.677	3.49651821717712e-34	12mov3mo	0 NK CD56dim mature	up
CNBP	6.35128728602542e-35	-0.178596698536274	0.626	0.732	4.34818898812509e-34	12mov3mo	0 NK CD56dim mature	down
MX1	7.22723542904065e-35	-0.163816935263922	0.026	0.086	4.82417964888463e-34	12mov3mo	0 NK CD56dim mature	down
H3F3B	1.21826484003817e-34	0.126716634485333	1	1	7.93357834854128e-34	12mov3mo	0 NK CD56dim mature	up
LTB	3.02618640837975e-33	-0.212250877342749	0.104	0.192	1.92378993104141e-32	12mov3mo	0 NK CD56dim mature	down
TMBIM6	6.35339318196088e-33	-0.192152269713628	0.446	0.56	3.94501390600827e-32	12mov3mo	0 NK CD56dim mature	down
EMP3	1.20362693631482e-32	-0.205063225402498	0.632	0.721	7.30382709081948e-32	12mov3mo	0 NK CD56dim mature	down
TSC22D3	4.69168926618169e-32	0.219483708706546	0.918	0.905	2.78373563126781e-31	12mov3mo	0 NK CD56dim mature	up
TSPYL2	8.09043793446679e-32	0.301946069148114	0.448	0.371	4.69597158370138e-31	12mov3mo	0 NK CD56dim mature	up
MYL12A	3.17166182551966e-31	-0.1642326491405	0.872	0.915	1.80177384556117e-30	12mov3mo	0 NK CD56dim mature	down
KIAA1551	3.79383587418706e-31	-0.217271819067541	0.267	0.375	2.11032120501655e-30	12mov3mo	0 NK CD56dim mature	down
RPS10	7.37050352874793e-31	0.209544790208721	0.407	0.311	4.01617233097081e-30	12mov3mo	0 NK CD56dim mature	up
LY6E	4.72169941615917e-29	-0.288841467988216	0.749	0.787	2.521387488229e-28	12mov3mo	0 NK CD56dim mature	down
EIF2AK2	1.29338904293618e-28	-0.195082216423921	0.205	0.304	6.77127204831292e-28	12mov3mo	0 NK CD56dim mature	down
FAM107B	8.0959054816711e-28	-0.202614151273511	0.255	0.354	4.15693608385804e-27	12mov3mo	0 NK CD56dim mature	down
G0S2	1.94963132326771e-27	-0.184955911696698	0.17	0.267	9.8217276096694e-27	12mov3mo	0 NK CD56dim mature	down
HIST1H1E	1.98889326366319e-27	-0.190326786433186	0.606	0.704	9.83397224811245e-27	12mov3mo	0 NK CD56dim mature	down
ANKRD12	4.85207975674718e-27	-0.167629162950395	0.547	0.65	2.3554641728209e-26	12mov3mo	0 NK CD56dim mature	down
S100A10	1.24590882008797e-26	-0.165154360284797	0.62	0.709	5.94031526720512e-26	12mov3mo	0 NK CD56dim mature	down
RPL7	1.74043629111687e-26	-0.109239646177755	0.973	0.98	8.15256999523167e-26	12mov3mo	0 NK CD56dim mature	down
KIF2A	3.14299244925964e-26	-0.178615799920059	0.213	0.309	1.44686031715918e-25	12mov3mo	0 NK CD56dim mature	down
IL7R	1.26093639551792e-25	-0.160596215222515	0.054	0.116	5.70627148480146e-25	12mov3mo	0 NK CD56dim mature	down
RPL23	1.2966904374365e-25	-0.144117359453465	0.78	0.842	5.77027244659243e-25	12mov3mo	0 NK CD56dim mature	down
NDUFC2	1.6554772404432e-25	0.173924263755485	0.197	0.128	7.24610529833333e-25	12mov3mo	0 NK CD56dim mature	up
TNFRSF1B	1.92600620944532e-25	-0.16343927801194	0.368	0.475	8.29425254712744e-25	12mov3mo	0 NK CD56dim mature	down
ANXA1	6.08742132499274e-25	-0.150925129464544	0.545	0.644	2.57990713297311e-24	12mov3mo	0 NK CD56dim mature	down
RAP1B	6.94276538671809e-25	-0.149094602044706	0.654	0.737	2.89643493477145e-24	12mov3mo	0 NK CD56dim mature	down
AC012615.1	1.16136930850816e-24	0.192780843461338	0.289	0.21	4.7705477749489e-24	12mov3mo	0 NK CD56dim mature	up
CHST12	2.54572979698061e-24	-0.158975439806779	0.297	0.401	1.02986341786943e-23	12mov3mo	0 NK CD56dim mature	down
PIM3	4.08370504913537e-24	0.235219620714332	0.326	0.256	1.62738693749126e-23	12mov3mo	0 NK CD56dim mature	up
MT-ND6	6.52093107665489e-24	0.185256156320413	0.741	0.681	2.56042440803949e-23	12mov3mo	0 NK CD56dim mature	up
IFI44	2.47114306700372e-23	-0.122412045379696	0.031	0.079	9.56224925927527e-23	12mov3mo	0 NK CD56dim mature	down
FOS	3.37608226221816e-23	0.302218947990014	0.542	0.49	1.28773423430321e-22	12mov3mo	0 NK CD56dim mature	up
CLK1	5.32872504103852e-23	0.189171505213958	0.499	0.424	2.00390082529195e-22	12mov3mo	0 NK CD56dim mature	up
PLEK	7.14440896587042e-23	-0.167541362645372	0.337	0.436	2.64938499151028e-22	12mov3mo	0 NK CD56dim mature	down
MT-ATP8	1.74114039907775e-22	-0.167438217087445	0.883	0.916	6.36828063772275e-22	12mov3mo	0 NK CD56dim mature	down
HIST2H2AC	2.71355852477962e-22	-0.164341451190708	0.187	0.274	9.79081251508321e-22	12mov3mo	0 NK CD56dim mature	down
EPC1	8.39905485951731e-22	0.152256535802983	0.831	0.789	2.99006352998816e-21	12mov3mo	0 NK CD56dim mature	up
SRSF7	9.58560473293037e-22	0.174303702492626	0.787	0.742	3.36757429433212e-21	12mov3mo	0 NK CD56dim mature	up
PLSCR1	4.10283080755191e-21	-0.142343721114905	0.086	0.15	1.42266990339787e-20	12mov3mo	0 NK CD56dim mature	down
KANSL2	8.96121912253797e-21	0.185015935828277	0.329	0.26	3.06749423809954e-20	12mov3mo	0 NK CD56dim mature	up
RPL17	9.54594555273271e-21	0.129557473385281	0.889	0.856	3.22628792731599e-20	12mov3mo	0 NK CD56dim mature	up
SBDS	1.73924791439717e-20	0.172501287613311	0.742	0.696	5.80473991430054e-20	12mov3mo	0 NK CD56dim mature	up
LCP1	3.43947383072813e-20	-0.130429763688509	0.774	0.833	1.13375248494372e-19	12mov3mo	0 NK CD56dim mature	down
ZEB2	4.81078629498902e-20	-0.123017416145758	0.674	0.752	1.56643895214886e-19	12mov3mo	0 NK CD56dim mature	down
MAFF	8.35980209461785e-20	0.201321602042381	0.228	0.168	2.68923754128068e-19	12mov3mo	0 NK CD56dim mature	up
ZFP36L1	1.51013644174716e-19	-0.148386826149401	0.526	0.614	4.80007654698205e-19	12mov3mo	0 NK CD56dim mature	down
2007-09-01	1.56289874124988e-19	-0.127843931439989	0.732	0.795	4.90934075192609e-19	12mov3mo	0 NK CD56dim mature	down
THRAP3	1.71732954419208e-19	-0.144749189515561	0.341	0.431	5.33170916627075e-19	12mov3mo	0 NK CD56dim mature	down
ZFP36	1.8310314111741e-19	0.222278570213756	0.868	0.861	5.61937226187913e-19	12mov3mo	0 NK CD56dim mature	up
MSN	2.23534782031583e-19	-0.123913490904548	0.573	0.664	6.78224850027644e-19	12mov3mo	0 NK CD56dim mature	down
ITM2B	2.88933555929916e-19	-0.105199715709469	0.902	0.937	8.66800667789747e-19	12mov3mo	0 NK CD56dim mature	down
EMB	5.18894126047993e-19	-0.148108970148425	0.274	0.362	1.53938590727571e-18	12mov3mo	0 NK CD56dim mature	down
EZR	5.63141821603239e-19	-0.154798162881913	0.504	0.585	1.6522952348139e-18	12mov3mo	0 NK CD56dim mature	down
LGALS1	7.59103357328745e-19	-0.156397214031697	0.707	0.767	2.2030499609432e-18	12mov3mo	0 NK CD56dim mature	down
STK17A	9.26347698905666e-19	-0.13403411681844	0.601	0.678	2.65951436137433e-18	12mov3mo	0 NK CD56dim mature	down
SLC1A5	2.14408589063124e-18	0.102327582920757	0.064	0.03	6.09011630636744e-18	12mov3mo	0 NK CD56dim mature	up
P2RY8	2.25951965176561e-18	-0.164526184514111	0.244	0.32	6.35043944233073e-18	12mov3mo	0 NK CD56dim mature	down
S100A6	2.70638930153927e-18	-0.121068891010379	0.979	0.979	7.5271452449061e-18	12mov3mo	0 NK CD56dim mature	down
DDX39A	7.18405629717094e-18	0.166657301760246	0.504	0.439	1.97746704262334e-17	12mov3mo	0 NK CD56dim mature	up
PPP2CA	9.26446604303524e-18	0.165893690816105	0.441	0.377	2.52409431988817e-17	12mov3mo	0 NK CD56dim mature	up
NUCKS1	1.06024254215678e-17	-0.149211345171457	0.392	0.474	2.85944200763496e-17	12mov3mo	0 NK CD56dim mature	down
JAK1	1.37988158859982e-17	-0.113397298691506	0.711	0.78	3.68428384156152e-17	12mov3mo	0 NK CD56dim mature	down
LBH	1.73986740024742e-17	-0.148161791404204	0.186	0.258	4.59945144421842e-17	12mov3mo	0 NK CD56dim mature	down
HIST1H1D	2.59113279497254e-17	-0.147338694561892	0.3	0.386	6.78267113978107e-17	12mov3mo	0 NK CD56dim mature	down
ETS1	4.59340707462632e-17	-0.156670142549902	0.406	0.485	1.1907181445876e-16	12mov3mo	0 NK CD56dim mature	down
PAFAH1B1	5.81558829118336e-17	-0.131824737404473	0.28	0.362	1.49304045552496e-16	12mov3mo	0 NK CD56dim mature	down
CD7	1.4332713436103e-16	0.138804239555008	0.88	0.862	3.64460427375189e-16	12mov3mo	0 NK CD56dim mature	up
ELL2	1.49998928788366e-16	0.160566455472591	0.224	0.169	3.77827490438619e-16	12mov3mo	0 NK CD56dim mature	up
OASL	1.58644226334517e-16	-0.174250664031017	0.189	0.26	3.9586923767585e-16	12mov3mo	0 NK CD56dim mature	down
SELPLG	4.07982699243792e-16	-0.129224341504798	0.127	0.19	1.00862389535271e-15	12mov3mo	0 NK CD56dim mature	down
RORA	6.59756696153335e-16	-0.125305163142022	0.446	0.53	1.61610126488936e-15	12mov3mo	0 NK CD56dim mature	down
FKBP11	8.15763605152486e-16	0.179338510010084	0.553	0.503	1.98008075068831e-15	12mov3mo	0 NK CD56dim mature	up
EGR1	8.78786894495769e-16	-0.107707965618809	0.051	0.098	2.11383874621955e-15	12mov3mo	0 NK CD56dim mature	down
SMCHD1	8.97665659861259e-16	-0.131917682915311	0.405	0.485	2.13997081413354e-15	12mov3mo	0 NK CD56dim mature	down
SUN2	9.5207049982834e-16	-0.105062536630355	0.672	0.742	2.24958250844395e-15	12mov3mo	0 NK CD56dim mature	down
CTSC	1.16012413221608e-15	-0.136189889956491	0.395	0.473	2.71713283597978e-15	12mov3mo	0 NK CD56dim mature	down
TPST2	1.49776059568684e-15	-0.134057170711807	0.22	0.292	3.47740938302945e-15	12mov3mo	0 NK CD56dim mature	down
XAF1	2.13163447499368e-15	-0.140601732880324	0.115	0.172	4.90643452433889e-15	12mov3mo	0 NK CD56dim mature	down
ARHGAP30	2.48001451144855e-15	-0.13592362142483	0.201	0.271	5.65952029535695e-15	12mov3mo	0 NK CD56dim mature	down
GRASP	3.54455034814224e-15	0.110959509709751	0.09	0.053	8.02029612672862e-15	12mov3mo	0 NK CD56dim mature	up
C11orf58	4.2843805881994e-15	-0.113832973510217	0.397	0.482	9.61285392478352e-15	12mov3mo	0 NK CD56dim mature	down
MYOM2	4.57547049859245e-15	0.128299621180197	0.077	0.044	1.01804218593682e-14	12mov3mo	0 NK CD56dim mature	up
RGS1	5.45082036264066e-15	0.161593381056263	0.134	0.096	1.20278432795459e-14	12mov3mo	0 NK CD56dim mature	up
NR4A2	6.19023087781562e-15	0.184757582476421	0.512	0.456	1.35474724948916e-14	12mov3mo	0 NK CD56dim mature	up
CAST	7.5511156225408e-15	-0.124812579266212	0.543	0.613	1.63914461074666e-14	12mov3mo	0 NK CD56dim mature	down
SLC7A5	7.71534369977871e-15	0.177589471959136	0.324	0.272	1.66128771600074e-14	12mov3mo	0 NK CD56dim mature	up
WIPF1	8.11643109472082e-15	-0.120975544491926	0.569	0.639	1.73366968183237e-14	12mov3mo	0 NK CD56dim mature	down
GOLGA4	1.11943903211808e-14	-0.131537340803171	0.303	0.381	2.37214461567879e-14	12mov3mo	0 NK CD56dim mature	down
IL2RB	2.17806710530013e-14	-0.135595940942851	0.429	0.503	4.57908596153649e-14	12mov3mo	0 NK CD56dim mature	down
MYO6	2.37215108755416e-14	-0.116964655745356	0.121	0.179	4.94815890919501e-14	12mov3mo	0 NK CD56dim mature	down
SLU7	2.93434760216378e-14	-0.121914352013803	0.283	0.36	6.07341713005991e-14	12mov3mo	0 NK CD56dim mature	down
SERPINB9	3.10758459619363e-14	-0.118355833611251	0.13	0.19	6.38250067064384e-14	12mov3mo	0 NK CD56dim mature	down
SEM1	3.52841102057804e-14	-0.114515463218198	0.332	0.411	7.19149421751401e-14	12mov3mo	0 NK CD56dim mature	down
DNAJA1	3.85346572420705e-14	0.140850170942483	0.533	0.474	7.79451021487335e-14	12mov3mo	0 NK CD56dim mature	up
POLR2B	3.9804791421222e-14	-0.122372221116825	0.22	0.289	7.99088669884683e-14	12mov3mo	0 NK CD56dim mature	down
SELENOF	4.12140257007375e-14	-0.118822547348224	0.268	0.341	8.21204840454993e-14	12mov3mo	0 NK CD56dim mature	down
HSPE1	4.71178564346635e-14	0.156457858782214	0.467	0.412	9.31886493930011e-14	12mov3mo	0 NK CD56dim mature	up
RBX1	4.97028926775968e-14	-0.120573565867654	0.317	0.392	9.75784731243995e-14	12mov3mo	0 NK CD56dim mature	down
MAT2B	5.09589351263179e-14	-0.12673632382778	0.202	0.268	9.93141290418021e-14	12mov3mo	0 NK CD56dim mature	down
HERC5	8.45041378495337e-14	-0.122576283944577	0.119	0.175	1.63497136274098e-13	12mov3mo	0 NK CD56dim mature	down
AC016831.7	1.01293824647795e-13	0.148264702338704	0.468	0.413	1.94571591229937e-13	12mov3mo	0 NK CD56dim mature	up
DHRS7	1.0592047187961e-13	-0.118929471632234	0.361	0.437	2.02005471370399e-13	12mov3mo	0 NK CD56dim mature	down
RBMS1	1.09121287139953e-13	-0.1193438384147	0.223	0.292	2.06633926711827e-13	12mov3mo	0 NK CD56dim mature	down
MCUB	1.14786316108113e-13	-0.11720116442276	0.115	0.169	2.15830608456804e-13	12mov3mo	0 NK CD56dim mature	down
SH2D1A	1.81813245137527e-13	-0.116704487184341	0.17	0.234	3.39469485676362e-13	12mov3mo	0 NK CD56dim mature	down
PELI1	1.83781068564004e-13	0.151384255310742	0.263	0.213	3.40760731295758e-13	12mov3mo	0 NK CD56dim mature	up
TMEM14B	2.25788575517214e-13	-0.122602653849074	0.143	0.2	4.15762411469629e-13	12mov3mo	0 NK CD56dim mature	down
SYNE2	2.71377403161015e-13	-0.106278293551274	0.6	0.67	4.96286072904049e-13	12mov3mo	0 NK CD56dim mature	down
NR3C1	2.81381561652841e-13	-0.121153992095058	0.408	0.48	5.1108079565516e-13	12mov3mo	0 NK CD56dim mature	down
DYNLRB1	2.944707567461e-13	-0.118054185887676	0.281	0.354	5.31241162508168e-13	12mov3mo	0 NK CD56dim mature	down
OSER1	3.00294735814815e-13	0.147707425331532	0.436	0.383	5.38112043372856e-13	12mov3mo	0 NK CD56dim mature	up
TMEM50A	4.66382217067821e-13	-0.1048387566801	0.446	0.522	8.30160346380721e-13	12mov3mo	0 NK CD56dim mature	down
IFNGR1	5.35622903727503e-13	0.173812368120383	0.334	0.288	9.47094803279758e-13	12mov3mo	0 NK CD56dim mature	up
GMNN	5.44254528707434e-13	0.1069811008986	0.11	0.072	9.51540638826551e-13	12mov3mo	0 NK CD56dim mature	up
HP1BP3	5.4526486045117e-13	-0.107500431587956	0.433	0.509	9.51540638826551e-13	12mov3mo	0 NK CD56dim mature	down
TAGLN2	6.01664727851135e-13	-0.108630890400433	0.539	0.615	1.04314598919645e-12	12mov3mo	0 NK CD56dim mature	down
JUN	1.47744193571879e-12	-0.124187730853943	0.578	0.647	2.52921028225414e-12	12mov3mo	0 NK CD56dim mature	down
OAZ1	1.47774083906984e-12	-0.115283113872588	0.538	0.606	2.52921028225414e-12	12mov3mo	0 NK CD56dim mature	down
EID1	1.74786585280352e-12	-0.104913361201542	0.516	0.586	2.9724852401181e-12	12mov3mo	0 NK CD56dim mature	down
SOCS1	1.90663785754124e-12	0.109693853446725	0.128	0.089	3.22197663268045e-12	12mov3mo	0 NK CD56dim mature	up
YWHAH	1.96226399728411e-12	-0.123945924716773	0.158	0.215	3.29512256147708e-12	12mov3mo	0 NK CD56dim mature	down
PRDM1	2.12090050999775e-12	0.15350137628568	0.442	0.395	3.52437700087768e-12	12mov3mo	0 NK CD56dim mature	up
ANP32E	2.12518613161538e-12	-0.115168839338675	0.194	0.258	3.52437700087768e-12	12mov3mo	0 NK CD56dim mature	down
ADIPOR2	2.1717219623683e-12	-0.105166185272374	0.127	0.18	3.57931953056998e-12	12mov3mo	0 NK CD56dim mature	down
RAP1A	2.46283272946058e-12	-0.108091797626809	0.223	0.289	4.03421066727593e-12	12mov3mo	0 NK CD56dim mature	down
DNAJB6	2.69721735531609e-12	0.128606938065017	0.768	0.737	4.3912014260329e-12	12mov3mo	0 NK CD56dim mature	up
LRRC8C	3.47676982479324e-12	0.104288778421164	0.11	0.073	5.6260457164836e-12	12mov3mo	0 NK CD56dim mature	up
JUNB	5.14937445628453e-12	0.189458253990915	0.828	0.817	8.28242758932512e-12	12mov3mo	0 NK CD56dim mature	up
GIMAP7	5.40278020020014e-12	-0.118446099966512	0.251	0.317	8.63797792487087e-12	12mov3mo	0 NK CD56dim mature	down
HIST1H1C	5.87910724374725e-12	-0.123167969119211	0.275	0.341	9.34358115524117e-12	12mov3mo	0 NK CD56dim mature	down
G3BP1	5.99337063439207e-12	-0.104713052157179	0.134	0.19	9.46881632770818e-12	12mov3mo	0 NK CD56dim mature	down
SAMSN1	6.89716869116874e-12	-0.100616493164816	0.118	0.171	1.08326120031885e-11	12mov3mo	0 NK CD56dim mature	down
CCL3L1	7.27286921723197e-12	-0.106210653478395	0.052	0.089	1.13558835146254e-11	12mov3mo	0 NK CD56dim mature	down
RGS2	8.23792418579708e-12	0.150417661064547	0.389	0.341	1.27879404512083e-11	12mov3mo	0 NK CD56dim mature	up
TUBB	8.55255731533234e-12	-0.106907284581653	0.298	0.37	1.31996115791545e-11	12mov3mo	0 NK CD56dim mature	down
IRF8	1.0672496688406e-11	0.126957317265636	0.171	0.127	1.63767621597955e-11	12mov3mo	0 NK CD56dim mature	up
SH3BGRL	1.11631454383613e-11	-0.101888518382397	0.362	0.434	1.7031770468814e-11	12mov3mo	0 NK CD56dim mature	down
ACAP2	1.30984053975295e-11	-0.110218758077187	0.282	0.348	1.98708763701157e-11	12mov3mo	0 NK CD56dim mature	down
GABARAPL2	1.3452621670877e-11	-0.106766523811735	0.173	0.231	2.02929377747127e-11	12mov3mo	0 NK CD56dim mature	down
ATP6V0E1	1.46869781402319e-11	-0.102064690159323	0.255	0.324	2.20304672103479e-11	12mov3mo	0 NK CD56dim mature	down
KRAS	1.52889315865593e-11	-0.112900952171239	0.341	0.41	2.28052778414041e-11	12mov3mo	0 NK CD56dim mature	down
ZNF394	1.57722083579561e-11	0.128222135141703	0.408	0.357	2.33954423976349e-11	12mov3mo	0 NK CD56dim mature	up
MBP	1.68386990469884e-11	-0.118172582002501	0.385	0.45	2.48394068814691e-11	12mov3mo	0 NK CD56dim mature	down
SLFN5	2.31600448352887e-11	-0.108676938756173	0.14	0.193	3.39765492913301e-11	12mov3mo	0 NK CD56dim mature	down
ATF7IP	2.49277683646333e-11	-0.111597195273147	0.177	0.234	3.63700226959403e-11	12mov3mo	0 NK CD56dim mature	down
CCNL1	2.61771709189093e-11	0.131861834522095	0.62	0.584	3.79853512790695e-11	12mov3mo	0 NK CD56dim mature	up
BRD1	3.17823293334856e-11	0.108913972982682	0.13	0.093	4.58696320650847e-11	12mov3mo	0 NK CD56dim mature	up
ZNF148	4.87917671373772e-11	-0.101244842828887	0.117	0.166	7.00397947617189e-11	12mov3mo	0 NK CD56dim mature	down
TNRC6B	5.40085042572003e-11	-0.113782167590435	0.247	0.307	7.71137467201737e-11	12mov3mo	0 NK CD56dim mature	down
HSPA14.1	6.01573020056148e-11	0.10143207722477	0.131	0.093	8.54361682739316e-11	12mov3mo	0 NK CD56dim mature	up
ERCC5	6.8809058223986e-11	-0.102136573461102	0.134	0.183	9.72064473322977e-11	12mov3mo	0 NK CD56dim mature	down
TAOK3	7.54019917507413e-11	-0.117210693791514	0.275	0.336	1.059596410392e-10	12mov3mo	0 NK CD56dim mature	down
YPEL3	8.99732336125357e-11	-0.103904512037467	0.262	0.325	1.25774101437419e-10	12mov3mo	0 NK CD56dim mature	down
ANKRD11	1.1205600504339e-10	-0.111609842405609	0.311	0.374	1.55827882013464e-10	12mov3mo	0 NK CD56dim mature	down
AC013394.1	1.1597720152976e-10	0.120462234112998	0.22	0.177	1.60445144085212e-10	12mov3mo	0 NK CD56dim mature	up
XRCC5	1.32160657999005e-10	-0.111354760759595	0.248	0.307	1.81891214874919e-10	12mov3mo	0 NK CD56dim mature	down
PYHIN1	1.71250223182652e-10	-0.104136891332236	0.28	0.342	2.34481074819324e-10	12mov3mo	0 NK CD56dim mature	down
ANXA2	1.99527637779405e-10	-0.105189256201398	0.267	0.329	2.71805506566843e-10	12mov3mo	0 NK CD56dim mature	down
DHX36	2.05563156774978e-10	-0.102337723158272	0.236	0.297	2.78605902837152e-10	12mov3mo	0 NK CD56dim mature	down
CEMIP2	2.13886825028983e-10	0.127095357462651	0.585	0.545	2.88423142842114e-10	12mov3mo	0 NK CD56dim mature	up
SH2D2A	2.25848161777954e-10	-0.112952064227424	0.286	0.346	3.03022408013637e-10	12mov3mo	0 NK CD56dim mature	down
RBM8A	2.57807115058463e-10	0.107115091730053	0.768	0.739	3.44172498603048e-10	12mov3mo	0 NK CD56dim mature	up
EIF4A1	2.62345077971914e-10	0.122072456216052	0.347	0.299	3.4848823790299e-10	12mov3mo	0 NK CD56dim mature	up
AC026979.2	2.91379825996025e-10	0.127549700706868	0.27	0.225	3.85140661093755e-10	12mov3mo	0 NK CD56dim mature	up
S100A11	3.09327042201952e-10	-0.102689719235931	0.227	0.289	4.06848868314882e-10	12mov3mo	0 NK CD56dim mature	down
EPB41	3.15158903440859e-10	-0.102681648221812	0.236	0.295	4.12487388327007e-10	12mov3mo	0 NK CD56dim mature	down
ARL6IP5	3.39622604649856e-10	-0.105223950632002	0.44	0.5	4.42337733861032e-10	12mov3mo	0 NK CD56dim mature	down
YPEL5	3.88166077790057e-10	0.113339591442599	0.586	0.541	5.03108460048278e-10	12mov3mo	0 NK CD56dim mature	up
CCSER2	3.97010876825404e-10	-0.104970117320746	0.222	0.28	5.12086493296536e-10	12mov3mo	0 NK CD56dim mature	down
PTGDS	5.1841305308297e-10	0.249822863632775	0.353	0.321	6.65462909486312e-10	12mov3mo	0 NK CD56dim mature	up
PRKACB	5.44177344342581e-10	-0.103270231168191	0.237	0.296	6.95193066696024e-10	12mov3mo	0 NK CD56dim mature	down
PPP1R18	7.22177554341228e-10	-0.10242992081458	0.265	0.326	9.18197176233847e-10	12mov3mo	0 NK CD56dim mature	down
SERTAD1	7.47049414351118e-10	0.15081734470117	0.305	0.265	9.45318453231036e-10	12mov3mo	0 NK CD56dim mature	up
[truncated: 34,180 more rows]

## Sheet: Pathways between time points
Supplementary Table 2: Dysregulated pathways (HALLMARK and GO) between 3 months and diagnosis, and 12 months and 3 months
[truncated: 2,251 more rows]
