# Supplementary material for: IFN-α with dasatinib broadens the immune repertoire in patients with chronic-phase chronic myeloid leukemia
Source: J Clin Invest. 2022 Sep 1;132(17):e152585. doi: 10.1172/JCI152585 (PMC9433106; doi:10.1172/JCI152585)
Supplement: Supplemental table 3 [file jci-132-152585-s010.xlsx]

## Sheet: Immunophenotype
Supplementary Table 3: Description of flow cytometry phenotypes. Gating strategy is shown in Supplementary Figure 5
T_cells	CD3+ cells from lymphocytes
NKT_cells	CD3+CD56+ cells from lymphocytes
NK_cells	CD3-CD56+ cells from lymphocytes
B_cells	CD3-CD56- cells from lymphocytes
CD4	CD4+ cells from CD3+ T cells
CD8	CD4neg cells from CD3+ T cells (in functional assays CD8+ cells from CD3+ T cells)
CD4_EM	Effector memory cells from CD4+ cells
CD4_Temra	Temra cells from CD4+ Cells
CD4_CM	Central memory cells from CD4+ cells
CD4_naive	Naive cells from CD4+ cells
CD4_CD107	CD107+ from CD4+ T cells
CD4_TNF_IFN	TNF/IFNg+ from CD4+ T cells
CD4_CD57	CD57+ from CD4+ T cells
CD4_GrB	GrB+ from CD4+ T cells
CD4_GrB_CD107	GrB+CD107+ from CD4+ T cells
CD4_GrB_TNF_IFN	TNF/IFNg+ from CD4+GrB+ T cells
CD4_CD62L	CD62L+ CD4+ T-cells (% of CD4+ T-cells)
CD4_CD27	CD27+ CD4+ T-cells (% of CD4+ T-cells)
CD4_CD45RA	CD45RA+ CD4+ T-cells (% of CD4+ T-cells)
CD8_EM	Effector memory cells from CD8+ cells
CD8_Temra	Temra cells from CD8+ Cells
CD8_CM	Central memory cells from CD8+ cells
CD8_naive	Naive cells from CD8+ cells
CD8_CD107	CD107+ from CD8+ T cells
CD8_TNF_IFN	TNF/IFNg+ from CD8+ T cells
CD8_CD57	CD57+ from CD8+ T cells
CD8_GrB	GrB+ from CD8+ T cells
CD8_GrB_CD107	GrB+CD107+ from CD8+ T cells
CD8_GrB_TNF_IFN	TNF/IFNg+ from CD8+GrB+ T cells
CD8_CD62L	CD62L+ CD8+ T-cells (% of CD8+ T-cells)
CD8_CD27	CD27+ CD8+ T-cells (% of CD8+ T-cells)
CD8_CD45RA	CD45RA+ CD8+ T-cells (% of CD8+ T-cells)
NK_CD16	CD16+ NK-cells (% of NK-cells)
NK_CD27	CD27+ NK-cells (% of NK-cells)
NK_CD45RA	CD45RA+ NK-cells (% of NK-cells)
NK_CD56bright	CD56BRIGHT NK-cells (% of NK-cells)
NK_CD57	CD57+ NK-cells (% of NK-cells)
NK_CD62L	CD62L+ NK-cells (% of NK-cells)
NK_GrB	GranzymeB+ NK-cells (%of NK-cells)
NK_GrB_CD107	CD107+ GranzymeB+ NK-cells (%of NK-cells)
NK_TNF_IFN	TNF-alpha/IFN-gamma secreting NK-cells (% of NK-cells)
NK_GrB_TNF_IFN	TNF-alpha/IFN-gamma secreting NK-cells (% of GrB+ NK-cells)
NK_CD107	CD107 expressing NK-cells (% of NK cells)

## Sheet: 0, 3, 12 months
Supplementary Table 3: P-values for the flow cytometry (facs) and cytokine profile (olink) data between 0, 3, and 12 months
p.value	method	variable	p.adj	type
4.5753057925005e-11	Kruskal-Wallis rank sum test	NKCD27	1.64711008530018e-09	facs
9.32077844407651e-05	Kruskal-Wallis rank sum test	NK_GrB	0.00167774011993377	facs
0.00311014244630635	Kruskal-Wallis rank sum test	B.cells	0.0279912820167571	facs
0.00264669954501399	Kruskal-Wallis rank sum test	NKCD45RA	0.0279912820167571	facs
0.00499576596961615	Kruskal-Wallis rank sum test	CD4.EM	0.0299745958176969	facs
0.00420086139105597	Kruskal-Wallis rank sum test	CD4_TNF_IFN	0.0299745958176969	facs
0.00601339909120918	Kruskal-Wallis rank sum test	CD4_CD107	0.0309260524690758	facs
0.0102954594011291	Kruskal-Wallis rank sum test	NK	0.046329567305081	facs
0.0158065062080234	Kruskal-Wallis rank sum test	NKCD16	0.0569034223488841	facs
0.0149621509046879	Kruskal-Wallis rank sum test	NKCD57	0.0569034223488841	facs
0.031881309896624	Kruskal-Wallis rank sum test	NK_GrB_CD107	0.104338832388951	facs
0.0404943732070925	Kruskal-Wallis rank sum test	CD8.EM	0.121483119621277	facs
0.0442077588463657	Kruskal-Wallis rank sum test	CD3	0.12242148603609	facs
0.0522237485007026	Kruskal-Wallis rank sum test	CD8.TEMRA	0.125336996401686	facs
0.0489422305705621	Kruskal-Wallis rank sum test	CD56BRIGHT	0.125336996401686	facs
0.0626496154117941	Kruskal-Wallis rank sum test	NK_CD107	0.140961634676537	facs
0.0778720374862786	Kruskal-Wallis rank sum test	CD4.CM	0.164905491147414	facs
0.123532895327073	Kruskal-Wallis rank sum test	CD4.TEMRA	0.247065790654147	facs
0.140427993642075	Kruskal-Wallis rank sum test	CD8.NAIVE	0.266074093216563	facs
0.181892192341424	Kruskal-Wallis rank sum test	NKT	0.327405946214564	facs
0.207769904453159	Kruskal-Wallis rank sum test	NK_GrB_TNF_IFN	0.341961008140405	facs
0.208976171641359	Kruskal-Wallis rank sum test	CD8_CD107	0.341961008140405	facs
0.300019570083226	Kruskal-Wallis rank sum test	CD8_GrB_CD107	0.469595848825919	facs
0.403877380234551	Kruskal-Wallis rank sum test	CD8_TNF_IFN	0.605816070351827	facs
0.488665196134333	Kruskal-Wallis rank sum test	CD4	0.645541133333925	facs
0.468620083216506	Kruskal-Wallis rank sum test	CD4.NAIVE	0.645541133333925	facs
0.502087548148608	Kruskal-Wallis rank sum test	CD8	0.645541133333925	facs
0.457921941912788	Kruskal-Wallis rank sum test	CD4.1	0.645541133333925	facs
0.577194261734698	Kruskal-Wallis rank sum test	CD8.1	0.716517014567211	facs
0.632289607953703	Kruskal-Wallis rank sum test	T.cells	0.734271802784946	facs
0.629779722475426	Kruskal-Wallis rank sum test	CD8_GrB_TNF_IFN	0.734271802784946	facs
0.65376819044162	Kruskal-Wallis rank sum test	NK_TNF_IFN	0.735489214246822	facs
0.701248781549704	Kruskal-Wallis rank sum test	CD8_GrB	0.764998670781495	facs
0.793085691712736	Kruskal-Wallis rank sum test	CD8CD57	0.83973779122525	facs
0.908220159387291	Kruskal-Wallis rank sum test	CD8.CM	0.934169306798357	facs
0.97072448400172	Kruskal-Wallis rank sum test	CD4_GrB	0.97072448400172	facs
4.7408249879762e-07	Kruskal-Wallis rank sum test	VEGF.A	1.38158393747618e-05	olink
5.52633574990471e-07	Kruskal-Wallis rank sum test	HGF	1.38158393747618e-05	olink
5.31476042539786e-07	Kruskal-Wallis rank sum test	ADA	1.38158393747618e-05	olink
7.53673700110022e-07	Kruskal-Wallis rank sum test	TGFA	1.41313818770629e-05	olink
1.1743711463832e-06	Kruskal-Wallis rank sum test	uPA	1.7615567195748e-05	olink
3.03969616151742e-06	Kruskal-Wallis rank sum test	CD244	2.90381458771495e-05	olink
2.42874923899335e-06	Kruskal-Wallis rank sum test	X4E.BP1	2.90381458771495e-05	olink
3.09740222689595e-06	Kruskal-Wallis rank sum test	STAMPB	2.90381458771495e-05	olink
9.31855876071305e-06	Kruskal-Wallis rank sum test	OSM	7.76546563392754e-05	olink
1.11012175564875e-05	Kruskal-Wallis rank sum test	EN.RAGE	8.32591316736561e-05	olink
2.39102555735426e-05	Kruskal-Wallis rank sum test	SCF	0.000159934161082062	olink
2.55894657731299e-05	Kruskal-Wallis rank sum test	TNFRSF9	0.000159934161082062	olink
4.62176652960556e-05	Kruskal-Wallis rank sum test	CASP.8	0.000266640376708013	olink
6.7605998389635e-05	Kruskal-Wallis rank sum test	TNFSF14	0.000362174991373045	olink
0.000270762988169306	Kruskal-Wallis rank sum test	MCP.1	0.00135381494084653	olink
0.00069776381241496	Kruskal-Wallis rank sum test	CX3CL1	0.00327076787069513	olink
0.00122699001094111	Kruskal-Wallis rank sum test	SIRT2	0.00541319122474017	olink
0.00318343532465393	Kruskal-Wallis rank sum test	IL.10RB	0.0125661920710024	olink
0.00315179950875941	Kruskal-Wallis rank sum test	TNFB	0.0125661920710024	olink
0.00425967641856013	Kruskal-Wallis rank sum test	CD6	0.0159737865696005	olink
0.0054995579105763	Kruskal-Wallis rank sum test	IL.18	0.0196412782520582	olink
0.00876468919121014	Kruskal-Wallis rank sum test	MCP.2	0.0298796222427618	olink
0.00932794557076502	Kruskal-Wallis rank sum test	CCL4	0.030417213817712	olink
0.00993109350699415	Kruskal-Wallis rank sum test	IL.12B	0.0310346672093567	olink
0.0133752866707738	Kruskal-Wallis rank sum test	MMP.10	0.0401258600123214	olink
0.0159771164834126	Kruskal-Wallis rank sum test	Beta.NGF	0.0460878360098441	olink
0.023643972002951	Kruskal-Wallis rank sum test	FGF.23	0.0656777000081971	olink
0.0261580416435229	Kruskal-Wallis rank sum test	TWEAK	0.0700661829737222	olink
0.0332738748467171	Kruskal-Wallis rank sum test	MMP.1	0.0860531246035786	olink
0.0371699567463572	Kruskal-Wallis rank sum test	CXCL5	0.092924891865893	olink
0.0657753658460893	Kruskal-Wallis rank sum test	LAP.TGF.beta.1	0.159133949627635	olink
0.0778751105467722	Kruskal-Wallis rank sum test	TRAIL	0.182519790343997	olink
0.0861095915561206	Kruskal-Wallis rank sum test	MCP.3	0.18526808250593	olink
0.0889286796028463	Kruskal-Wallis rank sum test	hGDNF	0.18526808250593	olink
0.0871144697127683	Kruskal-Wallis rank sum test	CCL11	0.18526808250593	olink
0.087075987099748	Kruskal-Wallis rank sum test	CD5	0.18526808250593	olink
0.0946685813228281	Kruskal-Wallis rank sum test	IL.8	0.191895772951679	olink
0.117108109910608	Kruskal-Wallis rank sum test	CSF.1	0.231134427455148	olink
0.14387924001541	Kruskal-Wallis rank sum test	Flt3L	0.276690846183482	olink
0.170963892242801	Kruskal-Wallis rank sum test	CCL23	0.320557297955251	olink
0.198968930127854	Kruskal-Wallis rank sum test	IL.15RA	0.363967555111928	olink
0.221437627323501	Kruskal-Wallis rank sum test	IL.7	0.377450501119604	olink
0.217877522261808	Kruskal-Wallis rank sum test	CCL19	0.377450501119604	olink
0.219975283828685	Kruskal-Wallis rank sum test	IL.18R1	0.377450501119604	olink
0.229884761840409	Kruskal-Wallis rank sum test	CCL28	0.383141269734015	olink
0.251173103514534	Kruskal-Wallis rank sum test	TRANCE	0.409521364425871	olink
0.281331482455553	Kruskal-Wallis rank sum test	AXIN1	0.448933216684393	olink
0.307242538499786	Kruskal-Wallis rank sum test	IL.4	0.480066466405916	olink
0.347695562995109	Kruskal-Wallis rank sum test	CXCL1	0.521543344492663	olink
0.345579886430286	Kruskal-Wallis rank sum test	CXCL10	0.521543344492663	olink
0.374199900233837	Kruskal-Wallis rank sum test	MIP.1.alpha	0.550293970932113	olink
0.430893151014404	Kruskal-Wallis rank sum test	CXCL11	0.621480506270776	olink
0.451572802779573	Kruskal-Wallis rank sum test	FGF.19	0.627184448304962	olink
0.446411601512864	Kruskal-Wallis rank sum test	ST1A1	0.627184448304962	olink
0.503980019729952	Kruskal-Wallis rank sum test	IL.6	0.674973240709757	olink
0.49939611073428	Kruskal-Wallis rank sum test	IL.10	0.674973240709757	olink
0.522625185168262	Kruskal-Wallis rank sum test	CDCP1	0.675053555471671	olink
0.525737138558212	Kruskal-Wallis rank sum test	MCP.4	0.675053555471671	olink
0.531042130304381	Kruskal-Wallis rank sum test	DNER	0.675053555471671	olink
0.599229433508083	Kruskal-Wallis rank sum test	CD40	0.749036791885104	olink
0.619172209363065	Kruskal-Wallis rank sum test	CXCL6	0.761277306593933	olink
0.634160591967516	Kruskal-Wallis rank sum test	FGF.21	0.767129748347802	olink
0.657533989042975	Kruskal-Wallis rank sum test	FGF.5	0.782778558384494	olink
0.685038262956953	Kruskal-Wallis rank sum test	PD.L1	0.802779214402679	olink
0.882173982377015	Kruskal-Wallis rank sum test	OPG	0.967478687561415	olink
0.871204236676078	Kruskal-Wallis rank sum test	IL.17C	0.967478687561415	olink
0.941679255893111	Kruskal-Wallis rank sum test	CXCL9	0.967478687561415	olink
0.940301645898637	Kruskal-Wallis rank sum test	CST5	0.967478687561415	olink
0.911419143645134	Kruskal-Wallis rank sum test	SLAMF1	0.967478687561415	olink
0.914402177247883	Kruskal-Wallis rank sum test	IL.10RA	0.967478687561415	olink
0.886342009144775	Kruskal-Wallis rank sum test	CCL25	0.967478687561415	olink
0.930348390504998	Kruskal-Wallis rank sum test	NT.3	0.967478687561415	olink
0.875443744222597	Kruskal-Wallis rank sum test	CCL20	0.967478687561415	olink
0.992613025001474	Kruskal-Wallis rank sum test	BDNF	0.992613025001474	olink
0.984941478112841	Kruskal-Wallis rank sum test	LIF.R	0.992613025001474	olink

## Sheet: 3mo vs dg
Supplementary Table 3: P-values for the flow cytometry (facs) and cytokine profile (olink) data between 3 months and diagnosis
p.value	method	alternative	variable	median.0m	median.3m	dir	p.adj	type
6.25487e-05	Wilcoxon rank sum test with continuity correction	two.sided	NK_GrB	71	86.9	up	0.000659604	facs
7.71682e-05	Wilcoxon rank sum test with continuity correction	two.sided	CD3_abs	0.206513	1.21054	up	0.000688578	facs
0.00131091	Wilcoxon rank sum exact test	two.sided	NK_abs	0.0630112	0.1938	up	0.00800344	facs
0.00130894	Wilcoxon rank sum test with continuity correction	two.sided	CD8_abs	0.1192	0.508429	up	0.00800344	facs
0.00139376	Wilcoxon rank sum test with continuity correction	two.sided	NKCD45RA	86.9	93	up	0.00808378	facs
0.0022216	Wilcoxon rank sum test with continuity correction	two.sided	CD8CD57_abs	0.0427513	0.194127	up	0.0114795	facs
0.00227611	Wilcoxon rank sum test with continuity correction	two.sided	B_cells	5.985	3.83	down	0.0114795	facs
0.00426334	Wilcoxon rank sum test with continuity correction	two.sided	NK	6.79	12.8	up	0.0193264	facs
0.00433178	Wilcoxon rank sum test with continuity correction	two.sided	NKCD16	77.3	85.7	up	0.0193264	facs
0.00412769	Wilcoxon rank sum test with continuity correction	two.sided	NKCD57	66.55	79.2	up	0.0193264	facs
0.00513164	Wilcoxon rank sum test with continuity correction	two.sided	CD4_EM	21.35	13.95	down	0.022047	facs
0.0060819	Wilcoxon rank sum test with continuity correction	two.sided	CD4_CD107	12.7	8.835	down	0.0251965	facs
0.0144723	Wilcoxon rank sum test with continuity correction	two.sided	NKCD27	58.15	31.2	down	0.0524619	facs
0.0151515	Wilcoxon rank sum exact test	two.sided	NKCD62L	8.195	21.45	up	0.0527891	facs
0.0154727	Wilcoxon rank sum test with continuity correction	two.sided	CD4_TNF_IFN	5.66	3.325	down	0.0527891	facs
0.0187071	Wilcoxon rank sum test with continuity correction	two.sided	CD3	73.1	77.4	up	0.0584985	facs
0.0188478	Wilcoxon rank sum test with continuity correction	two.sided	CD56BRIGHT	6.15	3.88	down	0.0584985	facs
0.0325224	Wilcoxon rank sum test with continuity correction	two.sided	CD8_EM	33.75	23.55	down	0.0898237	facs
0.0411354	Wilcoxon rank sum test with continuity correction	two.sided	NK_CD107	35.6	28.75	down	0.11097	facs
0.0886956	Wilcoxon rank sum test with continuity correction	two.sided	CD8_CD107	19.3	16.3	down	0.209973	facs
0.186368	Wilcoxon rank sum test with continuity correction	two.sided	NK_GrB_TNF_IFN	5.37	7.71	up	0.348689	facs
0.204364	Wilcoxon rank sum test with continuity correction	two.sided	CD4_TEMRA	2.61	3.4	up	0.376289	facs
0.226301	Wilcoxon rank sum test with continuity correction	two.sided	CD8_GrB_CD107	21.8	20.3	down	0.40386	facs
0.261183	Wilcoxon rank sum test with continuity correction	two.sided	CD8_TEMRA	21.95	31.85	up	0.452197	facs
0.303308	Wilcoxon rank sum test with continuity correction	two.sided	CD8_TNF_IFN	8.1	5.34	down	0.509909	facs
0.336855	Wilcoxon rank sum test with continuity correction	two.sided	CD8_1	36.9	33.9	down	0.546798	facs
0.38217	Wilcoxon rank sum test with continuity correction	two.sided	CD4	53.25	57.15	up	0.564318	facs
0.387839	Wilcoxon rank sum test with continuity correction	two.sided	CD4_CM	33.65	36.35	up	0.564318	facs
0.384997	Wilcoxon rank sum test with continuity correction	two.sided	CD8	46.1	43.2	down	0.564318	facs
0.383766	Wilcoxon rank sum test with continuity correction	two.sided	NK_TNF_IFN	11.3	11.05	down	0.564318	facs
0.391475	Wilcoxon rank sum test with continuity correction	two.sided	CD4_1	53.1	57.25	up	0.564318	facs
0.391518	Wilcoxon rank sum test with continuity correction	two.sided	CD8_GrB_TNF_IFN	12.4	7.935	down	0.564318	facs
0.458192	Wilcoxon rank sum test with continuity correction	two.sided	CD8_GrB	41.2	47.05	up	0.640365	facs
0.519303	Wilcoxon rank sum test with continuity correction	two.sided	T_cells	78.9	78.6	down	0.698486	facs
0.577792	Wilcoxon rank sum test with continuity correction	two.sided	CD4_NAIVE	38.55	42.9	up	0.761635	facs
0.647127	Wilcoxon rank sum test with continuity correction	two.sided	CD8_NAIVE	23	28.4	up	0.82491	facs
0.745669	Wilcoxon rank sum test with continuity correction	two.sided	NK_GrB_CD107	22.2	23.65	up	0.864976	facs
0.806816	Wilcoxon rank sum test with continuity correction	two.sided	NKT	7.485	9.56	up	0.905617	facs
0.843308	Wilcoxon rank sum test with continuity correction	two.sided	CD8CD57	39.25	41.7	up	0.931655	facs
0.874002	Wilcoxon rank sum test with continuity correction	two.sided	CD4_GrB	1.68	2.42	up	0.938742	facs
0.995673	Wilcoxon rank sum test with continuity correction	two.sided	CD8_CM	8.945	9.255	up	0.995673	facs
2.33116e-07	Wilcoxon rank sum exact test	two.sided	VEGF_A	3089.8	1285.1	down	2.70414e-05	olink
7.84194e-07	Wilcoxon rank sum exact test	two.sided	uPA	3564.3	1954.9	down	4.54833e-05	olink
1.36698e-06	Wilcoxon rank sum exact test	two.sided	CD244	315	123.1	down	5.28567e-05	olink
2.31402e-06	Wilcoxon rank sum exact test	two.sided	HGF	1030.3	219.5	down	6.71064e-05	olink
6.16042e-06	Wilcoxon rank sum exact test	two.sided	TNFRSF9	202	94.2	down	0.000142922	olink
7.53452e-06	Wilcoxon rank sum test with continuity correction	two.sided	TGFA	83	5.7	down	0.000145667	olink
1.2162e-05	Wilcoxon rank sum test with continuity correction	two.sided	ADA	187.7	63.3	down	0.000201542	olink
1.86741e-05	Wilcoxon rank sum exact test	two.sided	SCF	563.2	901.9	up	0.000240688	olink
1.86741e-05	Wilcoxon rank sum exact test	two.sided	X4E_BP1	549	121.8	down	0.000240688	olink
4.80411e-05	Wilcoxon rank sum test with continuity correction	two.sided	STAMPB	39.1	10.5	down	0.000557277	olink
7.43733e-05	Wilcoxon rank sum exact test	two.sided	EN_RAGE	82.3	16.6	down	0.000688578	olink
8.93476e-05	Wilcoxon rank sum exact test	two.sided	OSM	212.9	30.1	down	0.000740308	olink
0.000198629	Wilcoxon rank sum test with continuity correction	two.sided	CASP_8	19.4	6.4	down	0.00153606	olink
0.00106644	Wilcoxon rank sum test with continuity correction	two.sided	TNFSF14	87.6	16.6	down	0.00773169	olink
0.00115351	Wilcoxon rank sum exact test	two.sided	IL_18	667.6	415.3	down	0.00787102	olink
0.00198999	Wilcoxon rank sum exact test	two.sided	SIRT2	50.3	19.3	down	0.0109923	olink
0.0105788	Wilcoxon rank sum exact test	two.sided	MCP_1	566.1	1057.4	up	0.0416773	olink
0.0107786	Wilcoxon rank sum test with continuity correction	two.sided	FGF_23	8.3	6.7	down	0.0416773	olink
0.0130708	Wilcoxon rank sum exact test	two.sided	MMP_10	746.9	1130.7	up	0.04891	olink
0.0191633	Wilcoxon rank sum test with continuity correction	two.sided	CD6	54	35.9	down	0.0584985	olink
0.0177441	Wilcoxon rank sum exact test	two.sided	TWEAK	899.1	651.4	down	0.0584985	olink
0.0206141	Wilcoxon rank sum test with continuity correction	two.sided	Beta_NGF	2.4	2.7	up	0.0613137	olink
0.0237663	Wilcoxon rank sum exact test	two.sided	CCL4	349	150.7	down	0.0689223	olink
0.0251559	Wilcoxon rank sum test with continuity correction	two.sided	IL_10RB	238.3	220.3	down	0.0711727	olink
0.0456637	Wilcoxon rank sum test with continuity correction	two.sided	TNFB	7.4	10.2	up	0.120386	olink
0.0641359	Wilcoxon rank sum test with continuity correction	two.sided	IL_15RA	1.5	1.3	down	0.165328	olink
0.0729965	Wilcoxon rank sum exact test	two.sided	LAP_TGF_beta_1	174.3	148.6	down	0.180162	olink
0.0729965	Wilcoxon rank sum exact test	two.sided	CXCL5	2319.7	1354.4	down	0.180162	olink
0.0789139	Wilcoxon rank sum test with continuity correction	two.sided	CD5	26.7	21.2	down	0.190709	olink
0.0986874	Wilcoxon rank sum exact test	two.sided	IL_8	3013.8	910.9	down	0.224466	olink
0.0986874	Wilcoxon rank sum exact test	two.sided	CCL11	407.2	463.6	up	0.224466	olink
0.10783	Wilcoxon rank sum test with continuity correction	two.sided	hGDNF	3.1	2.7	down	0.230109	olink
0.109103	Wilcoxon rank sum test with continuity correction	two.sided	IL_7	5.6	3.8	down	0.230109	olink
0.106094	Wilcoxon rank sum exact test	two.sided	CCL23	1505.5	1306.8	down	0.230109	olink
0.106094	Wilcoxon rank sum exact test	two.sided	CX3CL1	67.8	79.2	up	0.230109	olink
0.112827	Wilcoxon rank sum test with continuity correction	two.sided	AXIN1	7.8	5.8	down	0.231842	olink
0.113922	Wilcoxon rank sum exact test	two.sided	IL_18R1	166.8	125.9	down	0.231842	olink
0.133879	Wilcoxon rank sum test with continuity correction	two.sided	MMP_1	1.9	3.7	up	0.263453	olink
0.133998	Wilcoxon rank sum test with continuity correction	two.sided	TRANCE	45.5	39.2	down	0.263453	olink
0.162705	Wilcoxon rank sum test with continuity correction	two.sided	MCP_3	5.8	7.9	up	0.314564	olink
0.181577	Wilcoxon rank sum exact test	two.sided	CXCL1	602.4	388	down	0.345294	olink
0.218074	Wilcoxon rank sum exact test	two.sided	IL_12B	18.6	23.5	up	0.39526	olink
0.231307	Wilcoxon rank sum exact test	two.sided	FGF_19	210.6	152.7	down	0.40654	olink
0.285449	Wilcoxon rank sum test with continuity correction	two.sided	CDCP1	7.8	6.1	down	0.486943	olink
0.3172	Wilcoxon rank sum test with continuity correction	two.sided	IL_4	1.8	1.92069	up	0.525646	olink
0.339392	Wilcoxon rank sum exact test	two.sided	MIP_1_alpha	27.3	21.2	down	0.546798	olink
0.361335	Wilcoxon rank sum test with continuity correction	two.sided	IL_6	18.4	19.2	up	0.564318	olink
0.394049	Wilcoxon rank sum exact test	two.sided	FGF_21	12.4	10.5	down	0.564318	olink
0.35706	Wilcoxon rank sum exact test	two.sided	CD40	1537.6	1421.2	down	0.564318	olink
0.438142	Wilcoxon rank sum test with continuity correction	two.sided	PD_L1	34.4	33.3	down	0.61981	olink
0.474458	Wilcoxon rank sum exact test	two.sided	DNER	177.5	187.5	up	0.655204	olink
0.51274	Wilcoxon rank sum test with continuity correction	two.sided	TRAIL	347.8	335	down	0.698486	olink
0.523864	Wilcoxon rank sum test with continuity correction	two.sided	ST1A1	10.6	14.8	up	0.698486	olink
0.61487	Wilcoxon rank sum test with continuity correction	two.sided	FGF_5	2.22708	2.1	down	0.795754	olink
0.617395	Wilcoxon rank sum test with continuity correction	two.sided	IL_10	13.7	13	down	0.795754	olink
0.683212	Wilcoxon rank sum exact test	two.sided	OPG	1187.3	1206.3	up	0.836096	olink
0.683212	Wilcoxon rank sum exact test	two.sided	CXCL11	1930.6	2583.3	up	0.836096	olink
0.691941	Wilcoxon rank sum test with continuity correction	two.sided	SLAMF1	6.7	6.3	down	0.836096	olink
0.683212	Wilcoxon rank sum exact test	two.sided	MCP_2	1063	913.7	down	0.836096	olink
0.691539	Wilcoxon rank sum test with continuity correction	two.sided	NT_3	5	4.7	down	0.836096	olink
0.743487	Wilcoxon rank sum test with continuity correction	two.sided	CST5	65.3	69	up	0.864976	olink
0.733861	Wilcoxon rank sum exact test	two.sided	Flt3L	273.4	434	up	0.864976	olink
0.743487	Wilcoxon rank sum test with continuity correction	two.sided	CCL20	122.4	131.9	up	0.864976	olink
0.759632	Wilcoxon rank sum exact test	two.sided	CCL19	617.6	590.4	down	0.872448	olink
0.769664	Wilcoxon rank sum test with continuity correction	two.sided	CCL25	57.5	52.6	down	0.875304	olink
0.811933	Wilcoxon rank sum exact test	two.sided	CXCL10	850.8	719.5	down	0.905617	olink
0.863246	Wilcoxon rank sum test with continuity correction	two.sided	LIF_R	159.3	157.6	down	0.937826	olink
0.865064	Wilcoxon rank sum exact test	two.sided	CSF_1	337.5	318.3	down	0.937826	olink
0.89187	Wilcoxon rank sum exact test	two.sided	MCP_4	32.2	35.6	up	0.940517	olink
0.888252	Wilcoxon rank sum test with continuity correction	two.sided	CCL28	2.225	2.2	down	0.940517	olink
0.904038	Wilcoxon rank sum test with continuity correction	two.sided	CXCL9	309.4	289.7	down	0.944761	olink
0.917575	Wilcoxon rank sum test with continuity correction	two.sided	BDNF	182.5	198.3	up	0.950346	olink
0.945813	Wilcoxon rank sum exact test	two.sided	CXCL6	935.6	836.9	down	0.970923	olink
0.958032	Wilcoxon rank sum test with continuity correction	two.sided	IL_10RA	2.8	2.99	up	0.97484	olink
0.985736	Wilcoxon rank sum test with continuity correction	two.sided	IL_17C	2.1	2.2	up	0.994307	olink

## Sheet: 12mo vs 3mo
Supplementary Table 3: P-values for the flow cytometry (facs) and cytokine profile (olink) data between 12 months and 3 months
p.value	method	alternative	variable	median.3m	median.12m	dir	p.adj	type
9.02919e-07	Wilcoxon rank sum test with continuity correction	two.sided	NKCD27	31.2	12.95	down	0.000100224	facs
0.00480132	Wilcoxon rank sum test with continuity correction	two.sided	CD4.EM	13.95	19.4	up	0.154619	facs
0.00696483	Wilcoxon rank sum test with continuity correction	two.sided	B.cells	3.83	5.475	up	0.154619	facs
0.00605004	Wilcoxon rank sum test with continuity correction	two.sided	CD4_CD107	8.835	14.7	up	0.154619	facs
0.0273994	Wilcoxon rank sum test with continuity correction	two.sided	CD4.CM	36.35	28.3	down	0.276484	facs
0.0186217	Wilcoxon rank sum test with continuity correction	two.sided	CD8.TEMRA	31.85	17.2	down	0.276484	facs
0.0257364	Wilcoxon rank sum test with continuity correction	two.sided	CD8.EM	23.55	31	up	0.276484	facs
0.0432448	Wilcoxon rank sum test with continuity correction	two.sided	CD4.TEMRA	3.4	2.245	down	0.320012	facs
0.0390996	Wilcoxon rank sum test with continuity correction	two.sided	NKCD45RA	93	90.5	down	0.320012	facs
0.0423376	Wilcoxon rank sum test with continuity correction	two.sided	NK_GrB_CD107	23.65	31.5	up	0.320012	facs
0.0474682	Wilcoxon rank sum test with continuity correction	two.sided	NK_CD107	28.75	36.1	up	0.329311	facs
0.058817	Wilcoxon rank sum test with continuity correction	two.sided	NKCD57	79.2	65.65	down	0.362705	facs
0.070518	Wilcoxon rank sum test with continuity correction	two.sided	CD56BRIGHT	3.88	5.155	up	0.391375	facs
0.0882655	Wilcoxon rank sum test with continuity correction	two.sided	NKCD16	85.7	81.45	down	0.466546	facs
0.112055	Wilcoxon rank sum test with continuity correction	two.sided	NKT	9.56	10.7	up	0.521895	facs
0.127599	Wilcoxon rank sum test with continuity correction	two.sided	CD8.NAIVE	28.4	33.15	up	0.566539	facs
0.156356	Wilcoxon rank sum test with continuity correction	two.sided	CD8_GrB_CD107	20.3	22.5	up	0.642441	facs
0.47984	Wilcoxon rank sum test with continuity correction	two.sided	CD3	77.4	76.25	down	0.935562	facs
0.449843	Wilcoxon rank sum test with continuity correction	two.sided	CD4.NAIVE	42.9	45.5	up	0.935562	facs
0.483693	Wilcoxon rank sum test with continuity correction	two.sided	CD8CD57	41.7	36	down	0.935562	facs
0.463053	Wilcoxon rank sum test with continuity correction	two.sided	NK	12.8	8.465	down	0.935562	facs
0.429046	Wilcoxon rank sum test with continuity correction	two.sided	NK_GrB	86.9	84.8	down	0.935562	facs
0.497281	Wilcoxon rank sum test with continuity correction	two.sided	NK_TNF_IFN	11.05	11.1	up	0.935562	facs
0.474763	Wilcoxon rank sum test with continuity correction	two.sided	CD4_TNF_IFN	3.325	2.96	down	0.935562	facs
0.493494	Wilcoxon rank sum test with continuity correction	two.sided	CD8_GrB_TNF_IFN	7.935	8.84	up	0.935562	facs
0.916814	Wilcoxon rank sum test with continuity correction	two.sided	CD4	57.15	57.2	up	0.999916	facs
0.882778	Wilcoxon rank sum test with continuity correction	two.sided	CD8	43.2	42.85	down	0.999916	facs
0.862484	Wilcoxon rank sum test with continuity correction	two.sided	CD8.CM	9.255	9.455	up	0.999916	facs
0.794835	Wilcoxon rank sum test with continuity correction	two.sided	T.cells	78.6	79.5	up	0.999916	facs
0.67416	Wilcoxon rank sum test with continuity correction	two.sided	NK_GrB_TNF_IFN	7.71	7.95	up	0.999916	facs
0.700669	Wilcoxon rank sum test with continuity correction	two.sided	CD4.1	57.25	57.1	down	0.999916	facs
0.875315	Wilcoxon rank sum test with continuity correction	two.sided	CD4_GrB	2.42	1.88	down	0.999916	facs
0.88537	Wilcoxon rank sum test with continuity correction	two.sided	CD8.1	33.9	34.3	up	0.999916	facs
0.674152	Wilcoxon rank sum test with continuity correction	two.sided	CD8_CD107	16.3	18.9	up	0.999916	facs
0.67163	Wilcoxon rank sum test with continuity correction	two.sided	CD8_GrB	47.05	51.65	up	0.999916	facs
0.932986	Wilcoxon rank sum test with continuity correction	two.sided	CD8_TNF_IFN	5.34	5.39	up	0.999916	facs
0.00539357	Wilcoxon rank sum exact test	two.sided	MCP.2	913.7	1418.1	up	0.154619	olink
0.0261218	Wilcoxon rank sum exact test	two.sided	MCP.1	1057.4	1641.5	up	0.276484	olink
0.0177441	Wilcoxon rank sum exact test	two.sided	Flt3L	434	554.4	up	0.276484	olink
0.0237663	Wilcoxon rank sum exact test	two.sided	CX3CL1	79.2	105.7	up	0.276484	olink
0.0299986	Wilcoxon rank sum test with continuity correction	two.sided	TRAIL	335	378.6	up	0.277487	olink
0.0536229	Wilcoxon rank sum test with continuity correction	two.sided	FGF.23	6.7	8	up	0.350126	olink
0.065348	Wilcoxon rank sum test with continuity correction	two.sided	IL.12B	23.5	28.9	up	0.38177	olink
0.112842	Wilcoxon rank sum test with continuity correction	two.sided	IL.4	1.92069	1.92069	down	0.521895	olink
0.109212	Wilcoxon rank sum test with continuity correction	two.sided	CSF.1	318.3	372.5	up	0.521895	olink
0.173633	Wilcoxon rank sum test with continuity correction	two.sided	OSM	30.1	23.6	down	0.642441	olink
0.162931	Wilcoxon rank sum test with continuity correction	two.sided	MMP.1	3.7	6	up	0.642441	olink
0.170452	Wilcoxon rank sum exact test	two.sided	IL.18R1	125.9	162.9	up	0.642441	olink
0.170452	Wilcoxon rank sum exact test	two.sided	HGF	219.5	192.6	down	0.642441	olink
0.193217	Wilcoxon rank sum exact test	two.sided	TRANCE	39.2	50.4	up	0.650969	olink
0.193531	Wilcoxon rank sum test with continuity correction	two.sided	CCL28	2.2	2.225	up	0.650969	olink
0.189872	Wilcoxon rank sum test with continuity correction	two.sided	TNFB	10.2	12.3	up	0.650969	olink
0.218074	Wilcoxon rank sum exact test	two.sided	X4E.BP1	121.8	100.4	down	0.711948	olink
0.245085	Wilcoxon rank sum exact test	two.sided	SCF	901.9	801.3	down	0.729622	olink
0.255618	Wilcoxon rank sum test with continuity correction	two.sided	MCP.4	35.6	34.5	down	0.729622	olink
0.245085	Wilcoxon rank sum exact test	two.sided	CCL19	590.4	753.9	up	0.729622	olink
0.260325	Wilcoxon rank sum test with continuity correction	two.sided	IL.15RA	1.3	1.5	up	0.729622	olink
0.241531	Wilcoxon rank sum test with continuity correction	two.sided	IL.10RB	220.3	186.5	down	0.729622	olink
0.262927	Wilcoxon rank sum test with continuity correction	two.sided	DNER	187.5	177.7	down	0.729622	olink
0.305725	Wilcoxon rank sum exact test	two.sided	VEGF.A	1285.1	1465	up	0.818103	olink
0.309552	Wilcoxon rank sum test with continuity correction	two.sided	CD6	35.9	29.2	down	0.818103	olink
0.355688	Wilcoxon rank sum test with continuity correction	two.sided	FGF.5	2.1	2.2	up	0.900765	olink
0.35706	Wilcoxon rank sum exact test	two.sided	CXCL6	836.9	681.7	down	0.900765	olink
0.375281	Wilcoxon rank sum exact test	two.sided	CXCL10	719.5	930.2	up	0.925693	olink
0.428208	Wilcoxon rank sum test with continuity correction	two.sided	MCP.3	7.9	9.3	up	0.935562	olink
0.389117	Wilcoxon rank sum test with continuity correction	two.sided	CDCP1	6.1	7.5	up	0.935562	olink
0.433204	Wilcoxon rank sum exact test	two.sided	CXCL1	388	447.8	up	0.935562	olink
0.453574	Wilcoxon rank sum exact test	two.sided	IL.18	415.3	445.9	up	0.935562	olink
0.495846	Wilcoxon rank sum exact test	two.sided	PD.L1	33.3	35.7	up	0.935562	olink
0.453574	Wilcoxon rank sum exact test	two.sided	CD40	1421.2	1631.9	up	0.935562	olink
0.540078	Wilcoxon rank sum exact test	two.sided	CXCL11	2583.3	2455.8	down	0.999145	olink
0.785665	Wilcoxon rank sum exact test	two.sided	IL.8	910.9	286.4	down	0.999916	olink
0.958685	Wilcoxon rank sum test with continuity correction	two.sided	BDNF	198.3	160.7	down	0.999916	olink
0.678348	Wilcoxon rank sum test with continuity correction	two.sided	hGDNF	2.7	2.7	down	0.999916	olink
0.759632	Wilcoxon rank sum exact test	two.sided	CD244	123.1	131.8	up	0.999916	olink
0.605178	Wilcoxon rank sum test with continuity correction	two.sided	IL.7	3.8	4.2	up	0.999916	olink
0.972891	Wilcoxon rank sum exact test	two.sided	OPG	1206.3	1174.4	down	0.999916	olink
0.849737	Wilcoxon rank sum test with continuity correction	two.sided	LAP.TGF.beta.1	148.6	142.9	down	0.999916	olink
0.683212	Wilcoxon rank sum exact test	two.sided	uPA	1954.9	1753.4	down	0.999916	olink
0.845207	Wilcoxon rank sum test with continuity correction	two.sided	IL.17C	2.2	2.31667	up	0.999916	olink
0.717484	Wilcoxon rank sum test with continuity correction	two.sided	AXIN1	5.8	6.5	up	0.999916	olink
0.759632	Wilcoxon rank sum exact test	two.sided	CXCL9	289.7	288.6	down	0.999916	olink
0.945813	Wilcoxon rank sum exact test	two.sided	CST5	69	68	down	0.999916	olink
0.70838	Wilcoxon rank sum exact test	two.sided	CCL4	150.7	173.3	up	0.999916	olink
0.617368	Wilcoxon rank sum test with continuity correction	two.sided	TGFA	5.7	5.1	down	0.999916	olink
0.617422	Wilcoxon rank sum test with continuity correction	two.sided	CCL11	463.6	483.1	up	0.999916	olink
0.945075	Wilcoxon rank sum test with continuity correction	two.sided	TNFSF14	16.6	19.7	up	0.999916	olink
0.761553	Wilcoxon rank sum test with continuity correction	two.sided	IL.10RA	2.99	2.99	down	0.999916	olink
0.972891	Wilcoxon rank sum exact test	two.sided	LIF.R	157.6	159.2	up	0.999916	olink
0.641864	Wilcoxon rank sum test with continuity correction	two.sided	FGF.21	10.5	9.1	down	0.999916	olink
0.616315	Wilcoxon rank sum test with continuity correction	two.sided	Beta.NGF	2.7	3	up	0.999916	olink
0.865064	Wilcoxon rank sum exact test	two.sided	CXCL5	1354.4	1295.9	down	0.999916	olink
0.918796	Wilcoxon rank sum exact test	two.sided	MMP.10	1130.7	1159.8	up	0.999916	olink
0.691897	Wilcoxon rank sum test with continuity correction	two.sided	IL.10	13	10.6	down	0.999916	olink
0.918796	Wilcoxon rank sum exact test	two.sided	CCL23	1306.8	1417	up	0.999916	olink
0.759632	Wilcoxon rank sum exact test	two.sided	MIP.1.alpha	21.2	19.9	down	0.999916	olink
0.733861	Wilcoxon rank sum exact test	two.sided	SIRT2	19.3	18.1	down	0.999916	olink
0.56973	Wilcoxon rank sum test with continuity correction	two.sided	EN.RAGE	16.6	12.4	down	0.999916	olink
0.769681	Wilcoxon rank sum test with continuity correction	two.sided	FGF.19	152.7	196.1	up	0.999916	olink
0.569701	Wilcoxon rank sum test with continuity correction	two.sided	CASP.8	6.4	6.8	up	0.999916	olink
0.629631	Wilcoxon rank sum test with continuity correction	two.sided	CCL25	52.6	55.3	up	0.999916	olink
0.972891	Wilcoxon rank sum exact test	two.sided	TNFRSF9	94.2	90	down	0.999916	olink
0.822622	Wilcoxon rank sum test with continuity correction	two.sided	NT.3	4.7	4.9	up	0.999916	olink
0.865064	Wilcoxon rank sum exact test	two.sided	TWEAK	651.4	650.9	down	0.999916	olink
0.811933	Wilcoxon rank sum exact test	two.sided	CCL20	131.9	123.5	down	0.999916	olink
0.679301	Wilcoxon rank sum test with continuity correction	two.sided	ST1A1	14.8	16.7	up	0.999916	olink
0.822808	Wilcoxon rank sum test with continuity correction	two.sided	STAMPB	10.5	11.3	up	0.999916	olink
0.876815	Wilcoxon rank sum test with continuity correction	two.sided	ADA	63.3	65.9	up	0.999916	olink
1	Wilcoxon rank sum exact test	two.sided	IL.6	19.2	11.3	down	1	olink
1	Wilcoxon rank sum test with continuity correction	two.sided	SLAMF1	6.3	6.8	up	1	olink
1	Wilcoxon rank sum test with continuity correction	two.sided	CD5	21.2	22.7	up	1	olink

## Sheet: 24mo vs 12mo
Supplementary Table 3: P-values for the flow cytometry (facs) and cytokine profile (olink) data between 24 months and 12 months
p.value	method	alternative	variable	median.12m	median.24m	dir	p.adj
3.43445790547798e-05	Wilcoxon rank sum test with continuity correction	two.sided	T.cells	79.5	65.5	down	0.00123640484597207
0.00312724890964414	Wilcoxon rank sum test with continuity correction	two.sided	CD8_GrB_CD107	22.5	15	down	0.0562904803735944
0.0356777852768955	Wilcoxon rank sum exact test	two.sided	CD8.NAIVE	33.15	20.4	down	0.312558072412331
0.0434108433906015	Wilcoxon rank sum test with continuity correction	two.sided	CD4_CD107	14.7	11.6	down	0.312558072412331
0.0311690122390638	Wilcoxon rank sum test with continuity correction	two.sided	CD8_CD107	18.9	12.4	down	0.312558072412331
0.0531287801855096	Wilcoxon rank sum test with continuity correction	two.sided	NKT	10.7	6.645	down	0.318772681113058
0.079310261112786	Wilcoxon rank sum test with continuity correction	two.sided	CD8.EM	31	43.9	up	0.407881342865757
0.109605558364426	Wilcoxon rank sum test with continuity correction	two.sided	CD4.TEMRA	2.245	2.85	up	0.476106367989853
0.120692575591503	Wilcoxon rank sum test with continuity correction	two.sided	CD4.EM	19.4	24.45	up	0.476106367989853
0.150227963945007	Wilcoxon rank sum exact test	two.sided	NK	8.465	13.95	up	0.476106367989853
0.154720896492952	Wilcoxon rank sum test with continuity correction	two.sided	NK_GrB_CD107	31.5	22.5	down	0.476106367989853
0.158702122663284	Wilcoxon rank sum test with continuity correction	two.sided	CD8_GrB_TNF_IFN	8.84	5.55	down	0.476106367989853
0.205737469470193	Wilcoxon rank sum test with continuity correction	two.sided	CD4.NAIVE	45.5	38.15	down	0.493769926728463
0.197339354831285	Wilcoxon rank sum test with continuity correction	two.sided	CD8.TEMRA	17.2	11.1	down	0.493769926728463
0.181182771826122	Wilcoxon rank sum test with continuity correction	two.sided	NKCD45RA	90.5	87.25	down	0.493769926728463
0.377034258539153	Wilcoxon rank sum test with continuity correction	two.sided	CD4	57.2	52.6	down	0.562886437007686
0.288067423405855	Wilcoxon rank sum test with continuity correction	two.sided	CD8	42.85	47.8	up	0.562886437007686
0.403380959219405	Wilcoxon rank sum test with continuity correction	two.sided	CD8CD57	36	27.3	down	0.562886437007686
0.437800562117089	Wilcoxon rank sum test with continuity correction	two.sided	B.cells	5.475	6.78	up	0.562886437007686
0.437758168787425	Wilcoxon rank sum test with continuity correction	two.sided	NKCD27	12.95	14.15	up	0.562886437007686
0.251824960606985	Wilcoxon rank sum test with continuity correction	two.sided	CD56BRIGHT	5.155	3.595	down	0.562886437007686
0.383545217373318	Wilcoxon rank sum test with continuity correction	two.sided	NKCD57	65.65	74.4	up	0.562886437007686
0.371059654882097	Wilcoxon rank sum test with continuity correction	two.sided	NK_CD107	36.1	29.6	down	0.562886437007686
0.347960422413095	Wilcoxon rank sum exact test	two.sided	NK_GrB_TNF_IFN	7.95	5.37	down	0.562886437007686
0.385681156213162	Wilcoxon rank sum test with continuity correction	two.sided	NK_TNF_IFN	11.1	7.69	down	0.562886437007686
0.358235718511097	Wilcoxon rank sum test with continuity correction	two.sided	CD4_GrB	1.88	1.13	down	0.562886437007686
0.349677615410993	Wilcoxon rank sum test with continuity correction	two.sided	CD8.1	34.3	36.7	up	0.562886437007686
0.419505663619145	Wilcoxon rank sum test with continuity correction	two.sided	CD8_GrB	51.65	25.6	down	0.562886437007686
0.496227993315159	Wilcoxon rank sum test with continuity correction	two.sided	CD3	76.25	73.85	down	0.61600716411537
0.533000290930768	Wilcoxon rank sum test with continuity correction	two.sided	CD4.1	57.1	54.4	down	0.639600349116921
0.591149986513282	Wilcoxon rank sum test with continuity correction	two.sided	NKCD16	81.45	80	down	0.686496758531553
0.641549642810805	Wilcoxon rank sum test with continuity correction	two.sided	CD8.CM	9.455	9.525	up	0.721743348162156
0.714428558051027	Wilcoxon rank sum test with continuity correction	two.sided	CD8_TNF_IFN	5.39	4.48	down	0.779376608782939
0.848521154992914	Wilcoxon rank sum test with continuity correction	two.sided	CD4.CM	28.3	29.2	up	0.898434164110144
0.88930312115484	Wilcoxon rank sum test with continuity correction	two.sided	NK_GrB	84.8	84.5	down	0.914711781759264
1	Wilcoxon rank sum test with continuity correction	two.sided	CD4_TNF_IFN	2.96	2.98	up	1

## Sheet: 0, 3, 12, 24 months
Supplementary Table 3: P-values for the flow cytometry (facs) data between 0, 3, 12 and 24 months
p.value	method	variable	p.adj
1.74326949356099e-12	Kruskal-Wallis rank sum test	NKCD27	6.27577017681955e-11
0.000205090604672116	Kruskal-Wallis rank sum test	T.cells	0.00265905060859629
0.000221587550716358	Kruskal-Wallis rank sum test	NK_GrB	0.00265905060859629
0.00128368324134793	Kruskal-Wallis rank sum test	CD4.EM	0.0115531491721314
0.0034909770070967	Kruskal-Wallis rank sum test	B.cells	0.0208025634933452
0.0040449429014838	Kruskal-Wallis rank sum test	NK	0.0208025634933452
0.00399030293746675	Kruskal-Wallis rank sum test	NKCD45RA	0.0208025634933452
0.0052205728175237	Kruskal-Wallis rank sum test	CD8.EM	0.0234079943443592
0.0058519985860898	Kruskal-Wallis rank sum test	CD4_TNF_IFN	0.0234079943443592
0.0078924861446995	Kruskal-Wallis rank sum test	CD4_CD107	0.0262044211605071
0.0080069064657105	Kruskal-Wallis rank sum test	CD8_GrB_CD107	0.0262044211605071
0.017492081558457	Kruskal-Wallis rank sum test	CD8.TEMRA	0.052476244675371
0.0194956687184162	Kruskal-Wallis rank sum test	CD8_CD107	0.053988005681768
0.0286885984748282	Kruskal-Wallis rank sum test	NKCD57	0.0737706817924154
0.0369120314805621	Kruskal-Wallis rank sum test	NKCD16	0.0885888755533491
0.0694886058856711	Kruskal-Wallis rank sum test	NK_GrB_CD107	0.15634936324276
0.0922545687842416	Kruskal-Wallis rank sum test	CD3	0.187807550602539
0.0939037753012693	Kruskal-Wallis rank sum test	CD56BRIGHT	0.187807550602539
0.12158409532127	Kruskal-Wallis rank sum test	CD4.CM	0.208429877693605
0.12124468913888	Kruskal-Wallis rank sum test	CD8.NAIVE	0.208429877693605
0.117541802984539	Kruskal-Wallis rank sum test	NK_CD107	0.208429877693605
0.172953933149976	Kruskal-Wallis rank sum test	CD4.TEMRA	0.271237837311307
0.173290840504446	Kruskal-Wallis rank sum test	NKT	0.271237837311307
0.342235402210956	Kruskal-Wallis rank sum test	NK_GrB_TNF_IFN	0.513353103316433
0.510736736567615	Kruskal-Wallis rank sum test	CD4.NAIVE	0.668686230641427
0.528670637124155	Kruskal-Wallis rank sum test	CD8	0.668686230641427
0.538663908016705	Kruskal-Wallis rank sum test	CD8CD57	0.668686230641427
0.493132951778654	Kruskal-Wallis rank sum test	CD8_GrB_TNF_IFN	0.668686230641427
0.49519523442681	Kruskal-Wallis rank sum test	CD8_TNF_IFN	0.668686230641427
0.591819157252688	Kruskal-Wallis rank sum test	CD4	0.702912856723195
0.644336785329595	Kruskal-Wallis rank sum test	CD4.1	0.702912856723195
0.637516305906606	Kruskal-Wallis rank sum test	CD8.1	0.702912856723195
0.641864939838625	Kruskal-Wallis rank sum test	CD8_GrB	0.702912856723195
0.685691255418764	Kruskal-Wallis rank sum test	NK_TNF_IFN	0.726026035149279
0.752180397507008	Kruskal-Wallis rank sum test	CD4_GrB	0.773671266007208
0.910398580382603	Kruskal-Wallis rank sum test	CD8.CM	0.910398580382603
