# Supplementary material for: IFN-α with dasatinib broadens the immune repertoire in patients with chronic-phase chronic myeloid leukemia
Source: J Clin Invest. 2022 Sep 1;132(17):e152585. doi: 10.1172/JCI152585 (PMC9433106; doi:10.1172/JCI152585)
Supplement: Supplemental table 4 [file jci-132-152585-s011.xlsx]

## Sheet: Supplementary_table4
Supplementary Table 4: Significant antigen-specific TCR motif predictions with GLIPH2
index	pattern	Fisher_score	number_subject	number_unique_cdr3	final_score	hla_score	vb_score	expansion_score	length_score	cluster_size_score	type	TcRb	V	J	TcRa	Sample	Freq
1	S%GPNYE	4.2e-08	3	5	1.4e-09	1	0.001	0.98	0.001	0.0015	global-S%GPNYE	CASSSGPNYEQYF	TRBV7-6	TRBJ2-7		716_dg	0.000324
1	S%GPNYE	4.2e-08	3	5	1.4e-09	1	0.001	0.98	0.001	0.0015	global-S%GPNYE	CASSRGPNYEQYF	TRBV7-6	TRBJ2-7		716_3mo	0.000277
1	S%GPNYE	4.2e-08	3	5	1.4e-09	1	0.001	0.98	0.001	0.0015	global-S%GPNYE	CASSRGPNYEQYF	TRBV7-6	TRBJ2-7		716_dg	0.000649
1	S%GPNYE	4.2e-08	3	5	1.4e-09	1	0.001	0.98	0.001	0.0015	global-S%GPNYE	CASSQGPNYEQYF	TRBV7-6	TRBJ2-7		716_12mo	0.000213
1	S%GPNYE	4.2e-08	3	5	1.4e-09	1	0.001	0.98	0.001	0.0015	global-S%GPNYE	CASSQGPNYEQYF	TRBV7-6	TRBJ2-7		716_12mo	0.000213
1	S%GPNYE	4.2e-08	3	5	1.4e-09	1	0.001	0.98	0.001	0.0015	global-S%GPNYE	CASSPGPNYEQYF	TRBV7-6	TRBJ2-7		716_12mo	0.000213
1	S%GPNYE	4.2e-08	3	5	1.4e-09	1	0.001	0.98	0.001	0.0015	global-S%GPNYE	CASSLGPNYEQYF	TRBV7-6	TRBJ2-7		716_12mo	0.000213
1	S%GPNYE	4.2e-08	3	5	1.4e-09	1	0.001	0.98	0.001	0.0015	global-S%GPNYE	CASSLGPNYEQYF	TRBV7-6	TRBJ2-7		716_12mo	0.000213
2	SLG%NTE	7.6e-07	8	7	1.1e-07	1	0.14	0.92	0.001	0.00086	global-SLG%NTE	CASSLGQNTEAFF	TRBV7-9	TRBJ1-1		716_3mo	0.000277
2	SLG%NTE	7.6e-07	8	7	1.1e-07	1	0.14	0.92	0.001	0.00086	global-SLG%NTE	CASSLGQNTEAFF	TRBV7-9	TRBJ1-1		716_dg	0.000324
2	SLG%NTE	7.6e-07	8	7	1.1e-07	1	0.14	0.92	0.001	0.00086	global-SLG%NTE	CASSLGQNTEAFF	TRBV11-2	TRBJ1-1		716_dg	0.000324
2	SLG%NTE	7.6e-07	8	7	1.1e-07	1	0.14	0.92	0.001	0.00086	global-SLG%NTE	CASSLGQNTEAFF	TRBV12-3	TRBJ1-1		720_dg	0.000312
2	SLG%NTE	7.6e-07	8	7	1.1e-07	1	0.14	0.92	0.001	0.00086	global-SLG%NTE	CASSLGPNTEAFF	TRBV12-3	TRBJ1-1		730_dg	0.000313
2	SLG%NTE	7.6e-07	8	7	1.1e-07	1	0.14	0.92	0.001	0.00086	global-SLG%NTE	CASSLGANTEAFF	TRBV6-4	TRBJ1-1		716_12mo	0.000213
2	SLG%NTE	7.6e-07	8	7	1.1e-07	1	0.14	0.92	0.001	0.00086	global-SLG%NTE	CASSLGMNTEAFF	TRBV7-2	TRBJ1-1		716_dg	0.000324
2	SLG%NTE	7.6e-07	8	7	1.1e-07	1	0.14	0.92	0.001	0.00086	global-SLG%NTE	CASSLGLNTEAFF	TRBV28	TRBJ1-1		706_12mo	0.000487
2	SLG%NTE	7.6e-07	8	7	1.1e-07	1	0.14	0.92	0.001	0.00086	global-SLG%NTE	CASSLGLNTEAFF	TRBV7-2	TRBJ1-1		720_dg	0.000312
2	SLG%NTE	7.6e-07	8	7	1.1e-07	1	0.14	0.92	0.001	0.00086	global-SLG%NTE	CASSLGYNTEAFF	TRBV11-3	TRBJ1-1		720_3mo	0.000466
2	SLG%NTE	7.6e-07	8	7	1.1e-07	1	0.14	0.92	0.001	0.00086	global-SLG%NTE	CASSLGKNTEAFF	TRBV7-2	TRBJ1-1		730_3mo	0.000413
3	S%AGQGYG	2.1e-06	2	3	5e-07	1	0.18	0.46	0.001	0.0062	global-S%AGQGYG	CASSRAGQGYGYTF	TRBV6-5	TRBJ1-2		720_12mo	0.000433
3	S%AGQGYG	2.1e-06	2	3	5e-07	1	0.18	0.46	0.001	0.0062	global-S%AGQGYG	CASSLAGQGYGYTF	TRBV7-9	TRBJ1-2		720_3mo	0.000466
3	S%AGQGYG	2.1e-06	2	3	5e-07	1	0.18	0.46	0.001	0.0062	global-S%AGQGYG	CASSPAGQGYGYTF	TRBV6-4	TRBJ1-2		720_3mo	0.000466
4	S%GYE	6.1e-06	5	8	3e-07	1	0.53	0.69	0.001	0.00083	global-S%GYE	CAISRGYEQYF	TRBV10-3	TRBJ2-7		716_12mo	0.000213
4	S%GYE	6.1e-06	5	8	3e-07	1	0.53	0.69	0.001	0.00083	global-S%GYE	CASSFGYEQYF	TRBV19	TRBJ2-7		730_3mo	0.000413
4	S%GYE	6.1e-06	5	8	3e-07	1	0.53	0.69	0.001	0.00083	global-S%GYE	CASSFGYEQYF	TRBV19	TRBJ2-7		730_3mo	0.000413
4	S%GYE	6.1e-06	5	8	3e-07	1	0.53	0.69	0.001	0.00083	global-S%GYE	CASSFGYEQYF	TRBV19	TRBJ2-7		730_dg	0.000626
4	S%GYE	6.1e-06	5	8	3e-07	1	0.53	0.69	0.001	0.00083	global-S%GYE	CASSFGYEQYF	TRBV19	TRBJ2-7		730_dg	0.000313
4	S%GYE	6.1e-06	5	8	3e-07	1	0.53	0.69	0.001	0.00083	global-S%GYE	CASSSGYEQYF	TRBV7-9	TRBJ2-7		716_12mo	0.000638
4	S%GYE	6.1e-06	5	8	3e-07	1	0.53	0.69	0.001	0.00083	global-S%GYE	CASSRGYEQYF	TRBV18	TRBJ2-7		730_dg	0.000313
4	S%GYE	6.1e-06	5	8	3e-07	1	0.53	0.69	0.001	0.00083	global-S%GYE	CASSLGYEQFF	TRBV6-5	TRBJ2-1		716_12mo	0.000213
4	S%GYE	6.1e-06	5	8	3e-07	1	0.53	0.69	0.001	0.00083	global-S%GYE	CASSLGYEQYF	TRBV7-8	TRBJ2-7		716_3mo	0.000277
4	S%GYE	6.1e-06	5	8	3e-07	1	0.53	0.69	0.001	0.00083	global-S%GYE	CASSYGYEQYF	TRBV6-2	TRBJ2-7		706_3mo	0.000833
4	S%GYE	6.1e-06	5	8	3e-07	1	0.53	0.69	0.001	0.00083	global-S%GYE	CATSTGYEQYF	TRBV15	TRBJ2-7		730_3mo	0.000413
5	S%GGSYE	7.9e-06	5	6	3.6e-07	1	0.63	0.47	0.001	0.0012	global-S%GGSYE	CASSFGGSYEQYF	TRBV5-4	TRBJ2-7		730_dg	0.000626
5	S%GGSYE	7.9e-06	5	6	3.6e-07	1	0.63	0.47	0.001	0.0012	global-S%GGSYE	CASSQGGSYEQYF	TRBV4-1	TRBJ2-7		730_3mo	0.000413
5	S%GGSYE	7.9e-06	5	6	3.6e-07	1	0.63	0.47	0.001	0.0012	global-S%GGSYE	CASSEGGSYEQYF	TRBV25-1	TRBJ2-7		730_12mo	0.000833
5	S%GGSYE	7.9e-06	5	6	3.6e-07	1	0.63	0.47	0.001	0.0012	global-S%GGSYE	CASSPGGSYEQYF	TRBV3-1	TRBJ2-7		716_dg	0.000324
5	S%GGSYE	7.9e-06	5	6	3.6e-07	1	0.63	0.47	0.001	0.0012	global-S%GGSYE	CASSSGGSYEQYF	TRBV7-9	TRBJ2-7		716_3mo	0.000277
5	S%GGSYE	7.9e-06	5	6	3.6e-07	1	0.63	0.47	0.001	0.0012	global-S%GGSYE	CSASSGGSYEQYF	TRBV20-1	TRBJ2-7		716_dg	0.000324
6	S%EGSYNSP	1e-05	3	3	3.6e-07	1	0.18	0.32	0.001	0.0062	global-S%EGSYNSP	CASSYEGSYNSPLHF	TRBV6-6	TRBJ1-6		720_12mo	0.000433
6	S%EGSYNSP	1e-05	3	3	3.6e-07	1	0.18	0.32	0.001	0.0062	global-S%EGSYNSP	CASSREGSYNSPLHF	TRBV2	TRBJ1-6		730_12mo	0.000833
6	S%EGSYNSP	1e-05	3	3	3.6e-07	1	0.18	0.32	0.001	0.0062	global-S%EGSYNSP	CASSLEGSYNSPLHF	TRBV7-3	TRBJ1-6		716_dg	0.000324
7	SPPRG%	1.8e-05	5	3	1.5e-09	1	0.001	0.24	0.001	0.0062	global-SPPRG%	CASSPPRGPQHF	TRBV28	TRBJ1-5		706_12mo	0.000974
7	SPPRG%	1.8e-05	5	3	1.5e-09	1	0.001	0.24	0.001	0.0062	global-SPPRG%	CASSPPRGPQHF	TRBV28	TRBJ1-5		706_3mo	0.000833
7	SPPRG%	1.8e-05	5	3	1.5e-09	1	0.001	0.24	0.001	0.0062	global-SPPRG%	CASSPPRGPQHF	TRBV28	TRBJ1-5		706_dg	0.001214
7	SPPRG%	1.8e-05	5	3	1.5e-09	1	0.001	0.24	0.001	0.0062	global-SPPRG%	CASSPPRGGLYF	TRBV28	TRBJ2-1		716_3mo	0.000555
7	SPPRG%	1.8e-05	5	3	1.5e-09	1	0.001	0.24	0.001	0.0062	global-SPPRG%	CASSPPRGGLYF	TRBV28	TRBJ2-1		716_dg	0.000324
7	SPPRG%	1.8e-05	5	3	1.5e-09	1	0.001	0.24	0.001	0.0062	global-SPPRG%	CSASPPRGGGFF	TRBV20-1	TRBJ2-1		716_dg	0.000324
8	SPQ%NTE	1.9e-05	3	4	4.8e-08	1	0.021	0.96	0.001	0.0023	global-SPQ%NTE	CASSPQENTEAFF	TRBV12-3	TRBJ1-1		716_3mo	0.000277
8	SPQ%NTE	1.9e-05	3	4	4.8e-08	1	0.021	0.96	0.001	0.0023	global-SPQ%NTE	CASSPQRNTEAFF	TRBV4-3	TRBJ1-1		716_12mo	0.000213
8	SPQ%NTE	1.9e-05	3	4	4.8e-08	1	0.021	0.96	0.001	0.0023	global-SPQ%NTE	CASSPQRNTEAFF	TRBV4-3	TRBJ1-1		716_12mo	0.000213
8	SPQ%NTE	1.9e-05	3	4	4.8e-08	1	0.021	0.96	0.001	0.0023	global-SPQ%NTE	CASSPQRNTEAFF	TRBV4-3	TRBJ1-1		716_12mo	0.000638
8	SPQ%NTE	1.9e-05	3	4	4.8e-08	1	0.021	0.96	0.001	0.0023	global-SPQ%NTE	CASSPQRNTEAFF	TRBV4-3	TRBJ1-1		716_12mo	0.000213
8	SPQ%NTE	1.9e-05	3	4	4.8e-08	1	0.021	0.96	0.001	0.0023	global-SPQ%NTE	CASSPQRNTEAFF	TRBV4-3	TRBJ1-1		716_3mo	0.000277
8	SPQ%NTE	1.9e-05	3	4	4.8e-08	1	0.021	0.96	0.001	0.0023	global-SPQ%NTE	CAISPQMNTEAFF	TRBV7-6	TRBJ1-1		716_12mo	0.000213
8	SPQ%NTE	1.9e-05	3	4	4.8e-08	1	0.021	0.96	0.001	0.0023	global-SPQ%NTE	CASSPQKNTEAFF	TRBV18	TRBJ1-1		716_dg	0.000324
9	SP%RNTE	2.3e-05	3	4	3.9e-10	1	0.001	0.17	0.001	0.0023	global-SP%RNTE	CASSPARNTEAFF	TRBV4-3	TRBJ1-1		716_dg	0.000324
9	SP%RNTE	2.3e-05	3	4	3.9e-10	1	0.001	0.17	0.001	0.0023	global-SP%RNTE	CASSPQRNTEAFF	TRBV4-3	TRBJ1-1		716_12mo	0.000213
9	SP%RNTE	2.3e-05	3	4	3.9e-10	1	0.001	0.17	0.001	0.0023	global-SP%RNTE	CASSPQRNTEAFF	TRBV4-3	TRBJ1-1		716_12mo	0.000213
9	SP%RNTE	2.3e-05	3	4	3.9e-10	1	0.001	0.17	0.001	0.0023	global-SP%RNTE	CASSPQRNTEAFF	TRBV4-3	TRBJ1-1		716_12mo	0.000638
9	SP%RNTE	2.3e-05	3	4	3.9e-10	1	0.001	0.17	0.001	0.0023	global-SP%RNTE	CASSPQRNTEAFF	TRBV4-3	TRBJ1-1		716_12mo	0.000213
9	SP%RNTE	2.3e-05	3	4	3.9e-10	1	0.001	0.17	0.001	0.0023	global-SP%RNTE	CASSPQRNTEAFF	TRBV4-3	TRBJ1-1		716_3mo	0.000277
9	SP%RNTE	2.3e-05	3	4	3.9e-10	1	0.001	0.17	0.001	0.0023	global-SP%RNTE	CASSPSRNTEAFF	TRBV4-3	TRBJ1-1		716_12mo	0.000638
9	SP%RNTE	2.3e-05	3	4	3.9e-10	1	0.001	0.17	0.001	0.0023	global-SP%RNTE	CASSPSRNTEAFF	TRBV4-3	TRBJ1-1		716_12mo	0.006597
9	SP%RNTE	2.3e-05	3	4	3.9e-10	1	0.001	0.17	0.001	0.0023	global-SP%RNTE	CASSPSRNTEAFF	TRBV4-3	TRBJ1-1		716_12mo	0.000213
9	SP%RNTE	2.3e-05	3	4	3.9e-10	1	0.001	0.17	0.001	0.0023	global-SP%RNTE	CASSPSRNTEAFF	TRBV4-3	TRBJ1-1		716_12mo	0.000851
9	SP%RNTE	2.3e-05	3	4	3.9e-10	1	0.001	0.17	0.001	0.0023	global-SP%RNTE	CASSPSRNTEAFF	TRBV4-3	TRBJ1-1		716_3mo	0.004714
9	SP%RNTE	2.3e-05	3	4	3.9e-10	1	0.001	0.17	0.001	0.0023	global-SP%RNTE	CASSPSRNTEAFF	TRBV4-3	TRBJ1-1		716_3mo	0.000555
9	SP%RNTE	2.3e-05	3	4	3.9e-10	1	0.001	0.17	0.001	0.0023	global-SP%RNTE	CASSPSRNTEAFF	TRBV4-3	TRBJ1-1		716_dg	0.002595
9	SP%RNTE	2.3e-05	3	4	3.9e-10	1	0.001	0.17	0.001	0.0023	global-SP%RNTE	CASSPSRNTEAFF	TRBV4-3	TRBJ1-1		716_dg	0.000973
9	SP%RNTE	2.3e-05	3	4	3.9e-10	1	0.001	0.17	0.001	0.0023	global-SP%RNTE	CASSPHRNTEAFF	TRBV4-3	TRBJ1-1		716_12mo	0.000213
10	S%LAGGPDT	2.3e-05	3	4	6e-07	1	0.33	0.76	0.001	0.0023	global-S%LAGGPDT	CASSALAGGPDTQYF	TRBV11-2	TRBJ2-3		720_12mo	0.000433
10	S%LAGGPDT	2.3e-05	3	4	6e-07	1	0.33	0.76	0.001	0.0023	global-S%LAGGPDT	CASSDLAGGPDTQYF	TRBV6-1	TRBJ2-3		730_dg	0.000313
10	S%LAGGPDT	2.3e-05	3	4	6e-07	1	0.33	0.76	0.001	0.0023	global-S%LAGGPDT	CASSPLAGGPDTQYF	TRBV7-7	TRBJ2-3		716_3mo	0.000277
10	S%LAGGPDT	2.3e-05	3	4	6e-07	1	0.33	0.76	0.001	0.0023	global-S%LAGGPDT	CASSFLAGGPDTQYF	TRBV28	TRBJ2-3		730_dg	0.000313
11	S%SYE	2.9e-05	6	7	2.8e-07	1	0.36	0.89	0.001	0.00086	global-S%SYE	CASSSSYEQYF	TRBV6-6	TRBJ2-7		730_dg	0.000313
11	S%SYE	2.9e-05	6	7	2.8e-07	1	0.36	0.89	0.001	0.00086	global-S%SYE	CAWSRSYEQYF	TRBV30	TRBJ2-7		716_12mo	0.000213
11	S%SYE	2.9e-05	6	7	2.8e-07	1	0.36	0.89	0.001	0.00086	global-S%SYE	CASSQSYEQYF	TRBV6-2	TRBJ2-7		716_3mo	0.000277
11	S%SYE	2.9e-05	6	7	2.8e-07	1	0.36	0.89	0.001	0.00086	global-S%SYE	CASSPSYEQYF	TRBV6-2	TRBJ2-7		730_dg	0.000313
11	S%SYE	2.9e-05	6	7	2.8e-07	1	0.36	0.89	0.001	0.00086	global-S%SYE	CASSASYEQYF	TRBV5-4	TRBJ2-7		716_dg	0.000324
11	S%SYE	2.9e-05	6	7	2.8e-07	1	0.36	0.89	0.001	0.00086	global-S%SYE	CASSASYEQYF	TRBV6-2	TRBJ2-7		730_3mo	0.000413
11	S%SYE	2.9e-05	6	7	2.8e-07	1	0.36	0.89	0.001	0.00086	global-S%SYE	CASSLSYEQYF	TRBV12-4	TRBJ2-7		720_3mo	0.000466
11	S%SYE	2.9e-05	6	7	2.8e-07	1	0.36	0.89	0.001	0.00086	global-S%SYE	CSASTSYEQYF	TRBV20-1	TRBJ2-7		730_dg	0.000313
12	S%GTGYTDT	2.9e-05	2	3	4.5e-09	1	0.001	0.72	0.001	0.0062	global-S%GTGYTDT	CASSSGTGYTDTQYF	TRBV3-1	TRBJ2-3		720_3mo	0.000466
12	S%GTGYTDT	2.9e-05	2	3	4.5e-09	1	0.001	0.72	0.001	0.0062	global-S%GTGYTDT	CASSIGTGYTDTQYF	TRBV19	TRBJ2-3		716_12mo	0.000213
12	S%GTGYTDT	2.9e-05	2	3	4.5e-09	1	0.001	0.72	0.001	0.0062	global-S%GTGYTDT	CASSIGTGYTDTQYF	TRBV19	TRBJ2-3		716_12mo	0.000213
12	S%GTGYTDT	2.9e-05	2	3	4.5e-09	1	0.001	0.72	0.001	0.0062	global-S%GTGYTDT	CASSPGTGYTDTQYF	TRBV3-1	TRBJ2-3		720_3mo	0.000466
12	S%GTGYTDT	2.9e-05	2	3	4.5e-09	1	0.001	0.72	0.001	0.0062	global-S%GTGYTDT	CASSPGTGYTDTQYF	TRBV3-1	TRBJ2-3		720_3mo	0.000466
13	SLG%TGANV	4.3e-05	3	3	9.8e-07	1	0.17	0.92	0.001	0.0062	global-SLG%TGANV	CASSLGATGANVLTF	TRBV5-5	TRBJ2-6		716_3mo	0.000277
13	SLG%TGANV	4.3e-05	3	3	9.8e-07	1	0.17	0.92	0.001	0.0062	global-SLG%TGANV	CASSLGGTGANVLTF	TRBV7-9	TRBJ2-6		716_dg	0.000324
13	SLG%TGANV	4.3e-05	3	3	9.8e-07	1	0.17	0.92	0.001	0.0062	global-SLG%TGANV	CASSLGQTGANVLTF	TRBV6-2	TRBJ2-6		716_12mo	0.000213
14	SL%YE	4.4e-05	5	6	7e-07	1	0.64	0.9	0.001	0.0012	global-SL%YE	CASSLKYEAFF	TRBV28	TRBJ1-1		720_dg	0.000312
14	SL%YE	4.4e-05	5	6	7e-07	1	0.64	0.9	0.001	0.0012	global-SL%YE	CASSLSYEQYF	TRBV12-4	TRBJ2-7		720_3mo	0.000466
14	SL%YE	4.4e-05	5	6	7e-07	1	0.64	0.9	0.001	0.0012	global-SL%YE	CASSLQYEQFF	TRBV7-2	TRBJ2-1		716_dg	0.000324
14	SL%YE	4.4e-05	5	6	7e-07	1	0.64	0.9	0.001	0.0012	global-SL%YE	CASSLDYEQYF	TRBV5-6	TRBJ2-7		716_3mo	0.000277
14	SL%YE	4.4e-05	5	6	7e-07	1	0.64	0.9	0.001	0.0012	global-SL%YE	CASSLGYEQFF	TRBV6-5	TRBJ2-1		716_12mo	0.000213
14	SL%YE	4.4e-05	5	6	7e-07	1	0.64	0.9	0.001	0.0012	global-SL%YE	CASSLGYEQYF	TRBV7-8	TRBJ2-7		716_3mo	0.000277
15	SL%RYE	4.7e-05	3	4	8.1e-07	1	0.35	0.98	0.001	0.0023	global-SL%RYE	CASSLTRYEQYF	TRBV7-9	TRBJ2-7		716_3mo	0.000277
15	SL%RYE	4.7e-05	3	4	8.1e-07	1	0.35	0.98	0.001	0.0023	global-SL%RYE	CASSLARYEQYF	TRBV7-2	TRBJ2-7		716_12mo	0.000213
15	SL%RYE	4.7e-05	3	4	8.1e-07	1	0.35	0.98	0.001	0.0023	global-SL%RYE	CASSLNRYEQYF	TRBV27	TRBJ2-7		730_dg	0.000313
15	SL%RYE	4.7e-05	3	4	8.1e-07	1	0.35	0.98	0.001	0.0023	global-SL%RYE	CASSLGRYEQFF	TRBV5-1	TRBJ2-1		716_12mo	0.000213
16	SLAR%E	4.7e-05	3	4	5.9e-08	1	0.029	0.86	0.001	0.0023	global-SLAR%E	CASSLARNEQFF	TRBV7-2	TRBJ2-1		716_12mo	0.000213
16	SLAR%E	4.7e-05	3	4	5.9e-08	1	0.029	0.86	0.001	0.0023	global-SLAR%E	CASSLARYEQYF	TRBV7-2	TRBJ2-7		716_12mo	0.000213
16	SLAR%E	4.7e-05	3	4	5.9e-08	1	0.029	0.86	0.001	0.0023	global-SLAR%E	CASSLARTEAFF	TRBV12-4	TRBJ1-1		720_3mo	0.000466
16	SLAR%E	4.7e-05	3	4	5.9e-08	1	0.029	0.86	0.001	0.0023	global-SLAR%E	CASSLARDEQFF	TRBV11-2	TRBJ2-1		716_dg	0.000324
17	SR%GNTGE	5.6e-05	4	4	3.7e-10	1	0.002	0.078	0.001	0.0023	global-SR%GNTGE	CASSRRGNTGELFF	TRBV11-2	TRBJ2-2		730_dg	0.000313
17	SR%GNTGE	5.6e-05	4	4	3.7e-10	1	0.002	0.078	0.001	0.0023	global-SR%GNTGE	CATSREGNTGELFF	TRBV15	TRBJ2-2		706_12mo	0.003895
17	SR%GNTGE	5.6e-05	4	4	3.7e-10	1	0.002	0.078	0.001	0.0023	global-SR%GNTGE	CATSREGNTGELFF	TRBV15	TRBJ2-2		706_12mo	0.002434
17	SR%GNTGE	5.6e-05	4	4	3.7e-10	1	0.002	0.078	0.001	0.0023	global-SR%GNTGE	CATSREGNTGELFF	TRBV15	TRBJ2-2		706_3mo	0.005
17	SR%GNTGE	5.6e-05	4	4	3.7e-10	1	0.002	0.078	0.001	0.0023	global-SR%GNTGE	CATSREGNTGELFF	TRBV15	TRBJ2-2		706_3mo	0.001667
17	SR%GNTGE	5.6e-05	4	4	3.7e-10	1	0.002	0.078	0.001	0.0023	global-SR%GNTGE	CATSREGNTGELFF	TRBV15	TRBJ2-2		706_dg	0.001214
17	SR%GNTGE	5.6e-05	4	4	3.7e-10	1	0.002	0.078	0.001	0.0023	global-SR%GNTGE	CATSREGNTGELFF	TRBV15	TRBJ2-2		706_dg	0.001214
17	SR%GNTGE	5.6e-05	4	4	3.7e-10	1	0.002	0.078	0.001	0.0023	global-SR%GNTGE	CATSRAGNTGELFF	TRBV15	TRBJ2-2		706_12mo	0.000487
17	SR%GNTGE	5.6e-05	4	4	3.7e-10	1	0.002	0.078	0.001	0.0023	global-SR%GNTGE	CATSRAGNTGELFF	TRBV15	TRBJ2-2		706_dg	0.001214
17	SR%GNTGE	5.6e-05	4	4	3.7e-10	1	0.002	0.078	0.001	0.0023	global-SR%GNTGE	CASSRQGNTGELFF	TRBV5-4	TRBJ2-2		706_3mo	0.000833
18	S%GTYQET	6.1e-05	3	3	9.9e-07	1	0.2	0.81	0.001	0.0062	global-S%GTYQET	CASSVGTYQETQYF	TRBV9	TRBJ2-5		716_dg	0.000324
18	S%GTYQET	6.1e-05	3	3	9.9e-07	1	0.2	0.81	0.001	0.0062	global-S%GTYQET	CASSIGTYQETQYF	TRBV5-1	TRBJ2-5		730_dg	0.000313
18	S%GTYQET	6.1e-05	3	3	9.9e-07	1	0.2	0.81	0.001	0.0062	global-S%GTYQET	CASSYGTYQETQYF	TRBV12-4	TRBJ2-5		716_3mo	0.000277
19	SFGG%YE	6.5e-05	4	4	3.4e-07	1	0.33	0.45	0.001	0.0023	global-SFGG%YE	CASSFGGSYEQYF	TRBV5-4	TRBJ2-7		730_dg	0.000626
19	SFGG%YE	6.5e-05	4	4	3.4e-07	1	0.33	0.45	0.001	0.0023	global-SFGG%YE	CASSFGGAYEQYF	TRBV19	TRBJ2-7		706_12mo	0.000487
19	SFGG%YE	6.5e-05	4	4	3.4e-07	1	0.33	0.45	0.001	0.0023	global-SFGG%YE	CASSFGGVYEQYF	TRBV7-9	TRBJ2-7		716_dg	0.000324
19	SFGG%YE	6.5e-05	4	4	3.4e-07	1	0.33	0.45	0.001	0.0023	global-SFGG%YE	CASSFGGGYEQYF	TRBV7-3	TRBJ2-7		720_12mo	0.000433
44	SL%ENTE	7.5e-05	4	4	2.1e-07	1	0.098	0.93	0.001	0.0023	global-SL%ENTE	CASSLMENTEAFF	TRBV5-1	TRBJ1-1		730_dg	0.000313
44	SL%ENTE	7.5e-05	4	4	2.1e-07	1	0.098	0.93	0.001	0.0023	global-SL%ENTE	CASSLVENTEAFF	TRBV5-6	TRBJ1-1		716_3mo	0.000277
44	SL%ENTE	7.5e-05	4	4	2.1e-07	1	0.098	0.93	0.001	0.0023	global-SL%ENTE	CASSLVENTEAFF	TRBV7-2	TRBJ1-1		716_dg	0.000324
44	SL%ENTE	7.5e-05	4	4	2.1e-07	1	0.098	0.93	0.001	0.0023	global-SL%ENTE	CASSLAENTEAFF	TRBV7-2	TRBJ1-1		730_dg	0.000313
44	SL%ENTE	7.5e-05	4	4	2.1e-07	1	0.098	0.93	0.001	0.0023	global-SL%ENTE	CASSLDENTEAFF	TRBV5-4	TRBJ1-1		716_12mo	0.000213
45	SPGT%SYE	7.5e-05	3	4	8.8e-08	1	0.06	0.63	0.001	0.0023	global-SPGT%SYE	CASSPGTGSYEQYF	TRBV7-2	TRBJ2-7		730_12mo	0.000833
45	SPGT%SYE	7.5e-05	3	4	8.8e-08	1	0.06	0.63	0.001	0.0023	global-SPGT%SYE	CASSPGTGSYEQYF	TRBV7-2	TRBJ2-7		730_dg	0.000313
45	SPGT%SYE	7.5e-05	3	4	8.8e-08	1	0.06	0.63	0.001	0.0023	global-SPGT%SYE	CASSPGTFSYEQYF	TRBV4-1	TRBJ2-7		716_3mo	0.000277
45	SPGT%SYE	7.5e-05	3	4	8.8e-08	1	0.06	0.63	0.001	0.0023	global-SPGT%SYE	CASSPGTPSYEQYF	TRBV7-2	TRBJ2-7		716_3mo	0.000277
45	SPGT%SYE	7.5e-05	3	4	8.8e-08	1	0.06	0.63	0.001	0.0023	global-SPGT%SYE	CASSPGTASYEQYF	TRBV18	TRBJ2-7		716_3mo	0.000277
46	S%QGAGNQP	8.3e-05	3	3	4.2e-07	1	0.19	0.34	0.001	0.0062	global-S%QGAGNQP	CASSAQGAGNQPQHF	TRBV12-3	TRBJ1-5		730_3mo	0.000413
46	S%QGAGNQP	8.3e-05	3	3	4.2e-07	1	0.19	0.34	0.001	0.0062	global-S%QGAGNQP	CASSRQGAGNQPQHF	TRBV28	TRBJ1-5		730_12mo	0.000833
46	S%QGAGNQP	8.3e-05	3	3	4.2e-07	1	0.19	0.34	0.001	0.0062	global-S%QGAGNQP	CASSGQGAGNQPQHF	TRBV2	TRBJ1-5		730_dg	0.000313
47	SLG%GTYNE	0.00014	3	3	9e-07	1	0.17	0.83	0.001	0.0062	global-SLG%GTYNE	CASSLGSGTYNEQFF	TRBV7-3	TRBJ2-1		730_dg	0.000313
47	SLG%GTYNE	0.00014	3	3	9e-07	1	0.17	0.83	0.001	0.0062	global-SLG%GTYNE	CASSLGQGTYNEQFF	TRBV7-2	TRBJ2-1		716_dg	0.000324
47	SLG%GTYNE	0.00014	3	3	9e-07	1	0.17	0.83	0.001	0.0062	global-SLG%GTYNE	CASSLGTGTYNEQFF	TRBV5-6	TRBJ2-1		716_3mo	0.000277
48	S%SAGSTDT	0.00014	3	3	5.9e-07	1	0.17	0.55	0.001	0.0062	global-S%SAGSTDT	CASSQSAGSTDTQYF	TRBV7-3	TRBJ2-3		716_12mo	0.000213
48	S%SAGSTDT	0.00014	3	3	5.9e-07	1	0.17	0.55	0.001	0.0062	global-S%SAGSTDT	CASSYSAGSTDTQYF	TRBV6-5	TRBJ1-2		706_12mo	0.000487
48	S%SAGSTDT	0.00014	3	3	5.9e-07	1	0.17	0.55	0.001	0.0062	global-S%SAGSTDT	CASSDSAGSTDTQYF	TRBV6-4	TRBJ2-3		720_12mo	0.000433
49	SLV%GGGE	0.00014	3	3	2.8e-08	1	0.007	0.64	0.001	0.0062	global-SLV%GGGE	CASSLVQGGGEQYF	TRBV11-2	TRBJ2-7		716_dg	0.000324
49	SLV%GGGE	0.00014	3	3	2.8e-08	1	0.007	0.64	0.001	0.0062	global-SLV%GGGE	CASSLVTGGGEQYF	TRBV7-2	TRBJ2-7		720_12mo	0.000433
49	SLV%GGGE	0.00014	3	3	2.8e-08	1	0.007	0.64	0.001	0.0062	global-SLV%GGGE	CASSLVPGGGEQYF	TRBV7-2	TRBJ2-7		716_3mo	0.000277
50	RV%MNTE	0.00014	3	3	1.1e-06	1	0.18	0.93	0.001	0.0062	global-RV%MNTE	CASRVSMNTEAFF	TRBV28	TRBJ1-1		716_12mo	0.000213
50	RV%MNTE	0.00014	3	3	1.1e-06	1	0.18	0.93	0.001	0.0062	global-RV%MNTE	CASRVLMNTEAFF	TRBV6-6	TRBJ1-1		730_dg	0.000313
50	RV%MNTE	0.00014	3	3	1.1e-06	1	0.18	0.93	0.001	0.0062	global-RV%MNTE	CSARVLMNTEAFF	TRBV29-1	TRBJ1-1		716_3mo	0.000277
51	SPRLAGG%DT	0.00014	2	3	5.4e-07	1	0.18	0.49	0.001	0.0062	global-SPRLAGG%DT	CASSPRLAGGIDTQYF	TRBV7-3	TRBJ2-3		716_12mo	0.000213
51	SPRLAGG%DT	0.00014	2	3	5.4e-07	1	0.18	0.49	0.001	0.0062	global-SPRLAGG%DT	CASSPRLAGGTDTQYF	TRBV9	TRBJ2-3		716_12mo	0.000213
51	SPRLAGG%DT	0.00014	2	3	5.4e-07	1	0.18	0.49	0.001	0.0062	global-SPRLAGG%DT	CASSPRLAGGPDTQYF	TRBV6-4	TRBJ2-3		720_12mo	0.000867
52	SR%YE	0.00017	4	5	1.3e-07	1	0.099	0.91	0.001	0.0015	global-SR%YE	CAISRGYEQYF	TRBV10-3	TRBJ2-7		716_12mo	0.000213
52	SR%YE	0.00017	4	5	1.3e-07	1	0.099	0.91	0.001	0.0015	global-SR%YE	CASSRAYEQYF	TRBV30	TRBJ2-7		720_12mo	0.000433
52	SR%YE	0.00017	4	5	1.3e-07	1	0.099	0.91	0.001	0.0015	global-SR%YE	CASSRGYEQYF	TRBV18	TRBJ2-7		730_dg	0.000313
52	SR%YE	0.00017	4	5	1.3e-07	1	0.099	0.91	0.001	0.0015	global-SR%YE	CASSRTYEQYF	TRBV2	TRBJ2-7		716_dg	0.000324
52	SR%YE	0.00017	4	5	1.3e-07	1	0.099	0.91	0.001	0.0015	global-SR%YE	CAWSRSYEQYF	TRBV30	TRBJ2-7		716_12mo	0.000213
53	SL%ET	0.00017	4	5	4e-07	1	0.32	0.85	0.001	0.0015	global-SL%ET	CASSLWETQYF	TRBV5-1	TRBJ2-5		716_3mo	0.000277
53	SL%ET	0.00017	4	5	4e-07	1	0.32	0.85	0.001	0.0015	global-SL%ET	CASSLWETQYF	TRBV5-1	TRBJ2-5		716_dg	0.000324
53	SL%ET	0.00017	4	5	4e-07	1	0.32	0.85	0.001	0.0015	global-SL%ET	CASSLRETQYF	TRBV5-4	TRBJ2-5		706_12mo	0.000487
53	SL%ET	0.00017	4	5	4e-07	1	0.32	0.85	0.001	0.0015	global-SL%ET	CASSLRETQYF	TRBV12-4	TRBJ2-5		716_12mo	0.000213
53	SL%ET	0.00017	4	5	4e-07	1	0.32	0.85	0.001	0.0015	global-SL%ET	CASSLPETQYF	TRBV6-2	TRBJ2-5		716_3mo	0.000277
53	SL%ET	0.00017	4	5	4e-07	1	0.32	0.85	0.001	0.0015	global-SL%ET	CASSLAETQYF	TRBV11-2	TRBJ2-5		716_3mo	0.000277
53	SL%ET	0.00017	4	5	4e-07	1	0.32	0.85	0.001	0.0015	global-SL%ET	CASSLGETQYF	TRBV7-6	TRBJ2-5		706_12mo	0.000487
54	SSGGS%E	0.00018	3	3	9.9e-07	1	0.17	0.91	0.001	0.0062	global-SSGGS%E	CASSSGGSNEQFF	TRBV9	TRBJ2-1		716_12mo	0.000213
54	SSGGS%E	0.00018	3	3	9.9e-07	1	0.17	0.91	0.001	0.0062	global-SSGGS%E	CASSSGGSYEQYF	TRBV7-9	TRBJ2-7		716_3mo	0.000277
54	SSGGS%E	0.00018	3	3	9.9e-07	1	0.17	0.91	0.001	0.0062	global-SSGGS%E	CSASSGGSYEQYF	TRBV20-1	TRBJ2-7		716_dg	0.000324
55	%SDSYE	0.00018	3	3	4.2e-07	1	0.19	0.36	0.001	0.0062	global-%SDSYE	CSARSDSYEQYF	TRBV20-1	TRBJ2-7		730_12mo	0.000833
55	%SDSYE	0.00018	3	3	4.2e-07	1	0.19	0.36	0.001	0.0062	global-%SDSYE	CASSSDSYEQYF	TRBV7-2	TRBJ2-7		716_3mo	0.000277
55	%SDSYE	0.00018	3	3	4.2e-07	1	0.19	0.36	0.001	0.0062	global-%SDSYE	CASGSDSYEQYF	TRBV6-5	TRBJ2-7		730_3mo	0.000413
56	S%GTSGYE	0.00018	2	4	1.6e-08	1	0.032	0.21	0.001	0.0023	global-S%GTSGYE	CASSHGTSGYEQYF	TRBV12-3	TRBJ2-7		730_12mo	0.000833
56	S%GTSGYE	0.00018	2	4	1.6e-08	1	0.032	0.21	0.001	0.0023	global-S%GTSGYE	CASSYGTSGYEQYF	TRBV6-2	TRBJ2-7		730_dg	0.000313
56	S%GTSGYE	0.00018	2	4	1.6e-08	1	0.032	0.21	0.001	0.0023	global-S%GTSGYE	CASSTGTSGYEQYF	TRBV5-1	TRBJ2-7		730_12mo	0.000833
56	S%GTSGYE	0.00018	2	4	1.6e-08	1	0.032	0.21	0.001	0.0023	global-S%GTSGYE	CASSSGTSGYEQYF	TRBV5-1	TRBJ2-7		730_12mo	0.000833
90	SLG%GTE	0.00021	4	4	2e-07	1	0.085	0.98	0.001	0.0023	global-SLG%GTE	CSASLGRGTEAFF	TRBV20-1	TRBJ1-1		716_12mo	0.000213
90	SLG%GTE	0.00021	4	4	2e-07	1	0.085	0.98	0.001	0.0023	global-SLG%GTE	CASSLGRGTEAFF	TRBV27	TRBJ1-1		730_dg	0.000313
90	SLG%GTE	0.00021	4	4	2e-07	1	0.085	0.98	0.001	0.0023	global-SLG%GTE	CASSLGQGTEAFF	TRBV11-3	TRBJ1-1		720_dg	0.000312
90	SLG%GTE	0.00021	4	4	2e-07	1	0.085	0.98	0.001	0.0023	global-SLG%GTE	CASSLGAGTEAFF	TRBV7-2	TRBJ1-1		716_12mo	0.000213
90	SLG%GTE	0.00021	4	4	2e-07	1	0.085	0.98	0.001	0.0023	global-SLG%GTE	CASSLGAGTEAFF	TRBV7-2	TRBJ1-1		716_3mo	0.000277
91	SL%PTDT	0.00022	3	3	1e-07	1	0.025	0.67	0.001	0.0062	global-SL%PTDT	CASSLQPTDTQYF	TRBV5-4	TRBJ2-3		716_dg	0.000324
91	SL%PTDT	0.00022	3	3	1e-07	1	0.025	0.67	0.001	0.0062	global-SL%PTDT	CASSLTPTDTQYF	TRBV12-4	TRBJ2-3		720_3mo	0.000466
91	SL%PTDT	0.00022	3	3	1e-07	1	0.025	0.67	0.001	0.0062	global-SL%PTDT	CASSLAPTDTQYF	TRBV5-1	TRBJ2-3		716_3mo	0.000277
91	SL%PTDT	0.00022	3	3	1e-07	1	0.025	0.67	0.001	0.0062	global-SL%PTDT	CASSLAPTDTQYF	TRBV5-1	TRBJ2-3		716_dg	0.000324
92	S%GQNTE	0.00028	5	4	5e-07	1	0.24	0.89	0.001	0.0023	global-S%GQNTE	CASSYGQNTEAFF	TRBV6-5	TRBJ1-1		720_dg	0.000312
92	S%GQNTE	0.00028	5	4	5e-07	1	0.24	0.89	0.001	0.0023	global-S%GQNTE	CASSQGQNTEAFF	TRBV7-9	TRBJ1-1		716_12mo	0.000213
92	S%GQNTE	0.00028	5	4	5e-07	1	0.24	0.89	0.001	0.0023	global-S%GQNTE	CASSLGQNTEAFF	TRBV7-9	TRBJ1-1		716_3mo	0.000277
92	S%GQNTE	0.00028	5	4	5e-07	1	0.24	0.89	0.001	0.0023	global-S%GQNTE	CASSLGQNTEAFF	TRBV7-9	TRBJ1-1		716_dg	0.000324
92	S%GQNTE	0.00028	5	4	5e-07	1	0.24	0.89	0.001	0.0023	global-S%GQNTE	CASSLGQNTEAFF	TRBV11-2	TRBJ1-1		716_dg	0.000324
92	S%GQNTE	0.00028	5	4	5e-07	1	0.24	0.89	0.001	0.0023	global-S%GQNTE	CASSLGQNTEAFF	TRBV12-3	TRBJ1-1		720_dg	0.000312
92	S%GQNTE	0.00028	5	4	5e-07	1	0.24	0.89	0.001	0.0023	global-S%GQNTE	CASSSGQNTEAFF	TRBV18	TRBJ1-1		720_3mo	0.000466
93	SSS%E	0.00034	3	4	7e-07	1	0.34	0.89	0.001	0.0023	global-SSS%E	CASSSSYEQYF	TRBV6-6	TRBJ2-7		730_dg	0.000313
93	SSS%E	0.00034	3	4	7e-07	1	0.34	0.89	0.001	0.0023	global-SSS%E	CASSSSREQFF	TRBV11-3	TRBJ2-1		716_12mo	0.000213
93	SSS%E	0.00034	3	4	7e-07	1	0.34	0.89	0.001	0.0023	global-SSS%E	CAWSSSFEQYF	TRBV30	TRBJ2-7		720_12mo	0.000433
93	SSS%E	0.00034	3	4	7e-07	1	0.34	0.89	0.001	0.0023	global-SSS%E	CASSSSNEQYF	TRBV12-4	TRBJ2-7		716_12mo	0.000213
119	SPGT%TDT	0.0004	2	3	8.7e-07	1	0.17	0.82	0.001	0.0062	global-SPGT%TDT	CASSPGTGTDTQYF	TRBV9	TRBJ2-3		716_3mo	0.000277
119	SPGT%TDT	0.0004	2	3	8.7e-07	1	0.17	0.82	0.001	0.0062	global-SPGT%TDT	CASSPGTTTDTQYF	TRBV10-2	TRBJ2-3		730_dg	0.000313
119	SPGT%TDT	0.0004	2	3	8.7e-07	1	0.17	0.82	0.001	0.0062	global-SPGT%TDT	CASSPGTSTDTQYF	TRBV28	TRBJ2-3		730_dg	0.000313
120	S%GPNTE	0.00045	5	4	1.4e-07	1	0.095	0.62	0.001	0.0023	global-S%GPNTE	CASSSGPNTEAFF	TRBV12-3	TRBJ1-1		706_12mo	0.000487
120	S%GPNTE	0.00045	5	4	1.4e-07	1	0.095	0.62	0.001	0.0023	global-S%GPNTE	CASSMGPNTEAFF	TRBV19	TRBJ1-1		730_3mo	0.000413
120	S%GPNTE	0.00045	5	4	1.4e-07	1	0.095	0.62	0.001	0.0023	global-S%GPNTE	CASSPGPNTEAFF	TRBV6-5	TRBJ1-1		720_12mo	0.000433
120	S%GPNTE	0.00045	5	4	1.4e-07	1	0.095	0.62	0.001	0.0023	global-S%GPNTE	CASSPGPNTEAFF	TRBV18	TRBJ1-1		720_dg	0.000312
120	S%GPNTE	0.00045	5	4	1.4e-07	1	0.095	0.62	0.001	0.0023	global-S%GPNTE	CASSLGPNTEAFF	TRBV12-3	TRBJ1-1		730_dg	0.000313
121	S%GGGTDT	0.00045	3	4	8.2e-11	1	0.001	0.035	0.001	0.0023	global-S%GGGTDT	CASSSGGGTDTQYF	TRBV7-6	TRBJ2-3		720_dg	0.000312
121	S%GGGTDT	0.00045	3	4	8.2e-11	1	0.001	0.035	0.001	0.0023	global-S%GGGTDT	CASSRGGGTDTQYF	TRBV7-6	TRBJ2-3		720_12mo	0.004335
121	S%GGGTDT	0.00045	3	4	8.2e-11	1	0.001	0.035	0.001	0.0023	global-S%GGGTDT	CASSRGGGTDTQYF	TRBV7-6	TRBJ2-3		720_12mo	0.002167
121	S%GGGTDT	0.00045	3	4	8.2e-11	1	0.001	0.035	0.001	0.0023	global-S%GGGTDT	CASSRGGGTDTQYF	TRBV7-6	TRBJ2-3		720_3mo	0.00233
121	S%GGGTDT	0.00045	3	4	8.2e-11	1	0.001	0.035	0.001	0.0023	global-S%GGGTDT	CASSRGGGTDTQYF	TRBV7-6	TRBJ2-3		720_3mo	0.003728
121	S%GGGTDT	0.00045	3	4	8.2e-11	1	0.001	0.035	0.001	0.0023	global-S%GGGTDT	CASSRGGGTDTQYF	TRBV7-6	TRBJ2-3		720_dg	0.006246
121	S%GGGTDT	0.00045	3	4	8.2e-11	1	0.001	0.035	0.001	0.0023	global-S%GGGTDT	CASSRGGGTDTQYF	TRBV7-6	TRBJ2-3		720_dg	0.000312
121	S%GGGTDT	0.00045	3	4	8.2e-11	1	0.001	0.035	0.001	0.0023	global-S%GGGTDT	CASSYGGGTDTQYF	TRBV7-2	TRBJ2-3		720_12mo	0.000433
121	S%GGGTDT	0.00045	3	4	8.2e-11	1	0.001	0.035	0.001	0.0023	global-S%GGGTDT	CASSPGGGTDTQYF	TRBV7-6	TRBJ2-3		720_12mo	0.008669
121	S%GGGTDT	0.00045	3	4	8.2e-11	1	0.001	0.035	0.001	0.0023	global-S%GGGTDT	CASSPGGGTDTQYF	TRBV7-6	TRBJ2-3		720_12mo	0.004335
121	S%GGGTDT	0.00045	3	4	8.2e-11	1	0.001	0.035	0.001	0.0023	global-S%GGGTDT	CASSPGGGTDTQYF	TRBV7-6	TRBJ2-3		720_3mo	0.007456
121	S%GGGTDT	0.00045	3	4	8.2e-11	1	0.001	0.035	0.001	0.0023	global-S%GGGTDT	CASSPGGGTDTQYF	TRBV7-6	TRBJ2-3		720_3mo	0.003262
121	S%GGGTDT	0.00045	3	4	8.2e-11	1	0.001	0.035	0.001	0.0023	global-S%GGGTDT	CASSPGGGTDTQYF	TRBV7-6	TRBJ2-3		720_dg	0.008745
121	S%GGGTDT	0.00045	3	4	8.2e-11	1	0.001	0.035	0.001	0.0023	global-S%GGGTDT	CASSPGGGTDTQYF	TRBV7-6	TRBJ2-3		720_dg	0.000937
122	SPGT%SNQP	0.00047	3	3	9.7e-07	1	0.19	0.82	0.001	0.0062	global-SPGT%SNQP	CASSPGTNSNQPQHF	TRBV4-2	TRBJ1-5		716_3mo	0.000277
122	SPGT%SNQP	0.00047	3	3	9.7e-07	1	0.19	0.82	0.001	0.0062	global-SPGT%SNQP	CASSPGTGSNQPQHF	TRBV18	TRBJ1-5		730_dg	0.000313
122	SPGT%SNQP	0.00047	3	3	9.7e-07	1	0.19	0.82	0.001	0.0062	global-SPGT%SNQP	CASSPGTLSNQPQHF	TRBV27	TRBJ1-5		716_dg	0.000324
123	S%AGTGAYE	0.00047	3	3	1e-06	1	0.21	0.78	0.001	0.0062	global-S%AGTGAYE	CASSRAGTGAYEQYF	TRBV18	TRBJ2-7		720_12mo	0.000433
123	S%AGTGAYE	0.00047	3	3	1e-06	1	0.21	0.78	0.001	0.0062	global-S%AGTGAYE	CASSQAGTGAYEQYF	TRBV14	TRBJ2-7		716_12mo	0.000213
123	S%AGTGAYE	0.00047	3	3	1e-06	1	0.21	0.78	0.001	0.0062	global-S%AGTGAYE	CASSLAGTGAYEQYF	TRBV5-1	TRBJ2-7		716_3mo	0.000277
124	S%PNQP	0.00055	5	3	1.3e-07	1	0.045	0.45	0.001	0.0062	global-S%PNQP	CASSTPNQPQHF	TRBV6-6	TRBJ1-5		716_12mo	0.000213
124	S%PNQP	0.00055	5	3	1.3e-07	1	0.045	0.45	0.001	0.0062	global-S%PNQP	CASSFPNQPQHF	TRBV7-6	TRBJ1-5		730_12mo	0.000833
124	S%PNQP	0.00055	5	3	1.3e-07	1	0.045	0.45	0.001	0.0062	global-S%PNQP	CASSFPNQPQHF	TRBV7-6	TRBJ1-5		730_3mo	0.000413
124	S%PNQP	0.00055	5	3	1.3e-07	1	0.045	0.45	0.001	0.0062	global-S%PNQP	CASSFPNQPQHF	TRBV7-6	TRBJ1-5		730_dg	0.000626
124	S%PNQP	0.00055	5	3	1.3e-07	1	0.045	0.45	0.001	0.0062	global-S%PNQP	CASSLPNQPQHF	TRBV5-4	TRBJ1-5		716_3mo	0.000277
125	SFG%GYE	0.00063	3	3	3.6e-07	1	0.092	0.63	0.001	0.0062	global-SFG%GYE	CASSFGLGYEQFF	TRBV13	TRBJ2-1		716_12mo	0.000213
125	SFG%GYE	0.00063	3	3	3.6e-07	1	0.092	0.63	0.001	0.0062	global-SFG%GYE	CASSFGGGYEQYF	TRBV7-3	TRBJ2-7		720_12mo	0.000433
125	SFG%GYE	0.00063	3	3	3.6e-07	1	0.092	0.63	0.001	0.0062	global-SFG%GYE	CASSFGTGYEQYF	TRBV7-3	TRBJ2-7		730_3mo	0.000413
126	SF%NTGE	0.00063	4	3	1.9e-08	1	0.009	0.34	0.001	0.0062	global-SF%NTGE	CASSFVNTGELFF	TRBV5-6	TRBJ2-2		720_12mo	0.000433
126	SF%NTGE	0.00063	4	3	1.9e-08	1	0.009	0.34	0.001	0.0062	global-SF%NTGE	CASSFANTGELFF	TRBV7-2	TRBJ2-2		730_dg	0.000313
126	SF%NTGE	0.00063	4	3	1.9e-08	1	0.009	0.34	0.001	0.0062	global-SF%NTGE	CASSFLNTGELFF	TRBV7-2	TRBJ2-2		706_12mo	0.000487
126	SF%NTGE	0.00063	4	3	1.9e-08	1	0.009	0.34	0.001	0.0062	global-SF%NTGE	CASSFLNTGELFF	TRBV7-2	TRBJ2-2		706_3mo	0.000833
127	SL%PSSYNE	0.00063	3	3	3.4e-07	1	0.16	0.34	0.001	0.0062	global-SL%PSSYNE	CASSLGPSSYNEQFF	TRBV7-3	TRBJ2-1		716_3mo	0.000277
127	SL%PSSYNE	0.00063	3	3	3.4e-07	1	0.16	0.34	0.001	0.0062	global-SL%PSSYNE	CASSLAPSSYNEQFF	TRBV5-1	TRBJ2-1		706_3mo	0.000833
127	SL%PSSYNE	0.00063	3	3	3.4e-07	1	0.16	0.34	0.001	0.0062	global-SL%PSSYNE	CASSLTPSSYNEQFF	TRBV11-2	TRBJ2-1		720_3mo	0.000466
150	SLG%GYE	0.00068	3	4	9.1e-08	1	0.097	0.4	0.001	0.0023	global-SLG%GYE	CASSLGVGYEQYF	TRBV28	TRBJ2-7		730_12mo	0.000833
150	SLG%GYE	0.00068	3	4	9.1e-08	1	0.097	0.4	0.001	0.0023	global-SLG%GYE	CASSLGGGYEQYF	TRBV7-3	TRBJ2-7		716_12mo	0.000213
150	SLG%GYE	0.00068	3	4	9.1e-08	1	0.097	0.4	0.001	0.0023	global-SLG%GYE	CASSLGSGYEQYF	TRBV7-7	TRBJ2-7		730_12mo	0.000833
150	SLG%GYE	0.00068	3	4	9.1e-08	1	0.097	0.4	0.001	0.0023	global-SLG%GYE	CASSLGSGYEQYF	TRBV7-7	TRBJ2-7		730_dg	0.000313
150	SLG%GYE	0.00068	3	4	9.1e-08	1	0.097	0.4	0.001	0.0023	global-SLG%GYE	CASSLGDGYEQYF	TRBV11-2	TRBJ2-7		730_dg	0.000313
151	S%GYSYE	0.00073	3	3	4.8e-07	1	0.17	0.46	0.001	0.0062	global-S%GYSYE	CASSLGYSYEQYF	TRBV7-2	TRBJ2-7		716_12mo	0.000213
151	S%GYSYE	0.00073	3	3	4.8e-07	1	0.17	0.46	0.001	0.0062	global-S%GYSYE	CASSRGYSYEQYF	TRBV2	TRBJ2-7		716_3mo	0.000277
151	S%GYSYE	0.00073	3	3	4.8e-07	1	0.17	0.46	0.001	0.0062	global-S%GYSYE	CASSEGYSYEQYF	TRBV6-1	TRBJ2-7		730_12mo	0.000833
152	SLE%YE	0.00073	3	3	1.6e-08	1	0.005	0.52	0.001	0.0062	global-SLE%YE	CASSLEKYEQYF	TRBV7-9	TRBJ2-7		720_12mo	0.000433
152	SLE%YE	0.00073	3	3	1.6e-08	1	0.005	0.52	0.001	0.0062	global-SLE%YE	CASSLENYEQYF	TRBV11-2	TRBJ2-7		716_dg	0.000324
152	SLE%YE	0.00073	3	3	1.6e-08	1	0.005	0.52	0.001	0.0062	global-SLE%YE	CASSLEGYEQYF	TRBV7-9	TRBJ2-7		730_3mo	0.000413
153	SPG%GSYE	0.00073	4	3	3e-10	1	0.001	0.048	0.001	0.0062	global-SPG%GSYE	CASSPGQGSYEQYF	TRBV5-1	TRBJ2-7		716_3mo	0.000277
153	SPG%GSYE	0.00073	4	3	3e-10	1	0.001	0.048	0.001	0.0062	global-SPG%GSYE	CASSPGTGSYEQYF	TRBV7-2	TRBJ2-7		730_12mo	0.000833
153	SPG%GSYE	0.00073	4	3	3e-10	1	0.001	0.048	0.001	0.0062	global-SPG%GSYE	CASSPGTGSYEQYF	TRBV7-2	TRBJ2-7		730_dg	0.000313
153	SPG%GSYE	0.00073	4	3	3e-10	1	0.001	0.048	0.001	0.0062	global-SPG%GSYE	CASSPGLGSYEQYF	TRBV28	TRBJ2-7		730_12mo	0.003333
153	SPG%GSYE	0.00073	4	3	3e-10	1	0.001	0.048	0.001	0.0062	global-SPG%GSYE	CASSPGLGSYEQYF	TRBV28	TRBJ2-7		730_12mo	0.003333
153	SPG%GSYE	0.00073	4	3	3e-10	1	0.001	0.048	0.001	0.0062	global-SPG%GSYE	CASSPGLGSYEQYF	TRBV28	TRBJ2-3		730_12mo	0.000833
153	SPG%GSYE	0.00073	4	3	3e-10	1	0.001	0.048	0.001	0.0062	global-SPG%GSYE	CASSPGLGSYEQYF	TRBV28	TRBJ2-7		730_3mo	0.005372
153	SPG%GSYE	0.00073	4	3	3e-10	1	0.001	0.048	0.001	0.0062	global-SPG%GSYE	CASSPGLGSYEQYF	TRBV28	TRBJ2-7		730_3mo	0.002893
153	SPG%GSYE	0.00073	4	3	3e-10	1	0.001	0.048	0.001	0.0062	global-SPG%GSYE	CASSPGLGSYEQYF	TRBV28	TRBJ2-7		730_dg	0.003441
153	SPG%GSYE	0.00073	4	3	3e-10	1	0.001	0.048	0.001	0.0062	global-SPG%GSYE	CASSPGLGSYEQYF	TRBV28	TRBJ2-7		730_dg	0.006569
154	SLV%DT	0.00073	2	3	3.7e-07	1	0.084	0.72	0.001	0.0062	global-SLV%DT	CASSLVGDTQYF	TRBV12-4	TRBJ2-3		716_3mo	0.000277
154	SLV%DT	0.00073	2	3	3.7e-07	1	0.084	0.72	0.001	0.0062	global-SLV%DT	CASSLVSDTQYF	TRBV5-1	TRBJ2-3		720_12mo	0.000433
154	SLV%DT	0.00073	2	3	3.7e-07	1	0.084	0.72	0.001	0.0062	global-SLV%DT	CASSLVADTQYF	TRBV5-1	TRBJ2-3		716_3mo	0.000277
155	SSS%DT	0.00073	4	3	5.6e-09	1	0.006	0.15	0.001	0.0062	global-SSS%DT	CASSSSADTQYF	TRBV12-3	TRBJ2-3		716_12mo	0.000213
155	SSS%DT	0.00073	4	3	5.6e-09	1	0.006	0.15	0.001	0.0062	global-SSS%DT	CASSSSVDTQYF	TRBV7-9	TRBJ2-3		706_12mo	0.000487
155	SSS%DT	0.00073	4	3	5.6e-09	1	0.006	0.15	0.001	0.0062	global-SSS%DT	CASSSSVDTQYF	TRBV7-9	TRBJ2-3		706_3mo	0.000833
155	SSS%DT	0.00073	4	3	5.6e-09	1	0.006	0.15	0.001	0.0062	global-SSS%DT	CASSSSVDTQYF	TRBV7-9	TRBJ2-3		706_3mo	0.001667
155	SSS%DT	0.00073	4	3	5.6e-09	1	0.006	0.15	0.001	0.0062	global-SSS%DT	CASSSSVDTQYF	TRBV7-9	TRBJ2-3		706_dg	0.002427
155	SSS%DT	0.00073	4	3	5.6e-09	1	0.006	0.15	0.001	0.0062	global-SSS%DT	CASSSSVDTQYF	TRBV7-9	TRBJ2-3		706_dg	0.001214
155	SSS%DT	0.00073	4	3	5.6e-09	1	0.006	0.15	0.001	0.0062	global-SSS%DT	CASSSSTDTQYF	TRBV12-4	TRBJ2-3		706_3mo	0.000833
156	S%GQSSYE	0.00095	3	3	6.2e-07	1	0.17	0.6	0.001	0.0062	global-S%GQSSYE	CASSVGQSSYEQYF	TRBV9	TRBJ2-7		706_12mo	0.000487
156	S%GQSSYE	0.00095	3	3	6.2e-07	1	0.17	0.6	0.001	0.0062	global-S%GQSSYE	CASSPGQSSYEQYF	TRBV5-5	TRBJ2-7		716_3mo	0.000277
156	S%GQSSYE	0.00095	3	3	6.2e-07	1	0.17	0.6	0.001	0.0062	global-S%GQSSYE	CASSEGQSSYEQYF	TRBV28	TRBJ2-7		720_dg	0.000312
157	SF%NTE	0.00095	5	3	3.8e-07	1	0.11	0.55	0.001	0.0062	global-SF%NTE	CASSFPNTEAFF	TRBV7-8	TRBJ1-1		716_3mo	0.000277
157	SF%NTE	0.00095	5	3	3.8e-07	1	0.11	0.55	0.001	0.0062	global-SF%NTE	CASSFLNTEAFF	TRBV7-2	TRBJ1-1		716_12mo	0.000213
157	SF%NTE	0.00095	5	3	3.8e-07	1	0.11	0.55	0.001	0.0062	global-SF%NTE	CASSFLNTEAFF	TRBV12-4	TRBJ1-1		720_12mo	0.000433
157	SF%NTE	0.00095	5	3	3.8e-07	1	0.11	0.55	0.001	0.0062	global-SF%NTE	CASSFGNTEAFF	TRBV5-6	TRBJ1-1		720_3mo	0.000466
157	SF%NTE	0.00095	5	3	3.8e-07	1	0.11	0.55	0.001	0.0062	global-SF%NTE	CASSFGNTEAFF	TRBV5-6	TRBJ1-1		720_dg	0.000937
157	SF%NTE	0.00095	5	3	3.8e-07	1	0.11	0.55	0.001	0.0062	global-SF%NTE	CASSFGNTEAFF	TRBV5-6	TRBJ1-1		720_dg	0.000312
178	SV%GTE	0.0011	2	3	5.9e-07	1	0.18	0.53	0.001	0.0062	global-SV%GTE	CASSVRGTEAFF	TRBV6-5	TRBJ1-1		720_12mo	0.000433
178	SV%GTE	0.0011	2	3	5.9e-07	1	0.18	0.53	0.001	0.0062	global-SV%GTE	CASSVWGTEAFF	TRBV2	TRBJ1-1		716_dg	0.000324
178	SV%GTE	0.0011	2	3	5.9e-07	1	0.18	0.53	0.001	0.0062	global-SV%GTE	CASSVVGTEQFF	TRBV9	TRBJ2-1		720_12mo	0.000433
179	S%GTGTDT	0.0011	3	3	1.1e-06	1	0.18	0.94	0.001	0.0062	global-S%GTGTDT	CAISEGTGTDTQYF	TRBV10-3	TRBJ2-3		716_12mo	0.000213
179	S%GTGTDT	0.0011	3	3	1.1e-06	1	0.18	0.94	0.001	0.0062	global-S%GTGTDT	CASSPGTGTDTQYF	TRBV9	TRBJ2-3		716_3mo	0.000277
179	S%GTGTDT	0.0011	3	3	1.1e-06	1	0.18	0.94	0.001	0.0062	global-S%GTGTDT	CASSSGTGTDTQYF	TRBV5-5	TRBJ2-3		730_dg	0.000313
180	SPG%SGNT	0.0011	4	3	5.1e-08	1	0.038	0.22	0.001	0.0062	global-SPG%SGNT	CASSPGGSGNTIYF	TRBV12-3	TRBJ1-3		706_3mo	0.001667
180	SPG%SGNT	0.0011	4	3	5.1e-08	1	0.038	0.22	0.001	0.0062	global-SPG%SGNT	CASSPGTSGNTIYF	TRBV6-6	TRBJ1-3		716_12mo	0.000213
180	SPG%SGNT	0.0011	4	3	5.1e-08	1	0.038	0.22	0.001	0.0062	global-SPG%SGNT	CASSPGVSGNTIYF	TRBV5-1	TRBJ1-3		730_12mo	0.000833
180	SPG%SGNT	0.0011	4	3	5.1e-08	1	0.038	0.22	0.001	0.0062	global-SPG%SGNT	CASSPGVSGNTIYF	TRBV5-1	TRBJ1-3		730_dg	0.000313
181	SSG%SYE	0.0011	3	4	5.5e-07	1	0.33	0.72	0.001	0.0023	global-SSG%SYE	CASSSGQSYEQYF	TRBV5-1	TRBJ2-7		716_dg	0.000324
181	SSG%SYE	0.0011	3	4	5.5e-07	1	0.33	0.72	0.001	0.0023	global-SSG%SYE	CASSSGGSYEQYF	TRBV7-9	TRBJ2-7		716_3mo	0.000277
181	SSG%SYE	0.0011	3	4	5.5e-07	1	0.33	0.72	0.001	0.0023	global-SSG%SYE	CASSSGDSYEQYF	TRBV5-6	TRBJ2-7		730_3mo	0.000413
181	SSG%SYE	0.0011	3	4	5.5e-07	1	0.33	0.72	0.001	0.0023	global-SSG%SYE	CSASSGGSYEQYF	TRBV20-1	TRBJ2-7		716_dg	0.000324
182	SV%GGTDT	0.0011	3	3	2e-07	1	0.091	0.35	0.001	0.0062	global-SV%GGTDT	CASSVFGGTDTQYF	TRBV25-1	TRBJ2-3		716_dg	0.000324
182	SV%GGTDT	0.0011	3	3	2e-07	1	0.091	0.35	0.001	0.0062	global-SV%GGTDT	CASSVTGGTDTQYF	TRBV9	TRBJ2-3		706_12mo	0.000974
182	SV%GGTDT	0.0011	3	3	2e-07	1	0.091	0.35	0.001	0.0062	global-SV%GGTDT	CASSVVGGTDTQYF	TRBV9	TRBJ2-3		716_12mo	0.000213
183	SL%GYE	0.0011	3	4	3.8e-08	1	0.026	0.62	0.001	0.0023	global-SL%GYE	CASSLLGYEQFF	TRBV7-9	TRBJ2-1		730_dg	0.000313
183	SL%GYE	0.0011	3	4	3.8e-08	1	0.026	0.62	0.001	0.0023	global-SL%GYE	CASSLEGYEQYF	TRBV7-9	TRBJ2-7		730_3mo	0.000413
183	SL%GYE	0.0011	3	4	3.8e-08	1	0.026	0.62	0.001	0.0023	global-SL%GYE	CASSLRGYEQYF	TRBV28	TRBJ2-7		730_3mo	0.000413
183	SL%GYE	0.0011	3	4	3.8e-08	1	0.026	0.62	0.001	0.0023	global-SL%GYE	CASSLLGYEQYF	TRBV12-4	TRBJ2-2		716_dg	0.000324
184	SP%SQET	0.0012	3	3	6.9e-07	1	0.2	0.56	0.001	0.0062	global-SP%SQET	CASSPWSQETQYF	TRBV2	TRBJ2-5		716_dg	0.000324
184	SP%SQET	0.0012	3	3	6.9e-07	1	0.2	0.56	0.001	0.0062	global-SP%SQET	CASSPHSQETQYF	TRBV7-9	TRBJ2-5		730_dg	0.000313
184	SP%SQET	0.0012	3	3	6.9e-07	1	0.2	0.56	0.001	0.0062	global-SP%SQET	CASSPGSQETQYF	TRBV18	TRBJ1-2		706_12mo	0.000487
185	%PQET	0.0012	3	3	6.9e-07	1	0.17	0.66	0.001	0.0062	global-%PQET	CSTFPQETQYF	TRBV20-1	TRBJ2-5		716_3mo	0.000277
185	%PQET	0.0012	3	3	6.9e-07	1	0.17	0.66	0.001	0.0062	global-%PQET	CASGPQETQYF	TRBV10-3	TRBJ2-5		730_dg	0.000313
185	%PQET	0.0012	3	3	6.9e-07	1	0.17	0.66	0.001	0.0062	global-%PQET	CSVQPQETQYF	TRBV29-1	TRBJ2-5		730_3mo	0.000413
186	SLGRG%E	0.0012	3	3	2.8e-07	1	0.095	0.47	0.001	0.0062	global-SLGRG%E	CASSLGRGTEAFF	TRBV27	TRBJ1-1		730_dg	0.000313
186	SLGRG%E	0.0012	3	3	2.8e-07	1	0.095	0.47	0.001	0.0062	global-SLGRG%E	CSASLGRGTEAFF	TRBV20-1	TRBJ1-1		716_12mo	0.000213
186	SLGRG%E	0.0012	3	3	2.8e-07	1	0.095	0.47	0.001	0.0062	global-SLGRG%E	CASSLGRGNEQFF	TRBV27	TRBJ2-1		730_12mo	0.000833
199	SL%MNTE	0.0013	3	3	1.7e-08	1	0.004	0.7	0.001	0.0062	global-SL%MNTE	CASSLRMNTEAFF	TRBV7-2	TRBJ1-1		716_3mo	0.000277
199	SL%MNTE	0.0013	3	3	1.7e-08	1	0.004	0.7	0.001	0.0062	global-SL%MNTE	CASSLDMNTEAFF	TRBV5-1	TRBJ1-1		730_3mo	0.000413
199	SL%MNTE	0.0013	3	3	1.7e-08	1	0.004	0.7	0.001	0.0062	global-SL%MNTE	CASSLGMNTEAFF	TRBV7-2	TRBJ1-1		716_dg	0.000324
200	SL%GTE	0.0013	3	4	7.2e-07	1	0.33	0.93	0.001	0.0023	global-SL%GTE	CASSLSGTEAFF	TRBV7-9	TRBJ1-1		716_3mo	0.000277
200	SL%GTE	0.0013	3	4	7.2e-07	1	0.33	0.93	0.001	0.0023	global-SL%GTE	CASSLVGTEAFF	TRBV5-4	TRBJ1-1		716_12mo	0.000213
200	SL%GTE	0.0013	3	4	7.2e-07	1	0.33	0.93	0.001	0.0023	global-SL%GTE	CASSLGGTEQYF	TRBV11-3	TRBJ2-7		730_dg	0.000313
200	SL%GTE	0.0013	3	4	7.2e-07	1	0.33	0.93	0.001	0.0023	global-SL%GTE	CASSLTGTEAFF	TRBV7-8	TRBJ1-1		730_dg	0.000313
221	SLGP%YE	0.0015	2	3	1.4e-07	1	0.024	0.97	0.001	0.0062	global-SLGP%YE	CASSLGPSYEQYF	TRBV18	TRBJ2-7		720_12mo	0.000433
221	SLGP%YE	0.0015	2	3	1.4e-07	1	0.024	0.97	0.001	0.0062	global-SLGP%YE	CASSLGPNYEQYF	TRBV7-6	TRBJ2-7		716_12mo	0.000213
221	SLGP%YE	0.0015	2	3	1.4e-07	1	0.024	0.97	0.001	0.0062	global-SLGP%YE	CASSLGPNYEQYF	TRBV7-6	TRBJ2-7		716_12mo	0.000213
221	SLGP%YE	0.0015	2	3	1.4e-07	1	0.024	0.97	0.001	0.0062	global-SLGP%YE	CASSLGPYYEQYF	TRBV6-5	TRBJ2-7		716_12mo	0.000213
222	SL%RGTE	0.0015	2	3	4.7e-07	1	0.084	0.9	0.001	0.0062	global-SL%RGTE	CASSLGRGTEAFF	TRBV27	TRBJ1-1		730_dg	0.000313
222	SL%RGTE	0.0015	2	3	4.7e-07	1	0.084	0.9	0.001	0.0062	global-SL%RGTE	CASSLSRGTEAFF	TRBV27	TRBJ1-1		730_dg	0.000313
222	SL%RGTE	0.0015	2	3	4.7e-07	1	0.084	0.9	0.001	0.0062	global-SL%RGTE	CSASLGRGTEAFF	TRBV20-1	TRBJ1-1		716_12mo	0.000213
223	S%GGTGE	0.0015	3	3	9.6e-07	1	0.17	0.89	0.001	0.0062	global-S%GGTGE	CASSPGGTGELFF	TRBV12-3	TRBJ2-2		716_12mo	0.000213
223	S%GGTGE	0.0015	3	3	9.6e-07	1	0.17	0.89	0.001	0.0062	global-S%GGTGE	CASSSGGTGELFF	TRBV12-4	TRBJ2-2		720_dg	0.000312
223	S%GGTGE	0.0015	3	3	9.6e-07	1	0.17	0.89	0.001	0.0062	global-S%GGTGE	CASSGGGTGELFF	TRBV19	TRBJ2-2		716_dg	0.000324
224	S%GRGTE	0.0015	3	3	6.8e-07	1	0.17	0.67	0.001	0.0062	global-S%GRGTE	CSASLGRGTEAFF	TRBV20-1	TRBJ1-1		716_12mo	0.000213
224	S%GRGTE	0.0015	3	3	6.8e-07	1	0.17	0.67	0.001	0.0062	global-S%GRGTE	CASSMGRGTEAFF	TRBV19	TRBJ1-1		706_12mo	0.000487
224	S%GRGTE	0.0015	3	3	6.8e-07	1	0.17	0.67	0.001	0.0062	global-S%GRGTE	CASSLGRGTEAFF	TRBV27	TRBJ1-1		730_dg	0.000313
225	SLG%NE	0.0016	4	4	1.3e-07	1	0.092	0.61	0.001	0.0023	global-SLG%NE	CASSLGRNEQYF	TRBV7-2	TRBJ2-7		716_3mo	0.000277
225	SLG%NE	0.0016	4	4	1.3e-07	1	0.092	0.61	0.001	0.0023	global-SLG%NE	CASSLGLNEQFF	TRBV5-1	TRBJ2-1		716_3mo	0.000277
225	SLG%NE	0.0016	4	4	1.3e-07	1	0.092	0.61	0.001	0.0023	global-SLG%NE	CASSLGYNEQFF	TRBV5-1	TRBJ2-1		730_12mo	0.000833
225	SLG%NE	0.0016	4	4	1.3e-07	1	0.092	0.61	0.001	0.0023	global-SLG%NE	CASSLGYNEQFF	TRBV7-9	TRBJ2-1		730_3mo	0.000413
225	SLG%NE	0.0016	4	4	1.3e-07	1	0.092	0.61	0.001	0.0023	global-SLG%NE	CASSLGWNEQFF	TRBV11-2	TRBJ2-1		716_12mo	0.000213
232	SQG%NTE	0.0018	3	3	4.6e-07	1	0.079	0.95	0.001	0.0062	global-SQG%NTE	CASSQGGNTEAFF	TRBV4-2	TRBJ1-1		716_3mo	0.000277
232	SQG%NTE	0.0018	3	3	4.6e-07	1	0.079	0.95	0.001	0.0062	global-SQG%NTE	CASSQGFNTEAFF	TRBV4-2	TRBJ1-1		730_dg	0.000313
232	SQG%NTE	0.0018	3	3	4.6e-07	1	0.079	0.95	0.001	0.0062	global-SQG%NTE	CASSQGQNTEAFF	TRBV7-9	TRBJ1-1		716_12mo	0.000213
236	RTG%NQP	0.0018	3	3	9.5e-07	1	0.18	0.84	0.001	0.0062	global-RTG%NQP	CASRTGRNQPQHF	TRBV6-1	TRBJ1-5		716_3mo	0.000277
236	RTG%NQP	0.0018	3	3	9.5e-07	1	0.18	0.84	0.001	0.0062	global-RTG%NQP	CSARTGFNQPQHF	TRBV20-1	TRBJ1-5		720_dg	0.000312
236	RTG%NQP	0.0018	3	3	9.5e-07	1	0.18	0.84	0.001	0.0062	global-RTG%NQP	CASRTGGNQPQHF	TRBV6-6	TRBJ1-5		730_dg	0.000313
262	SQG%SYE	0.002	3	3	6.3e-07	1	0.19	0.52	0.001	0.0062	global-SQG%SYE	CASSQGGSYEQYF	TRBV4-1	TRBJ2-7		730_3mo	0.000413
262	SQG%SYE	0.002	3	3	6.3e-07	1	0.19	0.52	0.001	0.0062	global-SQG%SYE	CASSQGFSYEQYF	TRBV3-1	TRBJ2-7		706_12mo	0.000487
262	SQG%SYE	0.002	3	3	6.3e-07	1	0.19	0.52	0.001	0.0062	global-SQG%SYE	CASSQGESYEQYF	TRBV4-2	TRBJ2-7		730_dg	0.000313
263	SSGG%YE	0.0022	3	3	1e-06	1	0.2	0.81	0.001	0.0062	global-SSGG%YE	CSASSGGSYEQYF	TRBV20-1	TRBJ2-7		716_dg	0.000324
263	SSGG%YE	0.0022	3	3	1e-06	1	0.2	0.81	0.001	0.0062	global-SSGG%YE	CASSSGGSYEQYF	TRBV7-9	TRBJ2-7		716_3mo	0.000277
263	SSGG%YE	0.0022	3	3	1e-06	1	0.2	0.81	0.001	0.0062	global-SSGG%YE	CASSSGGAYEQYF	TRBV9	TRBJ2-7		730_dg	0.000313
264	SLS%YE	0.0022	3	3	3.9e-07	1	0.17	0.37	0.001	0.0062	global-SLS%YE	CSASLSSYEQYF	TRBV20-1	TRBJ2-7		730_12mo	0.000833
264	SLS%YE	0.0022	3	3	3.9e-07	1	0.17	0.37	0.001	0.0062	global-SLS%YE	CASSLSPYEQYF	TRBV28	TRBJ2-7		716_12mo	0.000213
264	SLS%YE	0.0022	3	3	3.9e-07	1	0.17	0.37	0.001	0.0062	global-SLS%YE	CASSLSVYEQYF	TRBV12-4	TRBJ2-7		720_12mo	0.000433
265	S%GANTE	0.0022	3	3	2.9e-07	1	0.18	0.27	0.001	0.0062	global-S%GANTE	CASSRGANTEAFF	TRBV4-3	TRBJ1-1		706_dg	0.001214
265	S%GANTE	0.0022	3	3	2.9e-07	1	0.18	0.27	0.001	0.0062	global-S%GANTE	CASSEGANTEAFF	TRBV19	TRBJ1-1		716_3mo	0.000277
265	S%GANTE	0.0022	3	3	2.9e-07	1	0.18	0.27	0.001	0.0062	global-S%GANTE	CASSLGANTEAFF	TRBV6-4	TRBJ1-1		716_12mo	0.000213
288	SLG%E	0.0026	3	5	1.4e-07	1	0.12	0.8	0.001	0.0015	global-SLG%E	CASSLGTEAFF	TRBV5-1	TRBJ1-1		716_12mo	0.000213
288	SLG%E	0.0026	3	5	1.4e-07	1	0.12	0.8	0.001	0.0015	global-SLG%E	CASSLGTEAFF	TRBV5-6	TRBJ1-1		716_3mo	0.000277
288	SLG%E	0.0026	3	5	1.4e-07	1	0.12	0.8	0.001	0.0015	global-SLG%E	CASSLGPEAFF	TRBV5-6	TRBJ1-1		716_3mo	0.000277
288	SLG%E	0.0026	3	5	1.4e-07	1	0.12	0.8	0.001	0.0015	global-SLG%E	CASSLGYEQFF	TRBV6-5	TRBJ2-1		716_12mo	0.000213
288	SLG%E	0.0026	3	5	1.4e-07	1	0.12	0.8	0.001	0.0015	global-SLG%E	CASSLGYEQYF	TRBV7-8	TRBJ2-7		716_3mo	0.000277
288	SLG%E	0.0026	3	5	1.4e-07	1	0.12	0.8	0.001	0.0015	global-SLG%E	CASSLGQEQYF	TRBV5-6	TRBJ2-7		706_3mo	0.000833
289	S%TDT	0.0027	4	4	6.2e-07	1	0.37	0.71	0.001	0.0023	global-S%TDT	CSASITDTQYF	TRBV20-1	TRBJ2-3		730_dg	0.000313
289	S%TDT	0.0027	4	4	6.2e-07	1	0.37	0.71	0.001	0.0023	global-S%TDT	CASSVTDTQYF	TRBV7-9	TRBJ2-3		706_12mo	0.000487
289	S%TDT	0.0027	4	4	6.2e-07	1	0.37	0.71	0.001	0.0023	global-S%TDT	CASSFTDTQYF	TRBV28	TRBJ2-3		720_dg	0.000312
289	S%TDT	0.0027	4	4	6.2e-07	1	0.37	0.71	0.001	0.0023	global-S%TDT	CASSSTDTQYF	TRBV7-2	TRBJ2-3		716_3mo	0.000277
319	S%STGE	0.0029	2	3	1.1e-06	1	0.19	0.96	0.001	0.0062	global-S%STGE	CAISESTGELFF	TRBV10-3	TRBJ2-2		716_dg	0.000324
319	S%STGE	0.0029	2	3	1.1e-06	1	0.19	0.96	0.001	0.0062	global-S%STGE	CASSFSTGELFF	TRBV12-4	TRBJ2-2		716_12mo	0.000213
319	S%STGE	0.0029	2	3	1.1e-06	1	0.19	0.96	0.001	0.0062	global-S%STGE	CASSSSTGELFF	TRBV7-6	TRBJ2-2		716_12mo	0.000213
320	SS%TGE	0.0029	2	3	1.2e-06	1	0.19	0.98	0.001	0.0062	global-SS%TGE	CASSSHTGELFF	TRBV5-4	TRBJ2-2		730_dg	0.000313
320	SS%TGE	0.0029	2	3	1.2e-06	1	0.19	0.98	0.001	0.0062	global-SS%TGE	CASSSSTGELFF	TRBV7-6	TRBJ2-2		716_12mo	0.000213
320	SS%TGE	0.0029	2	3	1.2e-06	1	0.19	0.98	0.001	0.0062	global-SS%TGE	CASSSNTGELFF	TRBV5-1	TRBJ2-2		716_12mo	0.000213
338	S%SGNT	0.0034	3	3	1.5e-06	1	0.34	0.72	0.001	0.0062	global-S%SGNT	CASSFSGNTIYF	TRBV20-1	TRBJ1-3		716_dg	0.000324
338	S%SGNT	0.0034	3	3	1.5e-06	1	0.34	0.72	0.001	0.0062	global-S%SGNT	CASSPSGNTIYF	TRBV11-2	TRBJ1-3		716_3mo	0.000277
338	S%SGNT	0.0034	3	3	1.5e-06	1	0.34	0.72	0.001	0.0062	global-S%SGNT	CASSPSGNTIYF	TRBV7-2	TRBJ1-3		716_dg	0.000324
338	S%SGNT	0.0034	3	3	1.5e-06	1	0.34	0.72	0.001	0.0062	global-S%SGNT	CGGSSSGNTIYF	TRBV6-6	TRBJ1-3		730_3mo	0.000413
347	S%GQQET	0.0034	3	3	9.1e-07	1	0.2	0.75	0.001	0.0062	global-S%GQQET	CASSQGQQETQYF	TRBV6-2	TRBJ2-5		730_dg	0.000313
347	S%GQQET	0.0034	3	3	9.1e-07	1	0.2	0.75	0.001	0.0062	global-S%GQQET	CASSPGQQETQYF	TRBV18	TRBJ2-5		716_12mo	0.000213
347	S%GQQET	0.0034	3	3	9.1e-07	1	0.2	0.75	0.001	0.0062	global-S%GQQET	CASSVGQQETQYF	TRBV5-1	TRBJ2-5		720_12mo	0.000433
348	SLA%TDT	0.0036	3	3	8.8e-08	1	0.025	0.57	0.001	0.0062	global-SLA%TDT	CASSLAGTDTQYF	TRBV12-3	TRBJ2-3		716_3mo	0.000555
348	SLA%TDT	0.0036	3	3	8.8e-08	1	0.025	0.57	0.001	0.0062	global-SLA%TDT	CASSLASTDTQYF	TRBV7-9	TRBJ2-3		706_12mo	0.000487
348	SLA%TDT	0.0036	3	3	8.8e-08	1	0.025	0.57	0.001	0.0062	global-SLA%TDT	CASSLAPTDTQYF	TRBV5-1	TRBJ2-3		716_3mo	0.000277
348	SLA%TDT	0.0036	3	3	8.8e-08	1	0.025	0.57	0.001	0.0062	global-SLA%TDT	CASSLAPTDTQYF	TRBV5-1	TRBJ2-3		716_dg	0.000324
349	SL%STDT	0.0036	3	3	1.8e-06	1	0.35	0.86	0.001	0.0062	global-SL%STDT	CASSLGSTDTQYF	TRBV5-4	TRBJ2-3		716_12mo	0.000213
349	SL%STDT	0.0036	3	3	1.8e-06	1	0.35	0.86	0.001	0.0062	global-SL%STDT	CASSLGSTDTQYF	TRBV7-2	TRBJ2-3		730_dg	0.000313
349	SL%STDT	0.0036	3	3	1.8e-06	1	0.35	0.86	0.001	0.0062	global-SL%STDT	CASSLRSTDTQYF	TRBV28	TRBJ2-3		716_12mo	0.000213
349	SL%STDT	0.0036	3	3	1.8e-06	1	0.35	0.86	0.001	0.0062	global-SL%STDT	CASSLASTDTQYF	TRBV7-9	TRBJ2-3		706_12mo	0.000487
350	S%EET	0.0036	3	3	3e-07	1	0.16	0.29	0.001	0.0062	global-S%EET	CASSQEETQYF	TRBV14	TRBJ2-5		730_12mo	0.000833
350	S%EET	0.0036	3	3	3e-07	1	0.16	0.29	0.001	0.0062	global-S%EET	CASSIEETQYF	TRBV19	TRBJ2-5		720_dg	0.000312
350	S%EET	0.0036	3	3	3e-07	1	0.16	0.29	0.001	0.0062	global-S%EET	CASSTEETQYF	TRBV5-1	TRBJ2-5		706_12mo	0.000487
381	SPGTG%YE	0.0045	4	3	3.5e-07	1	0.098	0.58	0.001	0.0062	global-SPGTG%YE	CASSPGTGSYEQYF	TRBV7-2	TRBJ2-7		730_12mo	0.000833
381	SPGTG%YE	0.0045	4	3	3.5e-07	1	0.098	0.58	0.001	0.0062	global-SPGTG%YE	CASSPGTGSYEQYF	TRBV7-2	TRBJ2-7		730_dg	0.000313
381	SPGTG%YE	0.0045	4	3	3.5e-07	1	0.098	0.58	0.001	0.0062	global-SPGTG%YE	CAISPGTGFYEQYF	TRBV10-3	TRBJ2-7		716_12mo	0.000213
381	SPGTG%YE	0.0045	4	3	3.5e-07	1	0.098	0.58	0.001	0.0062	global-SPGTG%YE	CASSPGTGGYEQYF	TRBV19	TRBJ2-7		730_3mo	0.000413
381	SPGTG%YE	0.0045	4	3	3.5e-07	1	0.098	0.58	0.001	0.0062	global-SPGTG%YE	CASSPGTGGYEQYF	TRBV27	TRBJ2-7		730_dg	0.000313
382	SY%YE	0.0048	2	3	4.5e-07	1	0.17	0.41	0.001	0.0062	global-SY%YE	CASSYTYEQYF	TRBV28	TRBJ2-7		716_3mo	0.000277
382	SY%YE	0.0048	2	3	4.5e-07	1	0.17	0.41	0.001	0.0062	global-SY%YE	CASSYLYEQYF	TRBV12-3	TRBJ2-7		716_3mo	0.000277
382	SY%YE	0.0048	2	3	4.5e-07	1	0.17	0.41	0.001	0.0062	global-SY%YE	CASSYGYEQYF	TRBV6-2	TRBJ2-7		706_3mo	0.000833
412	SLG%SYE	0.0051	2	3	7.1e-07	1	0.19	0.62	0.001	0.0062	global-SLG%SYE	CASSLGPSYEQYF	TRBV18	TRBJ2-7		720_12mo	0.000433
412	SLG%SYE	0.0051	2	3	7.1e-07	1	0.19	0.62	0.001	0.0062	global-SLG%SYE	CASSLGYSYEQYF	TRBV7-2	TRBJ2-7		716_12mo	0.000213
412	SLG%SYE	0.0051	2	3	7.1e-07	1	0.19	0.62	0.001	0.0062	global-SLG%SYE	CASSLGESYEQYF	TRBV5-1	TRBJ2-7		720_12mo	0.000433
413	S%GTGSYE	0.0051	4	3	8.4e-08	1	0.036	0.38	0.001	0.0062	global-S%GTGSYE	CASSSGTGSYEQYF	TRBV19	TRBJ2-7		706_12mo	0.000487
413	S%GTGSYE	0.0051	4	3	8.4e-08	1	0.036	0.38	0.001	0.0062	global-S%GTGSYE	CASSRGTGSYEQYF	TRBV5-4	TRBJ2-7		730_3mo	0.000413
413	S%GTGSYE	0.0051	4	3	8.4e-08	1	0.036	0.38	0.001	0.0062	global-S%GTGSYE	CASSPGTGSYEQYF	TRBV7-2	TRBJ2-7		730_12mo	0.000833
413	S%GTGSYE	0.0051	4	3	8.4e-08	1	0.036	0.38	0.001	0.0062	global-S%GTGSYE	CASSPGTGSYEQYF	TRBV7-2	TRBJ2-7		730_dg	0.000313
414	SP%SSYE	0.0051	2	3	2e-07	1	0.19	0.17	0.001	0.0062	global-SP%SSYE	CASSPESSYEQYF	TRBV7-9	TRBJ2-7		706_3mo	0.000833
414	SP%SSYE	0.0051	2	3	2e-07	1	0.19	0.17	0.001	0.0062	global-SP%SSYE	CASSPDSSYEQYF	TRBV6-5	TRBJ2-7		720_12mo	0.000433
414	SP%SSYE	0.0051	2	3	2e-07	1	0.19	0.17	0.001	0.0062	global-SP%SSYE	CSASPRSSYEQYF	TRBV20-1	TRBJ2-7		706_3mo	0.000833
415	SL%NTE	0.0055	3	3	4.8e-07	1	0.19	0.41	0.001	0.0062	global-SL%NTE	CASSLRNTEAFF	TRBV28	TRBJ1-1		730_12mo	0.000833
415	SL%NTE	0.0055	3	3	4.8e-07	1	0.19	0.41	0.001	0.0062	global-SL%NTE	CASSLMNTEAFF	TRBV5-1	TRBJ1-1		720_dg	0.000312
415	SL%NTE	0.0055	3	3	4.8e-07	1	0.19	0.41	0.001	0.0062	global-SL%NTE	CASSLKNTEAFF	TRBV4-2	TRBJ1-1		730_dg	0.000313
416	SPGQ%YE	0.0055	3	3	3.3e-07	1	0.17	0.31	0.001	0.0062	global-SPGQ%YE	CASSPGQGYEQYF	TRBV28	TRBJ2-7		730_12mo	0.000833
416	SPGQ%YE	0.0055	3	3	3.3e-07	1	0.17	0.31	0.001	0.0062	global-SPGQ%YE	CASSPGQNYEQYF	TRBV7-9	TRBJ2-7		720_dg	0.000312
416	SPGQ%YE	0.0055	3	3	3.3e-07	1	0.17	0.31	0.001	0.0062	global-SPGQ%YE	CASSPGQVYEQFF	TRBV6-2	TRBJ2-1		720_12mo	0.000433
444	SL%GSSYNE	0.0062	3	3	4.9e-07	1	0.16	0.49	0.001	0.0062	global-SL%GSSYNE	CASSLSGSSYNEQFF	TRBV6-2	TRBJ1-2		720_12mo	0.000433
444	SL%GSSYNE	0.0062	3	3	4.9e-07	1	0.16	0.49	0.001	0.0062	global-SL%GSSYNE	CASSLRGSSYNEQFF	TRBV5-4	TRBJ2-1		716_dg	0.000324
444	SL%GSSYNE	0.0062	3	3	4.9e-07	1	0.16	0.49	0.001	0.0062	global-SL%GSSYNE	CASSLDGSSYNEQFF	TRBV9	TRBJ2-1		706_12mo	0.000487
472	%STDT	0.0066	3	3	9.5e-07	1	0.2	0.75	0.001	0.0062	global-%STDT	CAIASTDTQYF	TRBV10-3	TRBJ2-3		716_12mo	0.000213
472	%STDT	0.0066	3	3	9.5e-07	1	0.2	0.75	0.001	0.0062	global-%STDT	CASTSTDTQYF	TRBV28	TRBJ2-3		720_3mo	0.000466
472	%STDT	0.0066	3	3	9.5e-07	1	0.2	0.75	0.001	0.0062	global-%STDT	CASSSTDTQYF	TRBV7-2	TRBJ2-3		716_3mo	0.000277
473	SL%SYE	0.0066	4	3	2.2e-08	1	0.007	0.5	0.001	0.0062	global-SL%SYE	CASSLFSYEQYF	TRBV27	TRBJ2-7		730_12mo	0.000833
473	SL%SYE	0.0066	4	3	2.2e-08	1	0.007	0.5	0.001	0.0062	global-SL%SYE	CSASLSSYEQYF	TRBV20-1	TRBJ2-7		730_12mo	0.000833
473	SL%SYE	0.0066	4	3	2.2e-08	1	0.007	0.5	0.001	0.0062	global-SL%SYE	CASSLGSYEQYF	TRBV11-3	TRBJ2-7		716_12mo	0.000213
473	SL%SYE	0.0066	4	3	2.2e-08	1	0.007	0.5	0.001	0.0062	global-SL%SYE	CASSLGSYEQYF	TRBV11-3	TRBJ2-7		716_12mo	0.000213
473	SL%SYE	0.0066	4	3	2.2e-08	1	0.007	0.5	0.001	0.0062	global-SL%SYE	CASSLGSYEQYF	TRBV11-3	TRBJ2-7		716_3mo	0.000555
473	SL%SYE	0.0066	4	3	2.2e-08	1	0.007	0.5	0.001	0.0062	global-SL%SYE	CASSLGSYEQYF	TRBV11-3	TRBJ2-7		716_3mo	0.000277
473	SL%SYE	0.0066	4	3	2.2e-08	1	0.007	0.5	0.001	0.0062	global-SL%SYE	CASSLGSYEQYF	TRBV11-3	TRBJ2-7		716_dg	0.000324
474	SLEG%E	0.007	2	3	6.1e-07	1	0.19	0.53	0.001	0.0062	global-SLEG%E	CASSLEGREAFF	TRBV12-3	TRBJ1-1		730_dg	0.000313
474	SLEG%E	0.007	2	3	6.1e-07	1	0.19	0.53	0.001	0.0062	global-SLEG%E	CASSLEGNEQYF	TRBV5-1	TRBJ2-7		730_3mo	0.000413
474	SLEG%E	0.007	2	3	6.1e-07	1	0.19	0.53	0.001	0.0062	global-SLEG%E	CASSLEGYEQYF	TRBV7-9	TRBJ2-7		730_3mo	0.000413
502	S%GQGNQP	0.0074	3	3	6e-07	1	0.2	0.48	0.001	0.0062	global-S%GQGNQP	CATSRGQGNQPQHF	TRBV15	TRBJ1-5		716_12mo	0.000213
502	S%GQGNQP	0.0074	3	3	6e-07	1	0.2	0.48	0.001	0.0062	global-S%GQGNQP	CASSSGQGNQPQHF	TRBV5-1	TRBJ1-5		716_3mo	0.000277
502	S%GQGNQP	0.0074	3	3	6e-07	1	0.2	0.48	0.001	0.0062	global-S%GQGNQP	CASSGGQGNQPQHF	TRBV6-1	TRBJ1-5		706_3mo	0.000833
524	SLAGG%E	0.0083	3	3	9.5e-07	1	0.17	0.89	0.001	0.0062	global-SLAGG%E	CASSLAGGYEQYF	TRBV27	TRBJ2-7		720_dg	0.000312
524	SLAGG%E	0.0083	3	3	9.5e-07	1	0.17	0.89	0.001	0.0062	global-SLAGG%E	CASSLAGGAEAFF	TRBV11-2	TRBJ1-1		730_dg	0.000313
524	SLAGG%E	0.0083	3	3	9.5e-07	1	0.17	0.89	0.001	0.0062	global-SLAGG%E	CASSLAGGNEQFF	TRBV5-1	TRBJ2-1		716_12mo	0.000213
525	SLG%YE	0.0083	4	3	4.3e-08	1	0.008	0.88	0.001	0.0062	global-SLG%YE	CASSLGSYEQYF	TRBV11-3	TRBJ2-7		716_12mo	0.000213
525	SLG%YE	0.0083	4	3	4.3e-08	1	0.008	0.88	0.001	0.0062	global-SLG%YE	CASSLGSYEQYF	TRBV11-3	TRBJ2-7		716_12mo	0.000213
525	SLG%YE	0.0083	4	3	4.3e-08	1	0.008	0.88	0.001	0.0062	global-SLG%YE	CASSLGSYEQYF	TRBV11-3	TRBJ2-7		716_3mo	0.000555
525	SLG%YE	0.0083	4	3	4.3e-08	1	0.008	0.88	0.001	0.0062	global-SLG%YE	CASSLGSYEQYF	TRBV11-3	TRBJ2-7		716_3mo	0.000277
525	SLG%YE	0.0083	4	3	4.3e-08	1	0.008	0.88	0.001	0.0062	global-SLG%YE	CASSLGSYEQYF	TRBV11-3	TRBJ2-7		716_dg	0.000324
525	SLG%YE	0.0083	4	3	4.3e-08	1	0.008	0.88	0.001	0.0062	global-SLG%YE	CASSLGRYEQFF	TRBV5-1	TRBJ2-1		716_12mo	0.000213
525	SLG%YE	0.0083	4	3	4.3e-08	1	0.008	0.88	0.001	0.0062	global-SLG%YE	CASSLGFYEQYF	TRBV4-2	TRBJ1-1		706_12mo	0.000487
526	SPG%SYE	0.0087	3	3	5.1e-07	1	0.19	0.44	0.001	0.0062	global-SPG%SYE	CASSPGRSYEQYF	TRBV4-3	TRBJ2-7		716_12mo	0.000213
526	SPG%SYE	0.0087	3	3	5.1e-07	1	0.19	0.44	0.001	0.0062	global-SPG%SYE	CASSPGASYEQYF	TRBV6-5	TRBJ2-7		730_12mo	0.000833
526	SPG%SYE	0.0087	3	3	5.1e-07	1	0.19	0.44	0.001	0.0062	global-SPG%SYE	CASSPGGSYEQYF	TRBV3-1	TRBJ2-7		716_dg	0.000324
533	S%GGET	0.0092	2	3	9e-07	1	0.18	0.79	0.001	0.0062	global-S%GGET	CASSVGGETQYF	TRBV9	TRBJ2-5		716_3mo	0.000277
533	S%GGET	0.0092	2	3	9e-07	1	0.18	0.79	0.001	0.0062	global-S%GGET	CASSFGGETQYF	TRBV7-2	TRBJ2-5		716_dg	0.000324
533	S%GGET	0.0092	2	3	9e-07	1	0.18	0.79	0.001	0.0062	global-S%GGET	CASSIGGETQYF	TRBV7-9	TRBJ2-5		716_dg	0.000324
549	SL%TE	0.0097	4	3	1.2e-06	1	0.32	0.61	0.001	0.0062	global-SL%TE	CASSLATEQFF	TRBV7-2	TRBJ2-1		730_3mo	0.000413
549	SL%TE	0.0097	4	3	1.2e-06	1	0.32	0.61	0.001	0.0062	global-SL%TE	CASSLLTEAFF	TRBV25-1	TRBJ1-1		730_dg	0.000626
549	SL%TE	0.0097	4	3	1.2e-06	1	0.32	0.61	0.001	0.0062	global-SL%TE	CASSLGTEAFF	TRBV5-1	TRBJ1-1		716_12mo	0.000213
549	SL%TE	0.0097	4	3	1.2e-06	1	0.32	0.61	0.001	0.0062	global-SL%TE	CASSLGTEAFF	TRBV5-6	TRBJ1-1		716_3mo	0.000277
604	RDR%YE	0.012	3	3	5.7e-07	1	0.17	0.55	0.001	0.0062	global-RDR%YE	CSARDRGYEQYF	TRBV20-1	TRBJ2-7		720_12mo	0.000433
604	RDR%YE	0.012	3	3	5.7e-07	1	0.17	0.55	0.001	0.0062	global-RDR%YE	CASRDRSYEQYF	TRBV7-2	TRBJ2-7		706_12mo	0.000487
604	RDR%YE	0.012	3	3	5.7e-07	1	0.17	0.55	0.001	0.0062	global-RDR%YE	CATRDRTYEQYF	TRBV6-1	TRBJ2-7		716_12mo	0.000213
617	SLG%GE	0.013	3	3	1.6e-07	1	0.03	0.87	0.001	0.0062	global-SLG%GE	CASSLGAGELFF	TRBV7-3	TRBJ2-2		716_12mo	0.000213
617	SLG%GE	0.013	3	3	1.6e-07	1	0.03	0.87	0.001	0.0062	global-SLG%GE	CASSLGAGELFF	TRBV7-3	TRBJ2-2		716_3mo	0.000277
617	SLG%GE	0.013	3	3	1.6e-07	1	0.03	0.87	0.001	0.0062	global-SLG%GE	CASSLGGGELFF	TRBV5-1	TRBJ2-2		720_12mo	0.000433
617	SLG%GE	0.013	3	3	1.6e-07	1	0.03	0.87	0.001	0.0062	global-SLG%GE	CASSLGWGEQYF	TRBV11-2	TRBJ2-7		716_3mo	0.000277
640	S%GGGE	0.015	3	3	5.8e-07	1	0.17	0.54	0.001	0.0062	global-S%GGGE	CASSRGGGELFF	TRBV6-2	TRBJ2-2		730_3mo	0.000413
640	S%GGGE	0.015	3	3	5.8e-07	1	0.17	0.54	0.001	0.0062	global-S%GGGE	CASSLGGGELFF	TRBV5-1	TRBJ2-2		720_12mo	0.000433
640	S%GGGE	0.015	3	3	5.8e-07	1	0.17	0.54	0.001	0.0062	global-S%GGGE	CASSFGGGEQYF	TRBV11-3	TRBJ2-7		716_dg	0.000324
643	G%QET	0.015	4	3	2.1e-08	1	0.005	0.68	0.001	0.0062	global-G%QET	CSAGLQETQYF	TRBV20-1	TRBJ2-5		720_12mo	0.000433
643	G%QET	0.015	4	3	2.1e-08	1	0.005	0.68	0.001	0.0062	global-G%QET	CSAGLQETQYF	TRBV20-1	TRBJ2-5		720_3mo	0.000466
643	G%QET	0.015	4	3	2.1e-08	1	0.005	0.68	0.001	0.0062	global-G%QET	CASGPQETQYF	TRBV10-3	TRBJ2-5		730_dg	0.000313
643	G%QET	0.015	4	3	2.1e-08	1	0.005	0.68	0.001	0.0062	global-G%QET	CSGGVQETQYF	TRBV20-1	TRBJ2-5		716_12mo	0.000213
650	S%NYG	0.015	3	3	8.6e-07	1	0.18	0.76	0.001	0.0062	global-S%NYG	CASSFNYGYTF	TRBV12-3	TRBJ1-2		720_3mo	0.000466
650	S%NYG	0.015	3	3	8.6e-07	1	0.18	0.76	0.001	0.0062	global-S%NYG	CASSNNYGYTF	TRBV7-9	TRBJ1-2		716_12mo	0.000213
650	S%NYG	0.015	3	3	8.6e-07	1	0.18	0.76	0.001	0.0062	global-S%NYG	CSASDNYGYTF	TRBV20-1	TRBJ1-2		716_3mo	0.000277
730	SSG%E	0.021	3	3	1.2e-07	1	0.033	0.58	0.001	0.0062	global-SSG%E	CASSSGLEAFF	TRBV6-5	TRBJ1-1		716_3mo	0.000277
730	SSG%E	0.021	3	3	1.2e-07	1	0.033	0.58	0.001	0.0062	global-SSG%E	CASSSGLEAFF	TRBV6-5	TRBJ1-1		716_dg	0.000324
730	SSG%E	0.021	3	3	1.2e-07	1	0.033	0.58	0.001	0.0062	global-SSG%E	CSASSGGELFF	TRBV20-1	TRBJ2-2		716_dg	0.000324
730	SSG%E	0.021	3	3	1.2e-07	1	0.033	0.58	0.001	0.0062	global-SSG%E	CASSSGYEQYF	TRBV7-9	TRBJ2-7		716_12mo	0.000638
731	SQG%E	0.021	3	3	3.1e-07	1	0.052	0.96	0.001	0.0062	global-SQG%E	CASSQGSEQYF	TRBV3-1	TRBJ2-7		716_3mo	0.000277
731	SQG%E	0.021	3	3	3.1e-07	1	0.052	0.96	0.001	0.0062	global-SQG%E	CASSQGNEQFF	TRBV4-2	TRBJ2-1		716_3mo	0.000277
731	SQG%E	0.021	3	3	3.1e-07	1	0.052	0.96	0.001	0.0062	global-SQG%E	CASSQGTEAFF	TRBV6-2	TRBJ1-1		716_12mo	0.000213
731	SQG%E	0.021	3	3	3.1e-07	1	0.052	0.96	0.001	0.0062	global-SQG%E	CASSQGTEAFF	TRBV6-2	TRBJ1-1		716_3mo	0.000277
731	SQG%E	0.021	3	3	3.1e-07	1	0.052	0.96	0.001	0.0062	global-SQG%E	CASSQGTEAFF	TRBV6-2	TRBJ1-1		716_dg	0.000324
787	S%GGTE	0.026	3	3	3.3e-07	1	0.092	0.58	0.001	0.0062	global-S%GGTE	CASSLGGTEQYF	TRBV11-3	TRBJ2-7		730_dg	0.000313
787	S%GGTE	0.026	3	3	3.3e-07	1	0.092	0.58	0.001	0.0062	global-S%GGTE	CSASTGGTEAFF	TRBV20-1	TRBJ1-1		720_3mo	0.000466
787	S%GGTE	0.026	3	3	3.3e-07	1	0.092	0.58	0.001	0.0062	global-S%GGTE	CSASGGGTEAFF	TRBV20-1	TRBJ1-1		716_dg	0.000324
789	G%NTE	0.026	5	3	2.4e-10	1	0.001	0.038	0.001	0.0062	global-G%NTE	CSAGANTEAFF	TRBV20-1	TRBJ1-1		720_12mo	0.008669
789	G%NTE	0.026	5	3	2.4e-10	1	0.001	0.038	0.001	0.0062	global-G%NTE	CSAGANTEAFF	TRBV20-1	TRBJ1-1		720_12mo	0.002601
789	G%NTE	0.026	5	3	2.4e-10	1	0.001	0.038	0.001	0.0062	global-G%NTE	CSAGANTEAFF	TRBV20-1	TRBJ1-1		720_3mo	0.00466
789	G%NTE	0.026	5	3	2.4e-10	1	0.001	0.038	0.001	0.0062	global-G%NTE	CSAGANTEAFF	TRBV20-1	TRBJ1-1		720_3mo	0.003728
789	G%NTE	0.026	5	3	2.4e-10	1	0.001	0.038	0.001	0.0062	global-G%NTE	CSAGANTEAFF	TRBV20-1	TRBJ1-1		720_dg	0.008745
789	G%NTE	0.026	5	3	2.4e-10	1	0.001	0.038	0.001	0.0062	global-G%NTE	CSAGANTEAFF	TRBV20-1	TRBJ1-1		720_dg	0.000937
789	G%NTE	0.026	5	3	2.4e-10	1	0.001	0.038	0.001	0.0062	global-G%NTE	CSAGSNTEAFF	TRBV20-1	TRBJ1-1		716_12mo	0.000213
789	G%NTE	0.026	5	3	2.4e-10	1	0.001	0.038	0.001	0.0062	global-G%NTE	CSVGGNTEAFF	TRBV29-1	TRBJ1-1		706_3mo	0.000833
808	S%GNTE	0.03	4	3	1.5e-07	1	0.047	0.5	0.001	0.0062	global-S%GNTE	CASSFGNTEAFF	TRBV5-6	TRBJ1-1		720_3mo	0.000466
808	S%GNTE	0.03	4	3	1.5e-07	1	0.047	0.5	0.001	0.0062	global-S%GNTE	CASSFGNTEAFF	TRBV5-6	TRBJ1-1		720_dg	0.000937
808	S%GNTE	0.03	4	3	1.5e-07	1	0.047	0.5	0.001	0.0062	global-S%GNTE	CASSFGNTEAFF	TRBV5-6	TRBJ1-1		720_dg	0.000312
808	S%GNTE	0.03	4	3	1.5e-07	1	0.047	0.5	0.001	0.0062	global-S%GNTE	CSASGGNTEAFF	TRBV20-1	TRBJ1-1		730_dg	0.000313
808	S%GNTE	0.03	4	3	1.5e-07	1	0.047	0.5	0.001	0.0062	global-S%GNTE	CSTSTGNTEAFF	TRBV29-1	TRBJ1-1		716_12mo	0.000213
820	SL%GE	0.031	3	3	7.5e-07	1	0.19	0.65	0.001	0.0062	global-SL%GE	CASSLRGEQFF	TRBV18	TRBJ2-1		716_3mo	0.000277
820	SL%GE	0.031	3	3	7.5e-07	1	0.19	0.65	0.001	0.0062	global-SL%GE	CASSLSGELFF	TRBV5-6	TRBJ2-2		730_dg	0.000313
820	SL%GE	0.031	3	3	7.5e-07	1	0.19	0.65	0.001	0.0062	global-SL%GE	CASSLWGEQFF	TRBV27	TRBJ2-1		720_12mo	0.000433
821	S%TGE	0.032	1	3	6.1e-07	1	0.19	0.51	0.001	0.0062	global-S%TGE	CASSSTGELFF	TRBV6-5	TRBJ2-2		730_3mo	0.000413
821	S%TGE	0.032	1	3	6.1e-07	1	0.19	0.51	0.001	0.0062	global-S%TGE	CSASYTGELFF	TRBV20-1	TRBJ2-2		730_3mo	0.000413
821	S%TGE	0.032	1	3	6.1e-07	1	0.19	0.51	0.001	0.0062	global-S%TGE	CASSATGELFF	TRBV28	TRBJ2-2		730_3mo	0.000413
865	SRG%E	0.041	2	3	1.1e-06	1	0.2	0.9	0.001	0.0062	global-SRG%E	CAISRGYEQYF	TRBV10-3	TRBJ2-7		716_12mo	0.000213
865	SRG%E	0.041	2	3	1.1e-06	1	0.2	0.9	0.001	0.0062	global-SRG%E	CASSRGHEAFF	TRBV7-2	TRBJ1-1		730_dg	0.000313
865	SRG%E	0.041	2	3	1.1e-06	1	0.2	0.9	0.001	0.0062	global-SRG%E	CASSRGYEQYF	TRBV18	TRBJ2-7		730_dg	0.000313
891	S%STDT	0.047	3	3	1.9e-07	1	0.19	0.16	0.001	0.0062	global-S%STDT	CASSFSTDTQYF	TRBV7-2	TRBJ2-3		716_3mo	0.000277
891	S%STDT	0.047	3	3	1.9e-07	1	0.19	0.16	0.001	0.0062	global-S%STDT	CASSPSTDTQYF	TRBV28	TRBJ2-3		706_dg	0.001214
891	S%STDT	0.047	3	3	1.9e-07	1	0.19	0.16	0.001	0.0062	global-S%STDT	CASSSSTDTQYF	TRBV12-4	TRBJ2-3		706_3mo	0.000833
