# Supplementary material for: IFN-α with dasatinib broadens the immune repertoire in patients with chronic-phase chronic myeloid leukemia
Source: J Clin Invest. 2022 Sep 1;132(17):e152585. doi: 10.1172/JCI152585 (PMC9433106; doi:10.1172/JCI152585)
Supplement: Supplemental table 5 [file jci-132-152585-s012.xlsx]

## Sheet: TCRGP results
Supplementary Table 5: Significant antigen predictions with TCRGP
v_trb	trb_cdr3s_aa	predicted target			Tested epitopes:
TRBV6-5	CASSYQTGTGVYGYTF	NLVPMVATV_cdr3b			GILGFVFTL_cdr3b (Influenza A M1 antigen)
TRBV12-4	CASSSAYYGYTF	NLVPMVATV_cdr3b			GLCTLVAML_cdr3b (EBV BMLF1 antigen)
TRBV6-5	CASSYQTGTGVYGYTF	NLVPMVATV_cdr3b			IPSINVHHY_cdr3b (CMV p65 antigen)
TRBV12-4	CASSSANYGYTF	NLVPMVATV_cdr3b			NLVPMVATV_cdr3b (CMV p65 antigen)
TRBV12-4	CASSSANYGYTF	NLVPMVATV_cdr3b			RAKFKQLL_cdr3b (EBV BZLF1 antigen)
TRBV12-4	CASSSANYGYTF	NLVPMVATV_cdr3b			RPRGEVRFL_cdr3b (HSV2 B7 antigen)
TRBV12-4	CASSSANYGYTF	NLVPMVATV_cdr3b			TPRVTGGGAM_cdr3b (CMV p65 antigen)
TRBV12-4	CASSSAYYGYTF	NLVPMVATV_cdr3b			YVLDHLIVV_cdr3b (EBV BRLF1 antigen)
TRBV12-4	CASSSANYGYTF	NLVPMVATV_cdr3b
TRBV6-5	CASSYQTGTGVYGYTF	NLVPMVATV_cdr3b
TRBV6-5	CASSYQTGTGVYGYTF	NLVPMVATV_cdr3b
TRBV6-5	CASSYQTGTGVYGYTF	NLVPMVATV_cdr3b
TRBV6-5	CASSYQTGTGVYGYTF	NLVPMVATV_cdr3b
TRBV12-4	CASSSANYGYTF	NLVPMVATV_cdr3b
TRBV6-5	CASSPQTGTLYGYTF	NLVPMVATV_cdr3b
TRBV6-5	CASSPQTGTLYGYTF	NLVPMVATV_cdr3b
TRBV6-5	CASSPQTGTLYGYTF	NLVPMVATV_cdr3b
TRBV6-5	CASSPQTGTLYGYTF	NLVPMVATV_cdr3b
TRBV6-5	CASSPQTGTLYGYTF	NLVPMVATV_cdr3b
TRBV6-5	CASSPQTGTLYGYTF	NLVPMVATV_cdr3b
TRBV6-5	CASSPQTGTLYGYTF	NLVPMVATV_cdr3b
TRBV6-5	CASSPQTGTLYGYTF	NLVPMVATV_cdr3b
TRBV6-5	CASSPQTGTLYGYTF	NLVPMVATV_cdr3b
TRBV6-5	CASSPQTGTLYGYTF	NLVPMVATV_cdr3b
TRBV6-5	CASSPQTGTLYGYTF	NLVPMVATV_cdr3b
TRBV6-5	CASSPQTGTLYGYTF	NLVPMVATV_cdr3b
TRBV6-5	CASSPQTGTLYGYTF	NLVPMVATV_cdr3b
TRBV6-5	CASSPQTGTLYGYTF	NLVPMVATV_cdr3b
TRBV6-5	CASSPQTGTLYGYTF	NLVPMVATV_cdr3b
TRBV6-5	CASSPQTGTLYGYTF	NLVPMVATV_cdr3b
TRBV6-5	CASSPQTGTLYGYTF	NLVPMVATV_cdr3b
TRBV6-5	CASSPQTGTLYGYTF	NLVPMVATV_cdr3b
TRBV6-5	CASSPQTGTLYGYTF	NLVPMVATV_cdr3b
TRBV6-5	CASSPQTGTLYGYTF	NLVPMVATV_cdr3b
TRBV6-5	CASSPQTGTLYGYTF	NLVPMVATV_cdr3b
TRBV6-5	CASSPQTGTLYGYTF	NLVPMVATV_cdr3b
TRBV6-5	CASSPQTGTLYGYTF	NLVPMVATV_cdr3b
TRBV6-5	CASSPQTGTLYGYTF	NLVPMVATV_cdr3b
TRBV6-5	CASSPQTGTLYGYTF	NLVPMVATV_cdr3b
TRBV6-5	CASSPQTGTLYGYTF	NLVPMVATV_cdr3b
TRBV6-5	CASSPQTGTLYGYTF	NLVPMVATV_cdr3b
TRBV6-5	CASSPQTGTLYGYTF	NLVPMVATV_cdr3b
TRBV6-5	CASSPQTGTLYGYTF	NLVPMVATV_cdr3b
TRBV6-5	CASSPQTGTLYGYTF	NLVPMVATV_cdr3b
TRBV6-5	CASSPQTGTLYGYTF	NLVPMVATV_cdr3b
TRBV6-5	CASSPQTGTLYGYTF	NLVPMVATV_cdr3b
TRBV6-5	CASSPQTGTLYGYTF	NLVPMVATV_cdr3b
TRBV6-5	CASSPQTGTLYGYTF	NLVPMVATV_cdr3b
TRBV6-5	CASSPQTGTLYGYTF	NLVPMVATV_cdr3b
TRBV6-5	CASSPQTGTLYGYTF	NLVPMVATV_cdr3b
TRBV6-5	CASSPQTGTLYGYTF	NLVPMVATV_cdr3b
TRBV6-5	CASSPQTGTLYGYTF	NLVPMVATV_cdr3b
TRBV6-5	CASSPQTGTLYGYTF	NLVPMVATV_cdr3b
TRBV6-5	CASSPQTGTLYGYTF	NLVPMVATV_cdr3b
TRBV6-5	CASSPQTGTLYGYTF	NLVPMVATV_cdr3b
TRBV6-5	CASSPQTGTLYGYTF	NLVPMVATV_cdr3b
TRBV6-5	CASSPQTGTLYGYTF	NLVPMVATV_cdr3b
TRBV6-5	CASSPQTGTLYGYTF	NLVPMVATV_cdr3b
TRBV28	CASSFQGYTEAFF	NLVPMVATV_cdr3b
TRBV28	CASSFQGYTEAFF	NLVPMVATV_cdr3b
TRBV28	CASSFQGYTEAFF	NLVPMVATV_cdr3b
TRBV28	CASSFQGYTEAFF	NLVPMVATV_cdr3b
TRBV28	CASSFQGYTEAFF	NLVPMVATV_cdr3b
TRBV28	CASSFQGYTEAFF	NLVPMVATV_cdr3b
TRBV28	CASSFQGYTEAFF	NLVPMVATV_cdr3b
TRBV28	CASSFQGYTEAFF	NLVPMVATV_cdr3b
TRBV28	CASSFQGYTEAFF	NLVPMVATV_cdr3b
TRBV28	CASSFQGYTEAFF	NLVPMVATV_cdr3b
TRBV28	CASSFQGYTEAFF	NLVPMVATV_cdr3b
TRBV28	CASSFQGYTEAFF	NLVPMVATV_cdr3b
TRBV28	CASSFQGYTEAFF	NLVPMVATV_cdr3b
TRBV28	CASSFQGYTEAFF	NLVPMVATV_cdr3b
TRBV28	CASSFQGYTEAFF	NLVPMVATV_cdr3b
TRBV28	CASSFQGYTEAFF	NLVPMVATV_cdr3b
TRBV28	CASSFQGYTEAFF	NLVPMVATV_cdr3b
TRBV28	CASSFQGYTEAFF	NLVPMVATV_cdr3b
TRBV28	CASSFQGYTEAFF	NLVPMVATV_cdr3b
TRBV28	CASSFQGYTEAFF	NLVPMVATV_cdr3b
TRBV28	CASSFQGYTEAFF	NLVPMVATV_cdr3b
TRBV28	CASSFQGYTEAFF	NLVPMVATV_cdr3b
TRBV28	CASSFQGYTEAFF	NLVPMVATV_cdr3b
TRBV28	CASSFQGYTEAFF	NLVPMVATV_cdr3b
TRBV28	CASSFQGYTEAFF	NLVPMVATV_cdr3b
TRBV28	CASSFQGYTEAFF	NLVPMVATV_cdr3b
TRBV28	CASSFQGYTEAFF	NLVPMVATV_cdr3b
TRBV28	CASSFQGYTEAFF	NLVPMVATV_cdr3b
TRBV28	CASSFQGYTEAFF	NLVPMVATV_cdr3b
TRBV28	CASSFQGYTEAFF	NLVPMVATV_cdr3b
TRBV28	CASSFQGYTEAFF	NLVPMVATV_cdr3b
TRBV28	CASSFQGYTEAFF	NLVPMVATV_cdr3b
TRBV28	CASSFQGYTEAFF	NLVPMVATV_cdr3b
TRBV28	CASSFQGYTEAFF	NLVPMVATV_cdr3b
TRBV28	CASSFQGYTEAFF	NLVPMVATV_cdr3b
TRBV28	CASSFQGYTEAFF	NLVPMVATV_cdr3b
TRBV28	CASSFQGYTEAFF	NLVPMVATV_cdr3b
TRBV28	CASSFQGYTEAFF	NLVPMVATV_cdr3b
TRBV28	CASSFQGYTEAFF	NLVPMVATV_cdr3b
TRBV28	CASSFQGYTEAFF	NLVPMVATV_cdr3b
TRBV28	CASSFQGYTEAFF	NLVPMVATV_cdr3b
TRBV28	CASSFQGYTEAFF	NLVPMVATV_cdr3b
TRBV28	CASSFQGYTEAFF	NLVPMVATV_cdr3b
TRBV28	CASSFQGYTEAFF	NLVPMVATV_cdr3b
TRBV28	CASSFQGYTEAFF	NLVPMVATV_cdr3b
TRBV28	CASSFQGYTEAFF	NLVPMVATV_cdr3b
TRBV25-1	CASSLLTEAFF	NLVPMVATV_cdr3b
TRBV25-1	CASSLLTEAFF	NLVPMVATV_cdr3b
TRBV20-1	CSARDEVGNTIYF	GLCTLVAML_cdr3b
TRBV20-1	CSARDEVGNTIYF	GLCTLVAML_cdr3b
TRBV20-1	CSARDEVGNTIYF	GLCTLVAML_cdr3b
TRBV20-1	CSARDEVGNTIYF	GLCTLVAML_cdr3b
TRBV9	CASSVDSTYGYTF	GILGFVFTL_cdr3b
TRBV9	CASSVDSTYGYTF	GILGFVFTL_cdr3b
TRBV9	CASSVDSTYGYTF	GILGFVFTL_cdr3b
TRBV9	CASSVDSTYGYTF	GILGFVFTL_cdr3b
TRBV28	CASSFEVQPQHF	FLYNLLTRV_cdr3b
TRBV28	CASSFEVQPQHF	FLYNLLTRV_cdr3b
TRBV28	CASSFEVQPQHF	FLYNLLTRV_cdr3b
TRBV28	CASSFEVQPQHF	FLYNLLTRV_cdr3b
TRBV7-6	CASSFPNQPQHF	FLYNLLTRV_cdr3b
TRBV7-6	CASSFPNQPQHF	FLYNLLTRV_cdr3b
TRBV7-6	CASSFPNQPQHF	FLYNLLTRV_cdr3b
TRBV7-6	CASSFPNQPQHF	FLYNLLTRV_cdr3b
