# Supplementary material for: IFN-α with dasatinib broadens the immune repertoire in patients with chronic-phase chronic myeloid leukemia
Source: J Clin Invest. 2022 Sep 1;132(17):e152585. doi: 10.1172/JCI152585 (PMC9433106; doi:10.1172/JCI152585)
Supplement: Supplemental table 6 [file jci-132-152585-s013.xlsx]

## Sheet: CellPhoneDB
Supplementary Table 6: Significant ligand - receptor pairs with CellPhoneDB
interacting_pair	ligand_cluster	receptor_cluster	type
NKG2D II receptor - MICB	0 NK CD56dim mature	0 NK CD56dim mature	baseline
HLA-C - KIR2DL3	0 NK CD56dim mature	0 NK CD56dim mature	baseline
HLA-C - KIR2DL1	0 NK CD56dim mature	0 NK CD56dim mature	baseline
TGFB1 - TGFbeta receptor1	0 NK CD56dim mature	0 NK CD56dim mature	baseline
KLRB1 - CLEC2D	0 NK CD56dim mature	0 NK CD56dim mature	baseline
TGFB1 - TGFBR3	0 NK CD56dim mature	0 NK CD56dim mature	baseline
CD94:NKG2C - HLA-E	0 NK CD56dim mature	1 CD8 EM	baseline
CD94:NKG2E - HLA-E	0 NK CD56dim mature	1 CD8 EM	baseline
KLRB1 - CLEC2D	0 NK CD56dim mature	1 CD8 EM	baseline
CD8 receptor - LCK	0 NK CD56dim mature	1 CD8 EM	baseline
TGFB1 - TGFBR3	0 NK CD56dim mature	1 CD8 EM	baseline
KIR2DL3 - FAM3C	0 NK CD56dim mature	10 B-cell immature	baseline
LAMP1 - FAM3C	0 NK CD56dim mature	10 B-cell immature	baseline
HLA-C - FAM3C	0 NK CD56dim mature	10 B-cell immature	baseline
KLRB1 - CLEC2D	0 NK CD56dim mature	10 B-cell immature	baseline
KIR2DL3 - FAM3C	0 NK CD56dim mature	11 B-cell memory	baseline
ADRB2 - VEGFB	0 NK CD56dim mature	11 B-cell memory	baseline
LAMP1 - FAM3C	0 NK CD56dim mature	11 B-cell memory	baseline
TGFB1 - TGFbeta receptor1	0 NK CD56dim mature	11 B-cell memory	baseline
HLA-C - FAM3C	0 NK CD56dim mature	11 B-cell memory	baseline
KLRB1 - CLEC2D	0 NK CD56dim mature	11 B-cell memory	baseline
NCR3 - BAG6	0 NK CD56dim mature	11 B-cell memory	baseline
CD94:NKG2C - HLA-E	0 NK CD56dim mature	12 CD8 MAIT-like	baseline
CD94:NKG2E - HLA-E	0 NK CD56dim mature	12 CD8 MAIT-like	baseline
KLRB1 - CLEC2D	0 NK CD56dim mature	12 CD8 MAIT-like	baseline
TGFB1 - TGFBR3	0 NK CD56dim mature	12 CD8 MAIT-like	baseline
CD94:NKG2C - HLA-E	0 NK CD56dim mature	13 NK CD56bright	baseline
CD94:NKG2E - HLA-E	0 NK CD56dim mature	13 NK CD56bright	baseline
CLEC2B - KLRF1	0 NK CD56dim mature	13 NK CD56bright	baseline
KLRB1 - CLEC2D	0 NK CD56dim mature	13 NK CD56bright	baseline
TGFB1 - TGFBR3	0 NK CD56dim mature	13 NK CD56bright	baseline
CD94:NKG2C - HLA-E	0 NK CD56dim mature	15 Monocyte CD16+	baseline
IL15 receptor - IL15	0 NK CD56dim mature	15 Monocyte CD16+	baseline
LAMP1 - VSTM1	0 NK CD56dim mature	15 Monocyte CD16+	baseline
COPA - SORT1	0 NK CD56dim mature	15 Monocyte CD16+	baseline
CD99 - PILRA	0 NK CD56dim mature	15 Monocyte CD16+	baseline
HLA-F - LILRB1	0 NK CD56dim mature	15 Monocyte CD16+	baseline
CCL4L2 - VSIR	0 NK CD56dim mature	15 Monocyte CD16+	baseline
HLA-F - LILRB2	0 NK CD56dim mature	15 Monocyte CD16+	baseline
CD94:NKG2E - HLA-E	0 NK CD56dim mature	15 Monocyte CD16+	baseline
TNFRSF1B - GRN	0 NK CD56dim mature	15 Monocyte CD16+	baseline
IFNG - Type II IFNR	0 NK CD56dim mature	15 Monocyte CD16+	baseline
CD55 - ADGRE5	0 NK CD56dim mature	15 Monocyte CD16+	baseline
NCR3 - BAG6	0 NK CD56dim mature	15 Monocyte CD16+	baseline
KLRB1 - CLEC2D	0 NK CD56dim mature	2 CD8 cytotoxic	baseline
TGFB1 - TGFBR3	0 NK CD56dim mature	2 CD8 cytotoxic	baseline
KIR2DL3 - FAM3C	0 NK CD56dim mature	3 NK CD56dim activated	baseline
CD94:NKG2C - HLA-E	0 NK CD56dim mature	3 NK CD56dim activated	baseline
HLA-C - KIR2DL3	0 NK CD56dim mature	3 NK CD56dim activated	baseline
HLA-C - KIR2DL1	0 NK CD56dim mature	3 NK CD56dim activated	baseline
CD94:NKG2E - HLA-E	0 NK CD56dim mature	3 NK CD56dim activated	baseline
HLA-C - FAM3C	0 NK CD56dim mature	3 NK CD56dim activated	baseline
CLEC2B - KLRF1	0 NK CD56dim mature	3 NK CD56dim activated	baseline
KLRB1 - CLEC2D	0 NK CD56dim mature	3 NK CD56dim activated	baseline
TGFB1 - TGFBR3	0 NK CD56dim mature	3 NK CD56dim activated	baseline
KLRB1 - CLEC2D	0 NK CD56dim mature	4 CD4 CM/naive	baseline
CD94:NKG2C - HLA-E	0 NK CD56dim mature	5 CD8 EMRA ZNF683+	baseline
TGFB1 - TGFbeta receptor1	0 NK CD56dim mature	5 CD8 EMRA ZNF683+	baseline
CD94:NKG2E - HLA-E	0 NK CD56dim mature	5 CD8 EMRA ZNF683+	baseline
KLRB1 - CLEC2D	0 NK CD56dim mature	5 CD8 EMRA ZNF683+	baseline
CD8 receptor - LCK	0 NK CD56dim mature	5 CD8 EMRA ZNF683+	baseline
NCR3 - BAG6	0 NK CD56dim mature	5 CD8 EMRA ZNF683+	baseline
TGFB1 - TGFBR3	0 NK CD56dim mature	5 CD8 EMRA ZNF683+	baseline
CCL5 - CCR1	0 NK CD56dim mature	6 Monocyte CD16-	baseline
CD226 - NECTIN2	0 NK CD56dim mature	6 Monocyte CD16-	baseline
IL15 receptor - IL15	0 NK CD56dim mature	6 Monocyte CD16-	baseline
LAMP1 - VSTM1	0 NK CD56dim mature	6 Monocyte CD16-	baseline
COPA - SORT1	0 NK CD56dim mature	6 Monocyte CD16-	baseline
CD99 - PILRA	0 NK CD56dim mature	6 Monocyte CD16-	baseline
CCL4L2 - VSIR	0 NK CD56dim mature	6 Monocyte CD16-	baseline
HLA-F - LILRB2	0 NK CD56dim mature	6 Monocyte CD16-	baseline
TNFRSF1B - GRN	0 NK CD56dim mature	6 Monocyte CD16-	baseline
NCR3 - BAG6	0 NK CD56dim mature	6 Monocyte CD16-	baseline
CCL5 - CCR4	0 NK CD56dim mature	7 CD4 Th1-like	baseline
KLRB1 - CLEC2D	0 NK CD56dim mature	7 CD4 Th1-like	baseline
NCR3 - BAG6	0 NK CD56dim mature	7 CD4 Th1-like	baseline
KIR2DL3 - FAM3C	0 NK CD56dim mature	8 CD8 naive	baseline
CD94:NKG2C - HLA-E	0 NK CD56dim mature	8 CD8 naive	baseline
HLA-C - KIR2DL1	0 NK CD56dim mature	8 CD8 naive	baseline
LAMP1 - FAM3C	0 NK CD56dim mature	8 CD8 naive	baseline
TGFB1 - TGFbeta receptor1	0 NK CD56dim mature	8 CD8 naive	baseline
CD94:NKG2E - HLA-E	0 NK CD56dim mature	8 CD8 naive	baseline
HLA-C - FAM3C	0 NK CD56dim mature	8 CD8 naive	baseline
CLEC2B - KLRF1	0 NK CD56dim mature	8 CD8 naive	baseline
KLRB1 - CLEC2D	0 NK CD56dim mature	8 CD8 naive	baseline
CD55 - ADGRE5	0 NK CD56dim mature	8 CD8 naive	baseline
CD8 receptor - LCK	0 NK CD56dim mature	8 CD8 naive	baseline
NCR3 - BAG6	0 NK CD56dim mature	8 CD8 naive	baseline
TGFB1 - TGFBR3	0 NK CD56dim mature	8 CD8 naive	baseline
KLRB1 - CLEC2D	0 NK CD56dim mature	9 CD8 EMRA IFNG+	baseline
TGFB1 - TGFBR3	0 NK CD56dim mature	9 CD8 EMRA IFNG+	baseline
CD94:NKG2E - HLA-E	1 CD8 EM	1 CD8 EM	baseline
CLEC2B - KLRF1	1 CD8 EM	1 CD8 EM	baseline
IFNG - Type II IFNR	1 CD8 EM	1 CD8 EM	baseline
KLRB1 - CLEC2D	1 CD8 EM	1 CD8 EM	baseline
ICAM2 - aLb2 complex	1 CD8 EM	1 CD8 EM	baseline
CD8 receptor - LCK	1 CD8 EM	1 CD8 EM	baseline
CD2 - CD58	1 CD8 EM	1 CD8 EM	baseline
TGFB1 - TGFBR3	1 CD8 EM	1 CD8 EM	baseline
PTPRC - CD22	1 CD8 EM	10 B-cell immature	baseline
LAMP1 - FAM3C	1 CD8 EM	10 B-cell immature	baseline
HLA-C - FAM3C	1 CD8 EM	10 B-cell immature	baseline
IFNG - Type II IFNR	1 CD8 EM	10 B-cell immature	baseline
KLRB1 - CLEC2D	1 CD8 EM	10 B-cell immature	baseline
CD27 - CD70	1 CD8 EM	11 B-cell memory	baseline
ADRB2 - VEGFB	1 CD8 EM	11 B-cell memory	baseline
PTPRC - CD22	1 CD8 EM	11 B-cell memory	baseline
TGFB1 - TGFbeta receptor1	1 CD8 EM	11 B-cell memory	baseline
HLA-C - FAM3C	1 CD8 EM	11 B-cell memory	baseline
IFNG - Type II IFNR	1 CD8 EM	11 B-cell memory	baseline
KLRB1 - CLEC2D	1 CD8 EM	11 B-cell memory	baseline
CD8 receptor - LCK	1 CD8 EM	11 B-cell memory	baseline
CD2 - CD58	1 CD8 EM	11 B-cell memory	baseline
HLA-E - KLRC1	1 CD8 EM	12 CD8 MAIT-like	baseline
CD160 - TNFRSF14	1 CD8 EM	12 CD8 MAIT-like	baseline
CD94:NKG2E - HLA-E	1 CD8 EM	12 CD8 MAIT-like	baseline
IFNG - Type II IFNR	1 CD8 EM	12 CD8 MAIT-like	baseline
KLRB1 - CLEC2D	1 CD8 EM	12 CD8 MAIT-like	baseline
CD8 receptor - LCK	1 CD8 EM	12 CD8 MAIT-like	baseline
HLA-E - KLRC2	1 CD8 EM	13 NK CD56bright	baseline
HLA-E - KLRC1	1 CD8 EM	13 NK CD56bright	baseline
CD94:NKG2E - HLA-E	1 CD8 EM	13 NK CD56bright	baseline
HLA-E - KLRK1	1 CD8 EM	13 NK CD56bright	baseline
CLEC2B - KLRF1	1 CD8 EM	13 NK CD56bright	baseline
IFNG - Type II IFNR	1 CD8 EM	13 NK CD56bright	baseline
CD8 receptor - LCK	1 CD8 EM	13 NK CD56bright	baseline
CD2 - CD58	1 CD8 EM	13 NK CD56bright	baseline
TGFB1 - TGFBR3	1 CD8 EM	13 NK CD56bright	baseline
LTA - LTBR	1 CD8 EM	15 Monocyte CD16+	baseline
IL15 receptor - IL15	1 CD8 EM	15 Monocyte CD16+	baseline
LTA - TNFRSF1B	1 CD8 EM	15 Monocyte CD16+	baseline
LAMP1 - VSTM1	1 CD8 EM	15 Monocyte CD16+	baseline
LTA - TNFRSF1A	1 CD8 EM	15 Monocyte CD16+	baseline
COPA - SORT1	1 CD8 EM	15 Monocyte CD16+	baseline
CD99 - PILRA	1 CD8 EM	15 Monocyte CD16+	baseline
HLA-F - LILRB1	1 CD8 EM	15 Monocyte CD16+	baseline
CCL4L2 - VSIR	1 CD8 EM	15 Monocyte CD16+	baseline
HLA-F - LILRB2	1 CD8 EM	15 Monocyte CD16+	baseline
CD160 - TNFRSF14	1 CD8 EM	15 Monocyte CD16+	baseline
CD94:NKG2E - HLA-E	1 CD8 EM	15 Monocyte CD16+	baseline
LTA - TNFRSF14	1 CD8 EM	15 Monocyte CD16+	baseline
TNF - VSIR	1 CD8 EM	15 Monocyte CD16+	baseline
TNFRSF1B - GRN	1 CD8 EM	15 Monocyte CD16+	baseline
TNF - TNFRSF1B	1 CD8 EM	15 Monocyte CD16+	baseline
ICAM3 - aLb2 complex	1 CD8 EM	15 Monocyte CD16+	baseline
IFNG - Type II IFNR	1 CD8 EM	15 Monocyte CD16+	baseline
SELL - SELPLG	1 CD8 EM	15 Monocyte CD16+	baseline
ICAM2 - aLb2 complex	1 CD8 EM	15 Monocyte CD16+	baseline
CD55 - ADGRE5	1 CD8 EM	15 Monocyte CD16+	baseline
NCR3 - BAG6	1 CD8 EM	15 Monocyte CD16+	baseline
CD2 - CD58	1 CD8 EM	15 Monocyte CD16+	baseline
MIF - TNFRSF14	1 CD8 EM	15 Monocyte CD16+	baseline
LTA - RIPK1	1 CD8 EM	2 CD8 cytotoxic	baseline
IFNG - Type II IFNR	1 CD8 EM	2 CD8 cytotoxic	baseline
KLRB1 - CLEC2D	1 CD8 EM	2 CD8 cytotoxic	baseline
CD8 receptor - LCK	1 CD8 EM	2 CD8 cytotoxic	baseline
CD2 - CD58	1 CD8 EM	2 CD8 cytotoxic	baseline
TGFB1 - TGFBR3	1 CD8 EM	2 CD8 cytotoxic	baseline
HLA-A - KIR3DL1	1 CD8 EM	3 NK CD56dim activated	baseline
HLA-F - KIR3DL1	1 CD8 EM	3 NK CD56dim activated	baseline
HLA-C - KIR2DL3	1 CD8 EM	3 NK CD56dim activated	baseline
LTA - TNFRSF1A	1 CD8 EM	3 NK CD56dim activated	baseline
HLA-C - KIR2DL1	1 CD8 EM	3 NK CD56dim activated	baseline
HLA-B - KIR3DL2	1 CD8 EM	3 NK CD56dim activated	baseline
HLA-E - KLRC1	1 CD8 EM	3 NK CD56dim activated	baseline
HLA-F - KIR3DL2	1 CD8 EM	3 NK CD56dim activated	baseline
CD94:NKG2E - HLA-E	1 CD8 EM	3 NK CD56dim activated	baseline
HLA-C - FAM3C	1 CD8 EM	3 NK CD56dim activated	baseline
HLA-E - KLRK1	1 CD8 EM	3 NK CD56dim activated	baseline
CLEC2B - KLRF1	1 CD8 EM	3 NK CD56dim activated	baseline
ICAM3 - aLb2 complex	1 CD8 EM	3 NK CD56dim activated	baseline
IFNG - Type II IFNR	1 CD8 EM	3 NK CD56dim activated	baseline
SELL - SELPLG	1 CD8 EM	3 NK CD56dim activated	baseline
ICAM2 - aLb2 complex	1 CD8 EM	3 NK CD56dim activated	baseline
CD8 receptor - LCK	1 CD8 EM	3 NK CD56dim activated	baseline
CD2 - CD58	1 CD8 EM	3 NK CD56dim activated	baseline
TGFB1 - TGFBR3	1 CD8 EM	3 NK CD56dim activated	baseline
CD160 - TNFRSF14	1 CD8 EM	4 CD4 CM/naive	baseline
KLRB1 - CLEC2D	1 CD8 EM	4 CD4 CM/naive	baseline
CD8 receptor - LCK	1 CD8 EM	4 CD4 CM/naive	baseline
CD160 - TNFRSF14	1 CD8 EM	5 CD8 EMRA ZNF683+	baseline
TGFB1 - TGFbeta receptor1	1 CD8 EM	5 CD8 EMRA ZNF683+	baseline
CD94:NKG2E - HLA-E	1 CD8 EM	5 CD8 EMRA ZNF683+	baseline
HLA-E - KLRK1	1 CD8 EM	5 CD8 EMRA ZNF683+	baseline
CLEC2B - KLRF1	1 CD8 EM	5 CD8 EMRA ZNF683+	baseline
KLRB1 - CLEC2D	1 CD8 EM	5 CD8 EMRA ZNF683+	baseline
ICAM2 - aLb2 complex	1 CD8 EM	5 CD8 EMRA ZNF683+	baseline
CD8 receptor - LCK	1 CD8 EM	5 CD8 EMRA ZNF683+	baseline
CD2 - CD58	1 CD8 EM	5 CD8 EMRA ZNF683+	baseline
TGFB1 - TGFBR3	1 CD8 EM	5 CD8 EMRA ZNF683+	baseline
TIGIT - NECTIN2	1 CD8 EM	6 Monocyte CD16-	baseline
CCL5 - CCR1	1 CD8 EM	6 Monocyte CD16-	baseline
LTA - LTBR	1 CD8 EM	6 Monocyte CD16-	baseline
IL15 receptor - IL15	1 CD8 EM	6 Monocyte CD16-	baseline
ANXA1 - FPR1	1 CD8 EM	6 Monocyte CD16-	baseline
CD44 - HBEGF	1 CD8 EM	6 Monocyte CD16-	baseline
LTA - TNFRSF1B	1 CD8 EM	6 Monocyte CD16-	baseline
LAMP1 - VSTM1	1 CD8 EM	6 Monocyte CD16-	baseline
LTA - TNFRSF1A	1 CD8 EM	6 Monocyte CD16-	baseline
CD99 - PILRA	1 CD8 EM	6 Monocyte CD16-	baseline
CCL4L2 - VSIR	1 CD8 EM	6 Monocyte CD16-	baseline
HLA-F - LILRB2	1 CD8 EM	6 Monocyte CD16-	baseline
CD160 - TNFRSF14	1 CD8 EM	6 Monocyte CD16-	baseline
LTA - TNFRSF14	1 CD8 EM	6 Monocyte CD16-	baseline
TNF - VSIR	1 CD8 EM	6 Monocyte CD16-	baseline
TNFRSF1B - GRN	1 CD8 EM	6 Monocyte CD16-	baseline
TNF - TNFRSF1B	1 CD8 EM	6 Monocyte CD16-	baseline
IFNG - Type II IFNR	1 CD8 EM	6 Monocyte CD16-	baseline
CD2 - CD58	1 CD8 EM	6 Monocyte CD16-	baseline
CCL5 - CCR4	1 CD8 EM	7 CD4 Th1-like	baseline
CD160 - TNFRSF14	1 CD8 EM	7 CD4 Th1-like	baseline
IFNG - Type II IFNR	1 CD8 EM	7 CD4 Th1-like	baseline
KLRB1 - CLEC2D	1 CD8 EM	7 CD4 Th1-like	baseline
CD8 receptor - LCK	1 CD8 EM	7 CD4 Th1-like	baseline
CD2 - CD58	1 CD8 EM	7 CD4 Th1-like	baseline
HLA-C - KIR2DL1	1 CD8 EM	8 CD8 naive	baseline
HLA-B - KIR3DL2	1 CD8 EM	8 CD8 naive	baseline
HLA-E - KLRC1	1 CD8 EM	8 CD8 naive	baseline
LTA - RIPK1	1 CD8 EM	8 CD8 naive	baseline
CD160 - TNFRSF14	1 CD8 EM	8 CD8 naive	baseline
TGFB1 - TGFbeta receptor1	1 CD8 EM	8 CD8 naive	baseline
HLA-F - KIR3DL2	1 CD8 EM	8 CD8 naive	baseline
CD94:NKG2E - HLA-E	1 CD8 EM	8 CD8 naive	baseline
HLA-C - FAM3C	1 CD8 EM	8 CD8 naive	baseline
HLA-E - KLRK1	1 CD8 EM	8 CD8 naive	baseline
CLEC2B - KLRF1	1 CD8 EM	8 CD8 naive	baseline
ICAM3 - aLb2 complex	1 CD8 EM	8 CD8 naive	baseline
IFNG - Type II IFNR	1 CD8 EM	8 CD8 naive	baseline
KLRB1 - CLEC2D	1 CD8 EM	8 CD8 naive	baseline
ICAM2 - aLb2 complex	1 CD8 EM	8 CD8 naive	baseline
CD55 - ADGRE5	1 CD8 EM	8 CD8 naive	baseline
CD8 receptor - LCK	1 CD8 EM	8 CD8 naive	baseline
CD2 - CD58	1 CD8 EM	8 CD8 naive	baseline
TGFB1 - TGFBR3	1 CD8 EM	8 CD8 naive	baseline
HLA-B - KIR3DL2	1 CD8 EM	9 CD8 EMRA IFNG+	baseline
LTA - RIPK1	1 CD8 EM	9 CD8 EMRA IFNG+	baseline
CD160 - TNFRSF14	1 CD8 EM	9 CD8 EMRA IFNG+	baseline
HLA-F - KIR3DL2	1 CD8 EM	9 CD8 EMRA IFNG+	baseline
HLA-E - KLRK1	1 CD8 EM	9 CD8 EMRA IFNG+	baseline
CLEC2B - KLRF1	1 CD8 EM	9 CD8 EMRA IFNG+	baseline
IFNG - Type II IFNR	1 CD8 EM	9 CD8 EMRA IFNG+	baseline
KLRB1 - CLEC2D	1 CD8 EM	9 CD8 EMRA IFNG+	baseline
CD8 receptor - LCK	1 CD8 EM	9 CD8 EMRA IFNG+	baseline
TGFB1 - TGFBR3	1 CD8 EM	9 CD8 EMRA IFNG+	baseline
BTLA - TNFRSF14	10 B-cell immature	10 B-cell immature	baseline
CD74 - APP	10 B-cell immature	10 B-cell immature	baseline
FAM3C - CLEC2D	10 B-cell immature	10 B-cell immature	baseline
CD74 - COPA	10 B-cell immature	10 B-cell immature	baseline
CD74 - MIF	10 B-cell immature	10 B-cell immature	baseline
HLA-DPA1 - TNFSF9	10 B-cell immature	11 B-cell memory	baseline
CD74 - APP	10 B-cell immature	11 B-cell memory	baseline
FAM3C - CLEC2D	10 B-cell immature	11 B-cell memory	baseline
LGALS9 - CD47	10 B-cell immature	11 B-cell memory	baseline
CD74 - COPA	10 B-cell immature	11 B-cell memory	baseline
CD74 - MIF	10 B-cell immature	11 B-cell memory	baseline
BTLA - TNFRSF14	10 B-cell immature	12 CD8 MAIT-like	baseline
CD72 - SEMA4D	10 B-cell immature	12 CD8 MAIT-like	baseline
FAM3C - CLEC2D	10 B-cell immature	12 CD8 MAIT-like	baseline
ALOX5 - ALOX5AP	10 B-cell immature	12 CD8 MAIT-like	baseline
CD74 - COPA	10 B-cell immature	12 CD8 MAIT-like	baseline
CD74 - MIF	10 B-cell immature	12 CD8 MAIT-like	baseline
CD55 - ADGRE5	10 B-cell immature	12 CD8 MAIT-like	baseline
FCER2 - aXb2 complex	10 B-cell immature	13 NK CD56bright	baseline
BTLA - TNFRSF14	10 B-cell immature	13 NK CD56bright	baseline
FCER2 - aMb2 complex	10 B-cell immature	13 NK CD56bright	baseline
FAM3C - CLEC2D	10 B-cell immature	13 NK CD56bright	baseline
LGALS9 - CD44	10 B-cell immature	13 NK CD56bright	baseline
CLEC2B - KLRF1	10 B-cell immature	13 NK CD56bright	baseline
CD74 - COPA	10 B-cell immature	13 NK CD56bright	baseline
CD74 - MIF	10 B-cell immature	13 NK CD56bright	baseline
CD55 - ADGRE5	10 B-cell immature	13 NK CD56bright	baseline
TNFRSF13C - TNFSF13B	10 B-cell immature	15 Monocyte CD16+	baseline
CD40 - TNFSF13B	10 B-cell immature	15 Monocyte CD16+	baseline
HLA-DPB1 - TNFSF13B	10 B-cell immature	15 Monocyte CD16+	baseline
FCER2 - aXb2 complex	10 B-cell immature	15 Monocyte CD16+	baseline
BTLA - TNFRSF14	10 B-cell immature	15 Monocyte CD16+	baseline
TFRC - TNFSF13B	10 B-cell immature	15 Monocyte CD16+	baseline
TNFRSF10A - TNFSF10	10 B-cell immature	15 Monocyte CD16+	baseline
LGALS9 - LRP1	10 B-cell immature	15 Monocyte CD16+	baseline
TNFRSF10B - TNFSF10	10 B-cell immature	15 Monocyte CD16+	baseline
FCER2 - aMb2 complex	10 B-cell immature	15 Monocyte CD16+	baseline
CD72 - SEMA4D	10 B-cell immature	15 Monocyte CD16+	baseline
CD74 - APP	10 B-cell immature	15 Monocyte CD16+	baseline
COPA - SORT1	10 B-cell immature	15 Monocyte CD16+	baseline
CD99 - PILRA	10 B-cell immature	15 Monocyte CD16+	baseline
HLA-F - LILRB1	10 B-cell immature	15 Monocyte CD16+	baseline
HLA-F - LILRB2	10 B-cell immature	15 Monocyte CD16+	baseline
LGALS9 - CD44	10 B-cell immature	15 Monocyte CD16+	baseline
LGALS9 - CD47	10 B-cell immature	15 Monocyte CD16+	baseline
ICAM3 - aLb2 complex	10 B-cell immature	15 Monocyte CD16+	baseline
CD74 - COPA	10 B-cell immature	15 Monocyte CD16+	baseline
CD74 - MIF	10 B-cell immature	15 Monocyte CD16+	baseline
SELL - SELPLG	10 B-cell immature	15 Monocyte CD16+	baseline
ICAM2 - aLb2 complex	10 B-cell immature	15 Monocyte CD16+	baseline
CD55 - ADGRE5	10 B-cell immature	15 Monocyte CD16+	baseline
NCR3 - BAG6	10 B-cell immature	15 Monocyte CD16+	baseline
BTLA - TNFRSF14	10 B-cell immature	2 CD8 cytotoxic	baseline
FCER2 - aMb2 complex	10 B-cell immature	2 CD8 cytotoxic	baseline
CD72 - SEMA4D	10 B-cell immature	2 CD8 cytotoxic	baseline
FAM3C - CLEC2D	10 B-cell immature	2 CD8 cytotoxic	baseline
CD74 - COPA	10 B-cell immature	2 CD8 cytotoxic	baseline
CD74 - MIF	10 B-cell immature	2 CD8 cytotoxic	baseline
CD55 - ADGRE5	10 B-cell immature	2 CD8 cytotoxic	baseline
FCER2 - aXb2 complex	10 B-cell immature	3 NK CD56dim activated	baseline
LGALS9 - HAVCR2	10 B-cell immature	3 NK CD56dim activated	baseline
FCER2 - aMb2 complex	10 B-cell immature	3 NK CD56dim activated	baseline
CD72 - SEMA4D	10 B-cell immature	3 NK CD56dim activated	baseline
ALOX5 - ALOX5AP	10 B-cell immature	3 NK CD56dim activated	baseline
CLEC2B - KLRF1	10 B-cell immature	3 NK CD56dim activated	baseline
CD74 - COPA	10 B-cell immature	3 NK CD56dim activated	baseline
CD74 - MIF	10 B-cell immature	3 NK CD56dim activated	baseline
SELL - SELPLG	10 B-cell immature	3 NK CD56dim activated	baseline
ICAM2 - aLb2 complex	10 B-cell immature	3 NK CD56dim activated	baseline
CD55 - ADGRE5	10 B-cell immature	3 NK CD56dim activated	baseline
CD40 - CD40LG	10 B-cell immature	4 CD4 CM/naive	baseline
BTLA - TNFRSF14	10 B-cell immature	4 CD4 CM/naive	baseline
CD72 - SEMA4D	10 B-cell immature	4 CD4 CM/naive	baseline
CD74 - APP	10 B-cell immature	4 CD4 CM/naive	baseline
FAM3C - CLEC2D	10 B-cell immature	4 CD4 CM/naive	baseline
CD74 - COPA	10 B-cell immature	4 CD4 CM/naive	baseline
CD74 - MIF	10 B-cell immature	4 CD4 CM/naive	baseline
BTLA - TNFRSF14	10 B-cell immature	5 CD8 EMRA ZNF683+	baseline
FCER2 - aMb2 complex	10 B-cell immature	5 CD8 EMRA ZNF683+	baseline
CD72 - SEMA4D	10 B-cell immature	5 CD8 EMRA ZNF683+	baseline
FAM3C - CLEC2D	10 B-cell immature	5 CD8 EMRA ZNF683+	baseline
CD74 - COPA	10 B-cell immature	5 CD8 EMRA ZNF683+	baseline
CD74 - MIF	10 B-cell immature	5 CD8 EMRA ZNF683+	baseline
SELL - SELPLG	10 B-cell immature	5 CD8 EMRA ZNF683+	baseline
CD55 - ADGRE5	10 B-cell immature	5 CD8 EMRA ZNF683+	baseline
TNFRSF13C - TNFSF13B	10 B-cell immature	6 Monocyte CD16-	baseline
HLA-DPB1 - NRG1	10 B-cell immature	6 Monocyte CD16-	baseline
APP - FPR2	10 B-cell immature	6 Monocyte CD16-	baseline
CD40 - TNFSF13B	10 B-cell immature	6 Monocyte CD16-	baseline
HLA-DPB1 - TNFSF13B	10 B-cell immature	6 Monocyte CD16-	baseline
FCER2 - aXb2 complex	10 B-cell immature	6 Monocyte CD16-	baseline
BTLA - TNFRSF14	10 B-cell immature	6 Monocyte CD16-	baseline
TFRC - TNFSF13B	10 B-cell immature	6 Monocyte CD16-	baseline
TNFRSF10A - TNFSF10	10 B-cell immature	6 Monocyte CD16-	baseline
LGALS9 - LRP1	10 B-cell immature	6 Monocyte CD16-	baseline
TNFRSF10B - TNFSF10	10 B-cell immature	6 Monocyte CD16-	baseline
FCER2 - aMb2 complex	10 B-cell immature	6 Monocyte CD16-	baseline
CD72 - SEMA4D	10 B-cell immature	6 Monocyte CD16-	baseline
CD74 - APP	10 B-cell immature	6 Monocyte CD16-	baseline
COPA - SORT1	10 B-cell immature	6 Monocyte CD16-	baseline
HLA-F - LILRB2	10 B-cell immature	6 Monocyte CD16-	baseline
LGALS9 - CD44	10 B-cell immature	6 Monocyte CD16-	baseline
CD74 - COPA	10 B-cell immature	6 Monocyte CD16-	baseline
CD74 - MIF	10 B-cell immature	6 Monocyte CD16-	baseline
CD55 - ADGRE5	10 B-cell immature	6 Monocyte CD16-	baseline
CD40 - CD40LG	10 B-cell immature	7 CD4 Th1-like	baseline
BTLA - TNFRSF14	10 B-cell immature	7 CD4 Th1-like	baseline
TNFRSF10A - TNFSF10	10 B-cell immature	7 CD4 Th1-like	baseline
TNFRSF10B - TNFSF10	10 B-cell immature	7 CD4 Th1-like	baseline
CD72 - SEMA4D	10 B-cell immature	7 CD4 Th1-like	baseline
CD74 - APP	10 B-cell immature	7 CD4 Th1-like	baseline
FAM3C - CLEC2D	10 B-cell immature	7 CD4 Th1-like	baseline
ALOX5 - ALOX5AP	10 B-cell immature	7 CD4 Th1-like	baseline
LGALS9 - CD47	10 B-cell immature	7 CD4 Th1-like	baseline
CD74 - COPA	10 B-cell immature	7 CD4 Th1-like	baseline
CD74 - MIF	10 B-cell immature	7 CD4 Th1-like	baseline
FCER2 - aXb2 complex	10 B-cell immature	8 CD8 naive	baseline
BTLA - TNFRSF14	10 B-cell immature	8 CD8 naive	baseline
FCER2 - aMb2 complex	10 B-cell immature	8 CD8 naive	baseline
CD72 - SEMA4D	10 B-cell immature	8 CD8 naive	baseline
FAM3C - CLEC2D	10 B-cell immature	8 CD8 naive	baseline
LGALS9 - SORL1	10 B-cell immature	8 CD8 naive	baseline
LGALS9 - CD47	10 B-cell immature	8 CD8 naive	baseline
CD74 - COPA	10 B-cell immature	8 CD8 naive	baseline
CD74 - MIF	10 B-cell immature	8 CD8 naive	baseline
ICAM2 - aLb2 complex	10 B-cell immature	8 CD8 naive	baseline
CD55 - ADGRE5	10 B-cell immature	8 CD8 naive	baseline
BTLA - TNFRSF14	10 B-cell immature	9 CD8 EMRA IFNG+	baseline
FCER2 - aMb2 complex	10 B-cell immature	9 CD8 EMRA IFNG+	baseline
CD72 - SEMA4D	10 B-cell immature	9 CD8 EMRA IFNG+	baseline
FAM3C - CLEC2D	10 B-cell immature	9 CD8 EMRA IFNG+	baseline
CD74 - COPA	10 B-cell immature	9 CD8 EMRA IFNG+	baseline
CD74 - MIF	10 B-cell immature	9 CD8 EMRA IFNG+	baseline
CD55 - ADGRE5	10 B-cell immature	9 CD8 EMRA IFNG+	baseline
TNFRSF13B - CD70	11 B-cell memory	11 B-cell memory	baseline
HLA-DPA1 - TNFSF9	11 B-cell memory	11 B-cell memory	baseline
CD27 - CD70	11 B-cell memory	11 B-cell memory	baseline
CD52 - SIGLEC10	11 B-cell memory	11 B-cell memory	baseline
CD74 - APP	11 B-cell memory	11 B-cell memory	baseline
ICAM1 - AREG	11 B-cell memory	11 B-cell memory	baseline
FAM3C - CLEC2D	11 B-cell memory	11 B-cell memory	baseline
ALOX5 - ALOX5AP	11 B-cell memory	11 B-cell memory	baseline
LGALS9 - CD47	11 B-cell memory	11 B-cell memory	baseline
CD74 - COPA	11 B-cell memory	11 B-cell memory	baseline
CD74 - MIF	11 B-cell memory	11 B-cell memory	baseline
NCR3 - BAG6	11 B-cell memory	11 B-cell memory	baseline
MIF - TNFRSF14	11 B-cell memory	11 B-cell memory	baseline
CD47 - SIRPG	11 B-cell memory	12 CD8 MAIT-like	baseline
CD72 - SEMA4D	11 B-cell memory	12 CD8 MAIT-like	baseline
FAM3C - CLEC2D	11 B-cell memory	12 CD8 MAIT-like	baseline
ALOX5 - ALOX5AP	11 B-cell memory	12 CD8 MAIT-like	baseline
LGALS9 - CD44	11 B-cell memory	12 CD8 MAIT-like	baseline
CD74 - COPA	11 B-cell memory	12 CD8 MAIT-like	baseline
CD74 - MIF	11 B-cell memory	12 CD8 MAIT-like	baseline
CD55 - ADGRE5	11 B-cell memory	12 CD8 MAIT-like	baseline
MIF - TNFRSF14	11 B-cell memory	12 CD8 MAIT-like	baseline
TNFSF9 - TNFRSF9	11 B-cell memory	13 NK CD56bright	baseline
LILRA4 - BST2	11 B-cell memory	13 NK CD56bright	baseline
FCER2 - aXb2 complex	11 B-cell memory	13 NK CD56bright	baseline
FCER2 - aMb2 complex	11 B-cell memory	13 NK CD56bright	baseline
ICAM1 - aXb2 complex	11 B-cell memory	13 NK CD56bright	baseline
ICAM1 - AREG	11 B-cell memory	13 NK CD56bright	baseline
HLA-E - KLRC1	11 B-cell memory	13 NK CD56bright	baseline
ICAM1 - aMb2 complex	11 B-cell memory	13 NK CD56bright	baseline
ALOX5 - ALOX5AP	11 B-cell memory	13 NK CD56bright	baseline
LGALS9 - CD44	11 B-cell memory	13 NK CD56bright	baseline
CD48 - CD244	11 B-cell memory	13 NK CD56bright	baseline
CLEC2B - KLRF1	11 B-cell memory	13 NK CD56bright	baseline
CD74 - COPA	11 B-cell memory	13 NK CD56bright	baseline
CD74 - MIF	11 B-cell memory	13 NK CD56bright	baseline
SELL - SELPLG	11 B-cell memory	13 NK CD56bright	baseline
CD55 - ADGRE5	11 B-cell memory	13 NK CD56bright	baseline
MIF - TNFRSF14	11 B-cell memory	13 NK CD56bright	baseline
TNFRSF13B - TNFSF13B	11 B-cell memory	15 Monocyte CD16+	baseline
TNFRSF13B - TNFSF13	11 B-cell memory	15 Monocyte CD16+	baseline
TNFRSF13C - TNFSF13B	11 B-cell memory	15 Monocyte CD16+	baseline
LILRA4 - BST2	11 B-cell memory	15 Monocyte CD16+	baseline
GRN - SORT1	11 B-cell memory	15 Monocyte CD16+	baseline
CD40 - TNFSF13B	11 B-cell memory	15 Monocyte CD16+	baseline
HLA-DPB1 - TNFSF13B	11 B-cell memory	15 Monocyte CD16+	baseline
FCER2 - aXb2 complex	11 B-cell memory	15 Monocyte CD16+	baseline
TFRC - TNFSF13B	11 B-cell memory	15 Monocyte CD16+	baseline
TNFRSF10A - TNFSF10	11 B-cell memory	15 Monocyte CD16+	baseline
CD47 - SIRB1 complex	11 B-cell memory	15 Monocyte CD16+	baseline
CD52 - SIGLEC10	11 B-cell memory	15 Monocyte CD16+	baseline
LGALS9 - LRP1	11 B-cell memory	15 Monocyte CD16+	baseline
TNFRSF10B - TNFSF10	11 B-cell memory	15 Monocyte CD16+	baseline
FCER2 - aMb2 complex	11 B-cell memory	15 Monocyte CD16+	baseline
ICAM1 - aXb2 complex	11 B-cell memory	15 Monocyte CD16+	baseline
CD72 - SEMA4D	11 B-cell memory	15 Monocyte CD16+	baseline
CD74 - APP	11 B-cell memory	15 Monocyte CD16+	baseline
COPA - SORT1	11 B-cell memory	15 Monocyte CD16+	baseline
CD99 - PILRA	11 B-cell memory	15 Monocyte CD16+	baseline
HLA-F - LILRB1	11 B-cell memory	15 Monocyte CD16+	baseline
HLA-F - LILRB2	11 B-cell memory	15 Monocyte CD16+	baseline
ICAM1 - SPN	11 B-cell memory	15 Monocyte CD16+	baseline
ICAM1 - ITGAL	11 B-cell memory	15 Monocyte CD16+	baseline
ICAM1 - aLb2 complex	11 B-cell memory	15 Monocyte CD16+	baseline
TNF - VSIR	11 B-cell memory	15 Monocyte CD16+	baseline
TNFRSF1B - GRN	11 B-cell memory	15 Monocyte CD16+	baseline
LGALS9 - CD44	11 B-cell memory	15 Monocyte CD16+	baseline
CD48 - CD244	11 B-cell memory	15 Monocyte CD16+	baseline
LGALS9 - CD47	11 B-cell memory	15 Monocyte CD16+	baseline
TNF - TNFRSF1B	11 B-cell memory	15 Monocyte CD16+	baseline
ICAM3 - aLb2 complex	11 B-cell memory	15 Monocyte CD16+	baseline
CD74 - COPA	11 B-cell memory	15 Monocyte CD16+	baseline
CD74 - MIF	11 B-cell memory	15 Monocyte CD16+	baseline
SELL - SELPLG	11 B-cell memory	15 Monocyte CD16+	baseline
ICAM2 - aLb2 complex	11 B-cell memory	15 Monocyte CD16+	baseline
CD55 - ADGRE5	11 B-cell memory	15 Monocyte CD16+	baseline
NCR3 - BAG6	11 B-cell memory	15 Monocyte CD16+	baseline
MIF - TNFRSF14	11 B-cell memory	15 Monocyte CD16+	baseline
FCER2 - aMb2 complex	11 B-cell memory	2 CD8 cytotoxic	baseline
CD72 - SEMA4D	11 B-cell memory	2 CD8 cytotoxic	baseline
FAM3C - CLEC2D	11 B-cell memory	2 CD8 cytotoxic	baseline
ALOX5 - ALOX5AP	11 B-cell memory	2 CD8 cytotoxic	baseline
CD74 - COPA	11 B-cell memory	2 CD8 cytotoxic	baseline
CD74 - MIF	11 B-cell memory	2 CD8 cytotoxic	baseline
SELL - SELPLG	11 B-cell memory	2 CD8 cytotoxic	baseline
CD55 - ADGRE5	11 B-cell memory	2 CD8 cytotoxic	baseline
MIF - TNFRSF14	11 B-cell memory	2 CD8 cytotoxic	baseline
TNFSF9 - ADGRG5	11 B-cell memory	3 NK CD56dim activated	baseline
FCER2 - aXb2 complex	11 B-cell memory	3 NK CD56dim activated	baseline
LGALS9 - HAVCR2	11 B-cell memory	3 NK CD56dim activated	baseline
FCER2 - aMb2 complex	11 B-cell memory	3 NK CD56dim activated	baseline
CD72 - SEMA4D	11 B-cell memory	3 NK CD56dim activated	baseline
ICAM1 - aMb2 complex	11 B-cell memory	3 NK CD56dim activated	baseline
ICAM1 - SPN	11 B-cell memory	3 NK CD56dim activated	baseline
LGALS9 - SORL1	11 B-cell memory	3 NK CD56dim activated	baseline
ICAM1 - ITGAL	11 B-cell memory	3 NK CD56dim activated	baseline
ICAM1 - aLb2 complex	11 B-cell memory	3 NK CD56dim activated	baseline
ALOX5 - ALOX5AP	11 B-cell memory	3 NK CD56dim activated	baseline
CD48 - CD244	11 B-cell memory	3 NK CD56dim activated	baseline
CLEC2B - KLRF1	11 B-cell memory	3 NK CD56dim activated	baseline
ICAM3 - aLb2 complex	11 B-cell memory	3 NK CD56dim activated	baseline
CD74 - COPA	11 B-cell memory	3 NK CD56dim activated	baseline
CD74 - MIF	11 B-cell memory	3 NK CD56dim activated	baseline
SELL - SELPLG	11 B-cell memory	3 NK CD56dim activated	baseline
ICAM2 - aLb2 complex	11 B-cell memory	3 NK CD56dim activated	baseline
CD55 - ADGRE5	11 B-cell memory	3 NK CD56dim activated	baseline
MIF - TNFRSF14	11 B-cell memory	3 NK CD56dim activated	baseline
CD40 - CD40LG	11 B-cell memory	4 CD4 CM/naive	baseline
LILRA4 - BST2	11 B-cell memory	4 CD4 CM/naive	baseline
TNFRSF10A - TNFSF10	11 B-cell memory	4 CD4 CM/naive	baseline
CD47 - SIRPG	11 B-cell memory	4 CD4 CM/naive	baseline
CD72 - SEMA4D	11 B-cell memory	4 CD4 CM/naive	baseline
CD74 - APP	11 B-cell memory	4 CD4 CM/naive	baseline
FAM3C - CLEC2D	11 B-cell memory	4 CD4 CM/naive	baseline
LGALS9 - CD44	11 B-cell memory	4 CD4 CM/naive	baseline
CD74 - COPA	11 B-cell memory	4 CD4 CM/naive	baseline
CD74 - MIF	11 B-cell memory	4 CD4 CM/naive	baseline
MIF - TNFRSF14	11 B-cell memory	4 CD4 CM/naive	baseline
TNFSF9 - ADGRG5	11 B-cell memory	5 CD8 EMRA ZNF683+	baseline
LILRA4 - BST2	11 B-cell memory	5 CD8 EMRA ZNF683+	baseline
FCER2 - aMb2 complex	11 B-cell memory	5 CD8 EMRA ZNF683+	baseline
CD72 - SEMA4D	11 B-cell memory	5 CD8 EMRA ZNF683+	baseline
FAM3C - CLEC2D	11 B-cell memory	5 CD8 EMRA ZNF683+	baseline
ICAM1 - SPN	11 B-cell memory	5 CD8 EMRA ZNF683+	baseline
ALOX5 - ALOX5AP	11 B-cell memory	5 CD8 EMRA ZNF683+	baseline
CD48 - CD244	11 B-cell memory	5 CD8 EMRA ZNF683+	baseline
CD74 - COPA	11 B-cell memory	5 CD8 EMRA ZNF683+	baseline
CD74 - MIF	11 B-cell memory	5 CD8 EMRA ZNF683+	baseline
SELL - SELPLG	11 B-cell memory	5 CD8 EMRA ZNF683+	baseline
CD55 - ADGRE5	11 B-cell memory	5 CD8 EMRA ZNF683+	baseline
NCR3 - BAG6	11 B-cell memory	5 CD8 EMRA ZNF683+	baseline
MIF - TNFRSF14	11 B-cell memory	5 CD8 EMRA ZNF683+	baseline
TNFRSF13B - TNFSF13B	11 B-cell memory	6 Monocyte CD16-	baseline
TNFRSF13B - TNFSF13	11 B-cell memory	6 Monocyte CD16-	baseline
TNFRSF13C - TNFSF13B	11 B-cell memory	6 Monocyte CD16-	baseline
HLA-DPB1 - NRG1	11 B-cell memory	6 Monocyte CD16-	baseline
APP - FPR2	11 B-cell memory	6 Monocyte CD16-	baseline
LILRA4 - BST2	11 B-cell memory	6 Monocyte CD16-	baseline
GRN - SORT1	11 B-cell memory	6 Monocyte CD16-	baseline
CD40 - TNFSF13B	11 B-cell memory	6 Monocyte CD16-	baseline
HLA-DPB1 - TNFSF13B	11 B-cell memory	6 Monocyte CD16-	baseline
FCER2 - aXb2 complex	11 B-cell memory	6 Monocyte CD16-	baseline
TFRC - TNFSF13B	11 B-cell memory	6 Monocyte CD16-	baseline
TNFRSF10A - TNFSF10	11 B-cell memory	6 Monocyte CD16-	baseline
CD47 - SIRB1 complex	11 B-cell memory	6 Monocyte CD16-	baseline
CD52 - SIGLEC10	11 B-cell memory	6 Monocyte CD16-	baseline
IL15 receptor - IL15	11 B-cell memory	6 Monocyte CD16-	baseline
LGALS9 - LRP1	11 B-cell memory	6 Monocyte CD16-	baseline
TNFRSF10B - TNFSF10	11 B-cell memory	6 Monocyte CD16-	baseline
FCER2 - aMb2 complex	11 B-cell memory	6 Monocyte CD16-	baseline
CD44 - HBEGF	11 B-cell memory	6 Monocyte CD16-	baseline
ICAM1 - aXb2 complex	11 B-cell memory	6 Monocyte CD16-	baseline
LAMP1 - VSTM1	11 B-cell memory	6 Monocyte CD16-	baseline
CD72 - SEMA4D	11 B-cell memory	6 Monocyte CD16-	baseline
CD74 - APP	11 B-cell memory	6 Monocyte CD16-	baseline
COPA - SORT1	11 B-cell memory	6 Monocyte CD16-	baseline
ICAM1 - AREG	11 B-cell memory	6 Monocyte CD16-	baseline
HLA-F - LILRB2	11 B-cell memory	6 Monocyte CD16-	baseline
ICAM1 - aMb2 complex	11 B-cell memory	6 Monocyte CD16-	baseline
TNF - VSIR	11 B-cell memory	6 Monocyte CD16-	baseline
ALOX5 - ALOX5AP	11 B-cell memory	6 Monocyte CD16-	baseline
TNFRSF1B - GRN	11 B-cell memory	6 Monocyte CD16-	baseline
LGALS9 - CD44	11 B-cell memory	6 Monocyte CD16-	baseline
TNF - TNFRSF1B	11 B-cell memory	6 Monocyte CD16-	baseline
CD74 - COPA	11 B-cell memory	6 Monocyte CD16-	baseline
CD74 - MIF	11 B-cell memory	6 Monocyte CD16-	baseline
SELL - SELPLG	11 B-cell memory	6 Monocyte CD16-	baseline
CD55 - ADGRE5	11 B-cell memory	6 Monocyte CD16-	baseline
NCR3 - BAG6	11 B-cell memory	6 Monocyte CD16-	baseline
MIF - TNFRSF14	11 B-cell memory	6 Monocyte CD16-	baseline
CD40 - CD40LG	11 B-cell memory	7 CD4 Th1-like	baseline
TNFRSF10A - TNFSF10	11 B-cell memory	7 CD4 Th1-like	baseline
TNFRSF10B - TNFSF10	11 B-cell memory	7 CD4 Th1-like	baseline
CD47 - SIRPG	11 B-cell memory	7 CD4 Th1-like	baseline
CD72 - SEMA4D	11 B-cell memory	7 CD4 Th1-like	baseline
CD74 - APP	11 B-cell memory	7 CD4 Th1-like	baseline
FAM3C - CLEC2D	11 B-cell memory	7 CD4 Th1-like	baseline
ALOX5 - ALOX5AP	11 B-cell memory	7 CD4 Th1-like	baseline
LGALS9 - CD47	11 B-cell memory	7 CD4 Th1-like	baseline
CD74 - COPA	11 B-cell memory	7 CD4 Th1-like	baseline
CD74 - MIF	11 B-cell memory	7 CD4 Th1-like	baseline
SELL - SELPLG	11 B-cell memory	7 CD4 Th1-like	baseline
NCR3 - BAG6	11 B-cell memory	7 CD4 Th1-like	baseline
MIF - TNFRSF14	11 B-cell memory	7 CD4 Th1-like	baseline
LILRA4 - BST2	11 B-cell memory	8 CD8 naive	baseline
FCER2 - aXb2 complex	11 B-cell memory	8 CD8 naive	baseline
FCER2 - aMb2 complex	11 B-cell memory	8 CD8 naive	baseline
CD72 - SEMA4D	11 B-cell memory	8 CD8 naive	baseline
FAM3C - CLEC2D	11 B-cell memory	8 CD8 naive	baseline
ICAM1 - aMb2 complex	11 B-cell memory	8 CD8 naive	baseline
ICAM1 - SPN	11 B-cell memory	8 CD8 naive	baseline
LGALS9 - SORL1	11 B-cell memory	8 CD8 naive	baseline
ICAM1 - ITGAL	11 B-cell memory	8 CD8 naive	baseline
ICAM1 - aLb2 complex	11 B-cell memory	8 CD8 naive	baseline
ALOX5 - ALOX5AP	11 B-cell memory	8 CD8 naive	baseline
CD48 - CD244	11 B-cell memory	8 CD8 naive	baseline
LGALS9 - CD47	11 B-cell memory	8 CD8 naive	baseline
ICAM3 - aLb2 complex	11 B-cell memory	8 CD8 naive	baseline
CD74 - COPA	11 B-cell memory	8 CD8 naive	baseline
CD74 - MIF	11 B-cell memory	8 CD8 naive	baseline
SELL - SELPLG	11 B-cell memory	8 CD8 naive	baseline
ICAM2 - aLb2 complex	11 B-cell memory	8 CD8 naive	baseline
CD55 - ADGRE5	11 B-cell memory	8 CD8 naive	baseline
NCR3 - BAG6	11 B-cell memory	8 CD8 naive	baseline
MIF - TNFRSF14	11 B-cell memory	8 CD8 naive	baseline
FCER2 - aMb2 complex	11 B-cell memory	9 CD8 EMRA IFNG+	baseline
CD72 - SEMA4D	11 B-cell memory	9 CD8 EMRA IFNG+	baseline
ICAM1 - aMb2 complex	11 B-cell memory	9 CD8 EMRA IFNG+	baseline
ALOX5 - ALOX5AP	11 B-cell memory	9 CD8 EMRA IFNG+	baseline
CD74 - COPA	11 B-cell memory	9 CD8 EMRA IFNG+	baseline
CD74 - MIF	11 B-cell memory	9 CD8 EMRA IFNG+	baseline
SELL - SELPLG	11 B-cell memory	9 CD8 EMRA IFNG+	baseline
CD55 - ADGRE5	11 B-cell memory	9 CD8 EMRA IFNG+	baseline
MIF - TNFRSF14	11 B-cell memory	9 CD8 EMRA IFNG+	baseline
CD94:NKG2A - HLA-E	12 CD8 MAIT-like	12 CD8 MAIT-like	baseline
ICAM1 - AREG	12 CD8 MAIT-like	12 CD8 MAIT-like	baseline
HLA-E - KLRC1	12 CD8 MAIT-like	12 CD8 MAIT-like	baseline
IFNG - Type II IFNR	12 CD8 MAIT-like	12 CD8 MAIT-like	baseline
KLRB1 - CLEC2D	12 CD8 MAIT-like	12 CD8 MAIT-like	baseline
NCR3 - BAG6	12 CD8 MAIT-like	12 CD8 MAIT-like	baseline
TGFB1 - TGFBR3	12 CD8 MAIT-like	12 CD8 MAIT-like	baseline
MIF - TNFRSF14	12 CD8 MAIT-like	12 CD8 MAIT-like	baseline
HLA-E - KLRC2	12 CD8 MAIT-like	13 NK CD56bright	baseline
ICAM1 - aXb2 complex	12 CD8 MAIT-like	13 NK CD56bright	baseline
CD94:NKG2A - HLA-E	12 CD8 MAIT-like	13 NK CD56bright	baseline
ICAM1 - AREG	12 CD8 MAIT-like	13 NK CD56bright	baseline
HLA-E - KLRC1	12 CD8 MAIT-like	13 NK CD56bright	baseline
ICAM1 - aMb2 complex	12 CD8 MAIT-like	13 NK CD56bright	baseline
ICAM1 - SPN	12 CD8 MAIT-like	13 NK CD56bright	baseline
HLA-E - KLRK1	12 CD8 MAIT-like	13 NK CD56bright	baseline
CD48 - CD244	12 CD8 MAIT-like	13 NK CD56bright	baseline
CLEC2B - KLRF1	12 CD8 MAIT-like	13 NK CD56bright	baseline
KLRB1 - CLEC2D	12 CD8 MAIT-like	13 NK CD56bright	baseline
NCR3 - BAG6	12 CD8 MAIT-like	13 NK CD56bright	baseline
CD2 - CD58	12 CD8 MAIT-like	13 NK CD56bright	baseline
TGFB1 - TGFBR3	12 CD8 MAIT-like	13 NK CD56bright	baseline
MIF - TNFRSF14	12 CD8 MAIT-like	13 NK CD56bright	baseline
CD28 - CD86	12 CD8 MAIT-like	15 Monocyte CD16+	baseline
LTA - LTBR	12 CD8 MAIT-like	15 Monocyte CD16+	baseline
IL15 receptor - IL15	12 CD8 MAIT-like	15 Monocyte CD16+	baseline
CD44 - HBEGF	12 CD8 MAIT-like	15 Monocyte CD16+	baseline
LTA - TNFRSF1B	12 CD8 MAIT-like	15 Monocyte CD16+	baseline
ICAM1 - aXb2 complex	12 CD8 MAIT-like	15 Monocyte CD16+	baseline
LAMP1 - VSTM1	12 CD8 MAIT-like	15 Monocyte CD16+	baseline
LTA - TNFRSF1A	12 CD8 MAIT-like	15 Monocyte CD16+	baseline
COPA - SORT1	12 CD8 MAIT-like	15 Monocyte CD16+	baseline
CD99 - PILRA	12 CD8 MAIT-like	15 Monocyte CD16+	baseline
HLA-F - LILRB1	12 CD8 MAIT-like	15 Monocyte CD16+	baseline
CD94:NKG2A - HLA-E	12 CD8 MAIT-like	15 Monocyte CD16+	baseline
HLA-F - LILRB2	12 CD8 MAIT-like	15 Monocyte CD16+	baseline
CD160 - TNFRSF14	12 CD8 MAIT-like	15 Monocyte CD16+	baseline
LTA - TNFRSF14	12 CD8 MAIT-like	15 Monocyte CD16+	baseline
ICAM1 - SPN	12 CD8 MAIT-like	15 Monocyte CD16+	baseline
ICAM1 - ITGAL	12 CD8 MAIT-like	15 Monocyte CD16+	baseline
ICAM1 - aLb2 complex	12 CD8 MAIT-like	15 Monocyte CD16+	baseline
TNF - VSIR	12 CD8 MAIT-like	15 Monocyte CD16+	baseline
TNFRSF1B - GRN	12 CD8 MAIT-like	15 Monocyte CD16+	baseline
CD48 - CD244	12 CD8 MAIT-like	15 Monocyte CD16+	baseline
TNF - TNFRSF1B	12 CD8 MAIT-like	15 Monocyte CD16+	baseline
ICAM3 - aLb2 complex	12 CD8 MAIT-like	15 Monocyte CD16+	baseline
IFNG - Type II IFNR	12 CD8 MAIT-like	15 Monocyte CD16+	baseline
SELL - SELPLG	12 CD8 MAIT-like	15 Monocyte CD16+	baseline
ICAM2 - aLb2 complex	12 CD8 MAIT-like	15 Monocyte CD16+	baseline
CD55 - ADGRE5	12 CD8 MAIT-like	15 Monocyte CD16+	baseline
NCR3 - BAG6	12 CD8 MAIT-like	15 Monocyte CD16+	baseline
CD2 - CD58	12 CD8 MAIT-like	15 Monocyte CD16+	baseline
MIF - TNFRSF14	12 CD8 MAIT-like	15 Monocyte CD16+	baseline
LTA - RIPK1	12 CD8 MAIT-like	2 CD8 cytotoxic	baseline
KLRB1 - CLEC2D	12 CD8 MAIT-like	2 CD8 cytotoxic	baseline
CD2 - CD58	12 CD8 MAIT-like	2 CD8 cytotoxic	baseline
TGFB1 - TGFBR3	12 CD8 MAIT-like	2 CD8 cytotoxic	baseline
MIF - TNFRSF14	12 CD8 MAIT-like	2 CD8 cytotoxic	baseline
HLA-A - KIR3DL1	12 CD8 MAIT-like	3 NK CD56dim activated	baseline
HLA-F - KIR3DL1	12 CD8 MAIT-like	3 NK CD56dim activated	baseline
HLA-C - KIR2DL3	12 CD8 MAIT-like	3 NK CD56dim activated	baseline
LTA - TNFRSF1A	12 CD8 MAIT-like	3 NK CD56dim activated	baseline
HLA-C - KIR2DL1	12 CD8 MAIT-like	3 NK CD56dim activated	baseline
HLA-B - KIR3DL2	12 CD8 MAIT-like	3 NK CD56dim activated	baseline
CD94:NKG2A - HLA-E	12 CD8 MAIT-like	3 NK CD56dim activated	baseline
HLA-E - KLRC1	12 CD8 MAIT-like	3 NK CD56dim activated	baseline
ICAM1 - aMb2 complex	12 CD8 MAIT-like	3 NK CD56dim activated	baseline
HLA-C - FAM3C	12 CD8 MAIT-like	3 NK CD56dim activated	baseline
ICAM1 - SPN	12 CD8 MAIT-like	3 NK CD56dim activated	baseline
ICAM1 - ITGAL	12 CD8 MAIT-like	3 NK CD56dim activated	baseline
ICAM1 - aLb2 complex	12 CD8 MAIT-like	3 NK CD56dim activated	baseline
HLA-E - KLRK1	12 CD8 MAIT-like	3 NK CD56dim activated	baseline
CD48 - CD244	12 CD8 MAIT-like	3 NK CD56dim activated	baseline
CLEC2B - KLRF1	12 CD8 MAIT-like	3 NK CD56dim activated	baseline
ICAM3 - aLb2 complex	12 CD8 MAIT-like	3 NK CD56dim activated	baseline
KLRB1 - CLEC2D	12 CD8 MAIT-like	3 NK CD56dim activated	baseline
SELL - SELPLG	12 CD8 MAIT-like	3 NK CD56dim activated	baseline
ICAM2 - aLb2 complex	12 CD8 MAIT-like	3 NK CD56dim activated	baseline
NCR3 - BAG6	12 CD8 MAIT-like	3 NK CD56dim activated	baseline
CD2 - CD58	12 CD8 MAIT-like	3 NK CD56dim activated	baseline
TGFB1 - TGFBR3	12 CD8 MAIT-like	3 NK CD56dim activated	baseline
LTA - TNFRSF14	12 CD8 MAIT-like	4 CD4 CM/naive	baseline
KLRB1 - CLEC2D	12 CD8 MAIT-like	4 CD4 CM/naive	baseline
NCR3 - BAG6	12 CD8 MAIT-like	4 CD4 CM/naive	baseline
MIF - TNFRSF14	12 CD8 MAIT-like	4 CD4 CM/naive	baseline
CD94:NKG2A - HLA-E	12 CD8 MAIT-like	5 CD8 EMRA ZNF683+	baseline
TGFB1 - TGFbeta receptor1	12 CD8 MAIT-like	5 CD8 EMRA ZNF683+	baseline
ICAM1 - aMb2 complex	12 CD8 MAIT-like	5 CD8 EMRA ZNF683+	baseline
ICAM1 - SPN	12 CD8 MAIT-like	5 CD8 EMRA ZNF683+	baseline
ICAM1 - ITGAL	12 CD8 MAIT-like	5 CD8 EMRA ZNF683+	baseline
ICAM1 - aLb2 complex	12 CD8 MAIT-like	5 CD8 EMRA ZNF683+	baseline
HLA-E - KLRK1	12 CD8 MAIT-like	5 CD8 EMRA ZNF683+	baseline
CD48 - CD244	12 CD8 MAIT-like	5 CD8 EMRA ZNF683+	baseline
KLRB1 - CLEC2D	12 CD8 MAIT-like	5 CD8 EMRA ZNF683+	baseline
SELL - SELPLG	12 CD8 MAIT-like	5 CD8 EMRA ZNF683+	baseline
NCR3 - BAG6	12 CD8 MAIT-like	5 CD8 EMRA ZNF683+	baseline
CD2 - CD58	12 CD8 MAIT-like	5 CD8 EMRA ZNF683+	baseline
TGFB1 - TGFBR3	12 CD8 MAIT-like	5 CD8 EMRA ZNF683+	baseline
MIF - TNFRSF14	12 CD8 MAIT-like	5 CD8 EMRA ZNF683+	baseline
CD28 - CD86	12 CD8 MAIT-like	6 Monocyte CD16-	baseline
LTA - LTBR	12 CD8 MAIT-like	6 Monocyte CD16-	baseline
IL15 receptor - IL15	12 CD8 MAIT-like	6 Monocyte CD16-	baseline
ANXA1 - FPR1	12 CD8 MAIT-like	6 Monocyte CD16-	baseline
CD44 - HBEGF	12 CD8 MAIT-like	6 Monocyte CD16-	baseline
LTA - TNFRSF1B	12 CD8 MAIT-like	6 Monocyte CD16-	baseline
ICAM1 - aXb2 complex	12 CD8 MAIT-like	6 Monocyte CD16-	baseline
LAMP1 - VSTM1	12 CD8 MAIT-like	6 Monocyte CD16-	baseline
LTA - TNFRSF1A	12 CD8 MAIT-like	6 Monocyte CD16-	baseline
CD99 - PILRA	12 CD8 MAIT-like	6 Monocyte CD16-	baseline
ICAM1 - AREG	12 CD8 MAIT-like	6 Monocyte CD16-	baseline
HLA-F - LILRB2	12 CD8 MAIT-like	6 Monocyte CD16-	baseline
CD160 - TNFRSF14	12 CD8 MAIT-like	6 Monocyte CD16-	baseline
ICAM1 - aMb2 complex	12 CD8 MAIT-like	6 Monocyte CD16-	baseline
LTA - TNFRSF14	12 CD8 MAIT-like	6 Monocyte CD16-	baseline
TNF - VSIR	12 CD8 MAIT-like	6 Monocyte CD16-	baseline
TNFRSF1B - GRN	12 CD8 MAIT-like	6 Monocyte CD16-	baseline
TNF - TNFRSF1B	12 CD8 MAIT-like	6 Monocyte CD16-	baseline
IFNG - Type II IFNR	12 CD8 MAIT-like	6 Monocyte CD16-	baseline
NCR3 - BAG6	12 CD8 MAIT-like	6 Monocyte CD16-	baseline
CD2 - CD58	12 CD8 MAIT-like	6 Monocyte CD16-	baseline
MIF - TNFRSF14	12 CD8 MAIT-like	6 Monocyte CD16-	baseline
KLRB1 - CLEC2D	12 CD8 MAIT-like	7 CD4 Th1-like	baseline
SELL - SELPLG	12 CD8 MAIT-like	7 CD4 Th1-like	baseline
NCR3 - BAG6	12 CD8 MAIT-like	7 CD4 Th1-like	baseline
CD2 - CD58	12 CD8 MAIT-like	7 CD4 Th1-like	baseline
MIF - TNFRSF14	12 CD8 MAIT-like	7 CD4 Th1-like	baseline
HLA-C - KIR2DL1	12 CD8 MAIT-like	8 CD8 naive	baseline
HLA-B - KIR3DL2	12 CD8 MAIT-like	8 CD8 naive	baseline
CD94:NKG2A - HLA-E	12 CD8 MAIT-like	8 CD8 naive	baseline
HLA-E - KLRC1	12 CD8 MAIT-like	8 CD8 naive	baseline
LTA - RIPK1	12 CD8 MAIT-like	8 CD8 naive	baseline
CD160 - TNFRSF14	12 CD8 MAIT-like	8 CD8 naive	baseline
TGFB1 - TGFbeta receptor1	12 CD8 MAIT-like	8 CD8 naive	baseline
HLA-F - KIR3DL2	12 CD8 MAIT-like	8 CD8 naive	baseline
ICAM1 - aMb2 complex	12 CD8 MAIT-like	8 CD8 naive	baseline
HLA-C - FAM3C	12 CD8 MAIT-like	8 CD8 naive	baseline
LTA - TNFRSF14	12 CD8 MAIT-like	8 CD8 naive	baseline
ICAM1 - SPN	12 CD8 MAIT-like	8 CD8 naive	baseline
ICAM1 - ITGAL	12 CD8 MAIT-like	8 CD8 naive	baseline
ICAM1 - aLb2 complex	12 CD8 MAIT-like	8 CD8 naive	baseline
HLA-E - KLRK1	12 CD8 MAIT-like	8 CD8 naive	baseline
CD48 - CD244	12 CD8 MAIT-like	8 CD8 naive	baseline
CLEC2B - KLRF1	12 CD8 MAIT-like	8 CD8 naive	baseline
ICAM3 - aLb2 complex	12 CD8 MAIT-like	8 CD8 naive	baseline
KLRB1 - CLEC2D	12 CD8 MAIT-like	8 CD8 naive	baseline
SELL - SELPLG	12 CD8 MAIT-like	8 CD8 naive	baseline
ICAM2 - aLb2 complex	12 CD8 MAIT-like	8 CD8 naive	baseline
CD55 - ADGRE5	12 CD8 MAIT-like	8 CD8 naive	baseline
CD8 receptor - LCK	12 CD8 MAIT-like	8 CD8 naive	baseline
NCR3 - BAG6	12 CD8 MAIT-like	8 CD8 naive	baseline
CD2 - CD58	12 CD8 MAIT-like	8 CD8 naive	baseline
TGFB1 - TGFBR3	12 CD8 MAIT-like	8 CD8 naive	baseline
MIF - TNFRSF14	12 CD8 MAIT-like	8 CD8 naive	baseline
HLA-B - KIR3DL2	12 CD8 MAIT-like	9 CD8 EMRA IFNG+	baseline
LTA - RIPK1	12 CD8 MAIT-like	9 CD8 EMRA IFNG+	baseline
ICAM1 - aMb2 complex	12 CD8 MAIT-like	9 CD8 EMRA IFNG+	baseline
ICAM1 - ITGAL	12 CD8 MAIT-like	9 CD8 EMRA IFNG+	baseline
ICAM1 - aLb2 complex	12 CD8 MAIT-like	9 CD8 EMRA IFNG+	baseline
HLA-E - KLRK1	12 CD8 MAIT-like	9 CD8 EMRA IFNG+	baseline
KLRB1 - CLEC2D	12 CD8 MAIT-like	9 CD8 EMRA IFNG+	baseline
NCR3 - BAG6	12 CD8 MAIT-like	9 CD8 EMRA IFNG+	baseline
TGFB1 - TGFBR3	12 CD8 MAIT-like	9 CD8 EMRA IFNG+	baseline
MIF - TNFRSF14	12 CD8 MAIT-like	9 CD8 EMRA IFNG+	baseline
IL18 receptor - IL18	13 NK CD56bright	13 NK CD56bright	baseline
HLA-E - KLRC2	13 NK CD56bright	13 NK CD56bright	baseline
CD94:NKG2C - HLA-E	13 NK CD56bright	13 NK CD56bright	baseline
ICAM1 - aXb2 complex	13 NK CD56bright	13 NK CD56bright	baseline
CD94:NKG2A - HLA-E	13 NK CD56bright	13 NK CD56bright	baseline
ICAM1 - AREG	13 NK CD56bright	13 NK CD56bright	baseline
HLA-E - KLRC1	13 NK CD56bright	13 NK CD56bright	baseline
CD94:NKG2E - HLA-E	13 NK CD56bright	13 NK CD56bright	baseline
ICAM1 - aMb2 complex	13 NK CD56bright	13 NK CD56bright	baseline
HLA-E - KLRK1	13 NK CD56bright	13 NK CD56bright	baseline
LGALS9 - CD44	13 NK CD56bright	13 NK CD56bright	baseline
CLEC2B - KLRF1	13 NK CD56bright	13 NK CD56bright	baseline
KLRB1 - CLEC2D	13 NK CD56bright	13 NK CD56bright	baseline
SELL - SELPLG	13 NK CD56bright	13 NK CD56bright	baseline
NCR3 - BAG6	13 NK CD56bright	13 NK CD56bright	baseline
CD2 - CD58	13 NK CD56bright	13 NK CD56bright	baseline
MIF - TNFRSF14	13 NK CD56bright	13 NK CD56bright	baseline
IL18 receptor - IL18	13 NK CD56bright	15 Monocyte CD16+	baseline
CD47 - SIRB1 complex	13 NK CD56bright	15 Monocyte CD16+	baseline
LTA - LTBR	13 NK CD56bright	15 Monocyte CD16+	baseline
CD94:NKG2C - HLA-E	13 NK CD56bright	15 Monocyte CD16+	baseline
LAIR1 - LILRB4	13 NK CD56bright	15 Monocyte CD16+	baseline
LGALS9 - LRP1	13 NK CD56bright	15 Monocyte CD16+	baseline
CD44 - HBEGF	13 NK CD56bright	15 Monocyte CD16+	baseline
LTA - TNFRSF1B	13 NK CD56bright	15 Monocyte CD16+	baseline
ICAM1 - aXb2 complex	13 NK CD56bright	15 Monocyte CD16+	baseline
LAMP1 - VSTM1	13 NK CD56bright	15 Monocyte CD16+	baseline
LTA - TNFRSF1A	13 NK CD56bright	15 Monocyte CD16+	baseline
COPA - SORT1	13 NK CD56bright	15 Monocyte CD16+	baseline
CD99 - PILRA	13 NK CD56bright	15 Monocyte CD16+	baseline
HLA-F - LILRB1	13 NK CD56bright	15 Monocyte CD16+	baseline
CD94:NKG2A - HLA-E	13 NK CD56bright	15 Monocyte CD16+	baseline
HLA-F - LILRB2	13 NK CD56bright	15 Monocyte CD16+	baseline
LTA - RIPK1	13 NK CD56bright	15 Monocyte CD16+	baseline
CD160 - TNFRSF14	13 NK CD56bright	15 Monocyte CD16+	baseline
CD94:NKG2E - HLA-E	13 NK CD56bright	15 Monocyte CD16+	baseline
LTA - TNFRSF14	13 NK CD56bright	15 Monocyte CD16+	baseline
ICAM1 - SPN	13 NK CD56bright	15 Monocyte CD16+	baseline
ICAM1 - ITGAL	13 NK CD56bright	15 Monocyte CD16+	baseline
ICAM1 - aLb2 complex	13 NK CD56bright	15 Monocyte CD16+	baseline
TNF - VSIR	13 NK CD56bright	15 Monocyte CD16+	baseline
TNFRSF1B - GRN	13 NK CD56bright	15 Monocyte CD16+	baseline
LGALS9 - CD44	13 NK CD56bright	15 Monocyte CD16+	baseline
LGALS9 - CD47	13 NK CD56bright	15 Monocyte CD16+	baseline
TNF - TNFRSF1B	13 NK CD56bright	15 Monocyte CD16+	baseline
ICAM3 - aLb2 complex	13 NK CD56bright	15 Monocyte CD16+	baseline
IFNG - Type II IFNR	13 NK CD56bright	15 Monocyte CD16+	baseline
SELL - SELPLG	13 NK CD56bright	15 Monocyte CD16+	baseline
ICAM2 - aLb2 complex	13 NK CD56bright	15 Monocyte CD16+	baseline
CD55 - ADGRE5	13 NK CD56bright	15 Monocyte CD16+	baseline
NCR3 - BAG6	13 NK CD56bright	15 Monocyte CD16+	baseline
CD2 - CD58	13 NK CD56bright	15 Monocyte CD16+	baseline
MIF - TNFRSF14	13 NK CD56bright	15 Monocyte CD16+	baseline
LTA - RIPK1	13 NK CD56bright	2 CD8 cytotoxic	baseline
KLRB1 - CLEC2D	13 NK CD56bright	2 CD8 cytotoxic	baseline
SELL - SELPLG	13 NK CD56bright	2 CD8 cytotoxic	baseline
CD2 - CD58	13 NK CD56bright	2 CD8 cytotoxic	baseline
MIF - TNFRSF14	13 NK CD56bright	2 CD8 cytotoxic	baseline
LGALS9 - HAVCR2	13 NK CD56bright	3 NK CD56dim activated	baseline
HLA-A - KIR3DL1	13 NK CD56bright	3 NK CD56dim activated	baseline
CD94:NKG2C - HLA-E	13 NK CD56bright	3 NK CD56dim activated	baseline
HLA-F - KIR3DL1	13 NK CD56bright	3 NK CD56dim activated	baseline
LTA - TNFRSF1A	13 NK CD56bright	3 NK CD56dim activated	baseline
HLA-B - KIR3DL2	13 NK CD56bright	3 NK CD56dim activated	baseline
CD94:NKG2A - HLA-E	13 NK CD56bright	3 NK CD56dim activated	baseline
HLA-E - KLRC1	13 NK CD56bright	3 NK CD56dim activated	baseline
LAMP1 - FAM3C	13 NK CD56bright	3 NK CD56dim activated	baseline
HLA-F - KIR3DL2	13 NK CD56bright	3 NK CD56dim activated	baseline
CD94:NKG2E - HLA-E	13 NK CD56bright	3 NK CD56dim activated	baseline
ICAM1 - aMb2 complex	13 NK CD56bright	3 NK CD56dim activated	baseline
ICAM1 - SPN	13 NK CD56bright	3 NK CD56dim activated	baseline
ICAM1 - ITGAL	13 NK CD56bright	3 NK CD56dim activated	baseline
ICAM1 - aLb2 complex	13 NK CD56bright	3 NK CD56dim activated	baseline
HLA-E - KLRK1	13 NK CD56bright	3 NK CD56dim activated	baseline
CLEC2B - KLRF1	13 NK CD56bright	3 NK CD56dim activated	baseline
ICAM3 - aLb2 complex	13 NK CD56bright	3 NK CD56dim activated	baseline
KLRB1 - CLEC2D	13 NK CD56bright	3 NK CD56dim activated	baseline
SELL - SELPLG	13 NK CD56bright	3 NK CD56dim activated	baseline
ICAM2 - aLb2 complex	13 NK CD56bright	3 NK CD56dim activated	baseline
NCR3 - BAG6	13 NK CD56bright	3 NK CD56dim activated	baseline
CD2 - CD58	13 NK CD56bright	3 NK CD56dim activated	baseline
MIF - TNFRSF14	13 NK CD56bright	3 NK CD56dim activated	baseline
CD47 - SIRPG	13 NK CD56bright	4 CD4 CM/naive	baseline
CD160 - TNFRSF14	13 NK CD56bright	4 CD4 CM/naive	baseline
KLRB1 - CLEC2D	13 NK CD56bright	4 CD4 CM/naive	baseline
SELL - SELPLG	13 NK CD56bright	4 CD4 CM/naive	baseline
NCR3 - BAG6	13 NK CD56bright	4 CD4 CM/naive	baseline
MIF - TNFRSF14	13 NK CD56bright	4 CD4 CM/naive	baseline
CD94:NKG2C - HLA-E	13 NK CD56bright	5 CD8 EMRA ZNF683+	baseline
LTA - TNFRSF1A	13 NK CD56bright	5 CD8 EMRA ZNF683+	baseline
CD94:NKG2A - HLA-E	13 NK CD56bright	5 CD8 EMRA ZNF683+	baseline
CD160 - TNFRSF14	13 NK CD56bright	5 CD8 EMRA ZNF683+	baseline
CD94:NKG2E - HLA-E	13 NK CD56bright	5 CD8 EMRA ZNF683+	baseline
ICAM1 - aMb2 complex	13 NK CD56bright	5 CD8 EMRA ZNF683+	baseline
ICAM1 - SPN	13 NK CD56bright	5 CD8 EMRA ZNF683+	baseline
ICAM1 - ITGAL	13 NK CD56bright	5 CD8 EMRA ZNF683+	baseline
ICAM1 - aLb2 complex	13 NK CD56bright	5 CD8 EMRA ZNF683+	baseline
HLA-E - KLRK1	13 NK CD56bright	5 CD8 EMRA ZNF683+	baseline
CLEC2B - KLRF1	13 NK CD56bright	5 CD8 EMRA ZNF683+	baseline
ICAM3 - aLb2 complex	13 NK CD56bright	5 CD8 EMRA ZNF683+	baseline
KLRB1 - CLEC2D	13 NK CD56bright	5 CD8 EMRA ZNF683+	baseline
SELL - SELPLG	13 NK CD56bright	5 CD8 EMRA ZNF683+	baseline
NCR3 - BAG6	13 NK CD56bright	5 CD8 EMRA ZNF683+	baseline
CD2 - CD58	13 NK CD56bright	5 CD8 EMRA ZNF683+	baseline
MIF - TNFRSF14	13 NK CD56bright	5 CD8 EMRA ZNF683+	baseline
PGRMC2 - CCL4L2	13 NK CD56bright	6 Monocyte CD16-	baseline
TIGIT - NECTIN2	13 NK CD56bright	6 Monocyte CD16-	baseline
CCL5 - CCR1	13 NK CD56bright	6 Monocyte CD16-	baseline
CD226 - NECTIN2	13 NK CD56bright	6 Monocyte CD16-	baseline
IL18 receptor - IL18	13 NK CD56bright	6 Monocyte CD16-	baseline
CD47 - SIRB1 complex	13 NK CD56bright	6 Monocyte CD16-	baseline
LTA - LTBR	13 NK CD56bright	6 Monocyte CD16-	baseline
LAIR1 - LILRB4	13 NK CD56bright	6 Monocyte CD16-	baseline
LGALS9 - LRP1	13 NK CD56bright	6 Monocyte CD16-	baseline
ANXA1 - FPR1	13 NK CD56bright	6 Monocyte CD16-	baseline
CD44 - HBEGF	13 NK CD56bright	6 Monocyte CD16-	baseline
LTA - TNFRSF1B	13 NK CD56bright	6 Monocyte CD16-	baseline
ICAM1 - aXb2 complex	13 NK CD56bright	6 Monocyte CD16-	baseline
LAMP1 - VSTM1	13 NK CD56bright	6 Monocyte CD16-	baseline
LTA - TNFRSF1A	13 NK CD56bright	6 Monocyte CD16-	baseline
COPA - SORT1	13 NK CD56bright	6 Monocyte CD16-	baseline
ICAM1 - AREG	13 NK CD56bright	6 Monocyte CD16-	baseline
HLA-F - LILRB2	13 NK CD56bright	6 Monocyte CD16-	baseline
CD160 - TNFRSF14	13 NK CD56bright	6 Monocyte CD16-	baseline
ICAM1 - aMb2 complex	13 NK CD56bright	6 Monocyte CD16-	baseline
LTA - TNFRSF14	13 NK CD56bright	6 Monocyte CD16-	baseline
LGALS9 - SORL1	13 NK CD56bright	6 Monocyte CD16-	baseline
TNF - VSIR	13 NK CD56bright	6 Monocyte CD16-	baseline
TNFRSF1B - GRN	13 NK CD56bright	6 Monocyte CD16-	baseline
LGALS9 - CD44	13 NK CD56bright	6 Monocyte CD16-	baseline
TNF - TNFRSF1B	13 NK CD56bright	6 Monocyte CD16-	baseline
IFNG - Type II IFNR	13 NK CD56bright	6 Monocyte CD16-	baseline
SELL - SELPLG	13 NK CD56bright	6 Monocyte CD16-	baseline
NCR3 - BAG6	13 NK CD56bright	6 Monocyte CD16-	baseline
CD2 - CD58	13 NK CD56bright	6 Monocyte CD16-	baseline
MIF - TNFRSF14	13 NK CD56bright	6 Monocyte CD16-	baseline
CCL5 - CCR4	13 NK CD56bright	7 CD4 Th1-like	baseline
CD47 - SIRPG	13 NK CD56bright	7 CD4 Th1-like	baseline
CD94:NKG2A - HLA-E	13 NK CD56bright	7 CD4 Th1-like	baseline
CD160 - TNFRSF14	13 NK CD56bright	7 CD4 Th1-like	baseline
LGALS9 - CD47	13 NK CD56bright	7 CD4 Th1-like	baseline
KLRB1 - CLEC2D	13 NK CD56bright	7 CD4 Th1-like	baseline
SELL - SELPLG	13 NK CD56bright	7 CD4 Th1-like	baseline
NCR3 - BAG6	13 NK CD56bright	7 CD4 Th1-like	baseline
CD2 - CD58	13 NK CD56bright	7 CD4 Th1-like	baseline
MIF - TNFRSF14	13 NK CD56bright	7 CD4 Th1-like	baseline
CD94:NKG2C - HLA-E	13 NK CD56bright	8 CD8 naive	baseline
HLA-B - KIR3DL2	13 NK CD56bright	8 CD8 naive	baseline
CD94:NKG2A - HLA-E	13 NK CD56bright	8 CD8 naive	baseline
HLA-E - KLRC1	13 NK CD56bright	8 CD8 naive	baseline
LTA - RIPK1	13 NK CD56bright	8 CD8 naive	baseline
LAMP1 - FAM3C	13 NK CD56bright	8 CD8 naive	baseline
CD160 - TNFRSF14	13 NK CD56bright	8 CD8 naive	baseline
HLA-F - KIR3DL2	13 NK CD56bright	8 CD8 naive	baseline
CD94:NKG2E - HLA-E	13 NK CD56bright	8 CD8 naive	baseline
ICAM1 - aMb2 complex	13 NK CD56bright	8 CD8 naive	baseline
LTA - TNFRSF14	13 NK CD56bright	8 CD8 naive	baseline
ICAM1 - SPN	13 NK CD56bright	8 CD8 naive	baseline
LGALS9 - SORL1	13 NK CD56bright	8 CD8 naive	baseline
ICAM1 - ITGAL	13 NK CD56bright	8 CD8 naive	baseline
ICAM1 - aLb2 complex	13 NK CD56bright	8 CD8 naive	baseline
HLA-E - KLRK1	13 NK CD56bright	8 CD8 naive	baseline
LGALS9 - CD47	13 NK CD56bright	8 CD8 naive	baseline
CLEC2B - KLRF1	13 NK CD56bright	8 CD8 naive	baseline
ICAM3 - aLb2 complex	13 NK CD56bright	8 CD8 naive	baseline
KLRB1 - CLEC2D	13 NK CD56bright	8 CD8 naive	baseline
SELL - SELPLG	13 NK CD56bright	8 CD8 naive	baseline
ICAM2 - aLb2 complex	13 NK CD56bright	8 CD8 naive	baseline
CD55 - ADGRE5	13 NK CD56bright	8 CD8 naive	baseline
NCR3 - BAG6	13 NK CD56bright	8 CD8 naive	baseline
CD2 - CD58	13 NK CD56bright	8 CD8 naive	baseline
MIF - TNFRSF14	13 NK CD56bright	8 CD8 naive	baseline
HLA-B - KIR3DL2	13 NK CD56bright	9 CD8 EMRA IFNG+	baseline
HLA-F - KIR3DL2	13 NK CD56bright	9 CD8 EMRA IFNG+	baseline
ICAM1 - aMb2 complex	13 NK CD56bright	9 CD8 EMRA IFNG+	baseline
HLA-E - KLRK1	13 NK CD56bright	9 CD8 EMRA IFNG+	baseline
CLEC2B - KLRF1	13 NK CD56bright	9 CD8 EMRA IFNG+	baseline
ICAM3 - aLb2 complex	13 NK CD56bright	9 CD8 EMRA IFNG+	baseline
KLRB1 - CLEC2D	13 NK CD56bright	9 CD8 EMRA IFNG+	baseline
SELL - SELPLG	13 NK CD56bright	9 CD8 EMRA IFNG+	baseline
MIF - TNFRSF14	13 NK CD56bright	9 CD8 EMRA IFNG+	baseline
LGALS9 - SLC1A5	15 Monocyte CD16+	15 Monocyte CD16+	baseline
CD1D - LILRB2	15 Monocyte CD16+	15 Monocyte CD16+	baseline
SCGB3A1 - MARCO	15 Monocyte CD16+	15 Monocyte CD16+	baseline
GRN - SORT1	15 Monocyte CD16+	15 Monocyte CD16+	baseline
CD40 - TNFSF13B	15 Monocyte CD16+	15 Monocyte CD16+	baseline
HLA-DPB1 - TNFSF13B	15 Monocyte CD16+	15 Monocyte CD16+	baseline
TNFSF13 - TNFRSF1A	15 Monocyte CD16+	15 Monocyte CD16+	baseline
IL18 receptor - IL18	15 Monocyte CD16+	15 Monocyte CD16+	baseline
TNFRSF1A - GRN	15 Monocyte CD16+	15 Monocyte CD16+	baseline
TFRC - TNFSF13B	15 Monocyte CD16+	15 Monocyte CD16+	baseline
TNF - NOTCH1	15 Monocyte CD16+	15 Monocyte CD16+	baseline
ICAM4 - aLb2 complex	15 Monocyte CD16+	15 Monocyte CD16+	baseline
LGALS9 - HAVCR2	15 Monocyte CD16+	15 Monocyte CD16+	baseline
CD47 - SIRB1 complex	15 Monocyte CD16+	15 Monocyte CD16+	baseline
CD52 - SIGLEC10	15 Monocyte CD16+	15 Monocyte CD16+	baseline
LAIR1 - LILRB4	15 Monocyte CD16+	15 Monocyte CD16+	baseline
LGALS9 - LRP1	15 Monocyte CD16+	15 Monocyte CD16+	baseline
C5AR1 - RPS19	15 Monocyte CD16+	15 Monocyte CD16+	baseline
TNFRSF10B - TNFSF10	15 Monocyte CD16+	15 Monocyte CD16+	baseline
TNF - TNFRSF1A	15 Monocyte CD16+	15 Monocyte CD16+	baseline
TNFSF10 - RIPK1	15 Monocyte CD16+	15 Monocyte CD16+	baseline
ANXA1 - FPR1	15 Monocyte CD16+	15 Monocyte CD16+	baseline
CD44 - HBEGF	15 Monocyte CD16+	15 Monocyte CD16+	baseline
ICAM1 - aXb2 complex	15 Monocyte CD16+	15 Monocyte CD16+	baseline
SIRPA - CD47	15 Monocyte CD16+	15 Monocyte CD16+	baseline
LAMP1 - VSTM1	15 Monocyte CD16+	15 Monocyte CD16+	baseline
TNF - RIPK1	15 Monocyte CD16+	15 Monocyte CD16+	baseline
TNFSF13 - FAS	15 Monocyte CD16+	15 Monocyte CD16+	baseline
CD74 - APP	15 Monocyte CD16+	15 Monocyte CD16+	baseline
COPA - SORT1	15 Monocyte CD16+	15 Monocyte CD16+	baseline
CD99 - PILRA	15 Monocyte CD16+	15 Monocyte CD16+	baseline
HLA-F - LILRB1	15 Monocyte CD16+	15 Monocyte CD16+	baseline
PLXNB2 - SEMA4D	15 Monocyte CD16+	15 Monocyte CD16+	baseline
PLAUR - a4b1 complex	15 Monocyte CD16+	15 Monocyte CD16+	baseline
ICAM1 - AREG	15 Monocyte CD16+	15 Monocyte CD16+	baseline
TNFSF13 - TNFRSF14	15 Monocyte CD16+	15 Monocyte CD16+	baseline
HLA-F - LILRB2	15 Monocyte CD16+	15 Monocyte CD16+	baseline
ICAM1 - aMb2 complex	15 Monocyte CD16+	15 Monocyte CD16+	baseline
ICAM1 - SPN	15 Monocyte CD16+	15 Monocyte CD16+	baseline
LGALS9 - SORL1	15 Monocyte CD16+	15 Monocyte CD16+	baseline
ICAM1 - ITGAL	15 Monocyte CD16+	15 Monocyte CD16+	baseline
ICAM1 - aLb2 complex	15 Monocyte CD16+	15 Monocyte CD16+	baseline
TNF - VSIR	15 Monocyte CD16+	15 Monocyte CD16+	baseline
TNFRSF1B - GRN	15 Monocyte CD16+	15 Monocyte CD16+	baseline
LGALS9 - CD44	15 Monocyte CD16+	15 Monocyte CD16+	baseline
TNF - FAS	15 Monocyte CD16+	15 Monocyte CD16+	baseline
CD48 - CD244	15 Monocyte CD16+	15 Monocyte CD16+	baseline
LGALS9 - CD47	15 Monocyte CD16+	15 Monocyte CD16+	baseline
TNF - TNFRSF1B	15 Monocyte CD16+	15 Monocyte CD16+	baseline
ICAM3 - aLb2 complex	15 Monocyte CD16+	15 Monocyte CD16+	baseline
CD74 - COPA	15 Monocyte CD16+	15 Monocyte CD16+	baseline
CD74 - MIF	15 Monocyte CD16+	15 Monocyte CD16+	baseline
ICAM2 - aLb2 complex	15 Monocyte CD16+	15 Monocyte CD16+	baseline
CD55 - ADGRE5	15 Monocyte CD16+	15 Monocyte CD16+	baseline
MIF - TNFRSF14	15 Monocyte CD16+	15 Monocyte CD16+	baseline
SEMA4A - PLXND1	15 Monocyte CD16+	2 CD8 cytotoxic	baseline
ICAM4 - aLb2 complex	15 Monocyte CD16+	2 CD8 cytotoxic	baseline
TNFSF10 - RIPK1	15 Monocyte CD16+	2 CD8 cytotoxic	baseline
TNF - RIPK1	15 Monocyte CD16+	2 CD8 cytotoxic	baseline
TNFSF13 - FAS	15 Monocyte CD16+	2 CD8 cytotoxic	baseline
PLXNB2 - SEMA4D	15 Monocyte CD16+	2 CD8 cytotoxic	baseline
PLAUR - a4b1 complex	15 Monocyte CD16+	2 CD8 cytotoxic	baseline
TNFSF13 - TNFRSF14	15 Monocyte CD16+	2 CD8 cytotoxic	baseline
ICAM1 - aMb2 complex	15 Monocyte CD16+	2 CD8 cytotoxic	baseline
ICAM1 - SPN	15 Monocyte CD16+	2 CD8 cytotoxic	baseline
LGALS9 - SORL1	15 Monocyte CD16+	2 CD8 cytotoxic	baseline
ICAM1 - ITGAL	15 Monocyte CD16+	2 CD8 cytotoxic	baseline
ICAM1 - aLb2 complex	15 Monocyte CD16+	2 CD8 cytotoxic	baseline
ALOX5 - ALOX5AP	15 Monocyte CD16+	2 CD8 cytotoxic	baseline
TNFRSF1B - GRN	15 Monocyte CD16+	2 CD8 cytotoxic	baseline
LGALS9 - CD44	15 Monocyte CD16+	2 CD8 cytotoxic	baseline
TNF - FAS	15 Monocyte CD16+	2 CD8 cytotoxic	baseline
LGALS9 - CD47	15 Monocyte CD16+	2 CD8 cytotoxic	baseline
ICAM3 - aLb2 complex	15 Monocyte CD16+	2 CD8 cytotoxic	baseline
CD74 - COPA	15 Monocyte CD16+	2 CD8 cytotoxic	baseline
CD74 - MIF	15 Monocyte CD16+	2 CD8 cytotoxic	baseline
ICAM2 - aLb2 complex	15 Monocyte CD16+	2 CD8 cytotoxic	baseline
CD55 - ADGRE5	15 Monocyte CD16+	2 CD8 cytotoxic	baseline
TGFB1 - TGFBR3	15 Monocyte CD16+	2 CD8 cytotoxic	baseline
CXCL8 - CXCR2	15 Monocyte CD16+	3 NK CD56dim activated	baseline
PECAM1 - CD38	15 Monocyte CD16+	3 NK CD56dim activated	baseline
TNFSF13 - TNFRSF1A	15 Monocyte CD16+	3 NK CD56dim activated	baseline
ICAM4 - aLb2 complex	15 Monocyte CD16+	3 NK CD56dim activated	baseline
LGALS9 - HAVCR2	15 Monocyte CD16+	3 NK CD56dim activated	baseline
TNF - TNFRSF1A	15 Monocyte CD16+	3 NK CD56dim activated	baseline
HLA-F - KIR3DL1	15 Monocyte CD16+	3 NK CD56dim activated	baseline
HLA-C - KIR2DL3	15 Monocyte CD16+	3 NK CD56dim activated	baseline
ICAM1 - aXb2 complex	15 Monocyte CD16+	3 NK CD56dim activated	baseline
SIRPA - CD47	15 Monocyte CD16+	3 NK CD56dim activated	baseline
TNFSF13 - FAS	15 Monocyte CD16+	3 NK CD56dim activated	baseline
PLXNB2 - SEMA4D	15 Monocyte CD16+	3 NK CD56dim activated	baseline
HLA-C - KIR2DL1	15 Monocyte CD16+	3 NK CD56dim activated	baseline
PLAUR - a4b1 complex	15 Monocyte CD16+	3 NK CD56dim activated	baseline
HLA-B - KIR3DL2	15 Monocyte CD16+	3 NK CD56dim activated	baseline
HLA-E - KLRC1	15 Monocyte CD16+	3 NK CD56dim activated	baseline
TNFSF13 - TNFRSF14	15 Monocyte CD16+	3 NK CD56dim activated	baseline
LAMP1 - FAM3C	15 Monocyte CD16+	3 NK CD56dim activated	baseline
HLA-F - KIR3DL2	15 Monocyte CD16+	3 NK CD56dim activated	baseline
ICAM1 - aMb2 complex	15 Monocyte CD16+	3 NK CD56dim activated	baseline
HLA-C - FAM3C	15 Monocyte CD16+	3 NK CD56dim activated	baseline
ICAM1 - SPN	15 Monocyte CD16+	3 NK CD56dim activated	baseline
LGALS9 - SORL1	15 Monocyte CD16+	3 NK CD56dim activated	baseline
ICAM1 - ITGAL	15 Monocyte CD16+	3 NK CD56dim activated	baseline
ICAM1 - aLb2 complex	15 Monocyte CD16+	3 NK CD56dim activated	baseline
ALOX5 - ALOX5AP	15 Monocyte CD16+	3 NK CD56dim activated	baseline
TNFRSF1B - GRN	15 Monocyte CD16+	3 NK CD56dim activated	baseline
HLA-E - KLRK1	15 Monocyte CD16+	3 NK CD56dim activated	baseline
LGALS9 - CD44	15 Monocyte CD16+	3 NK CD56dim activated	baseline
TNF - FAS	15 Monocyte CD16+	3 NK CD56dim activated	baseline
CD48 - CD244	15 Monocyte CD16+	3 NK CD56dim activated	baseline
LGALS9 - CD47	15 Monocyte CD16+	3 NK CD56dim activated	baseline
TNF - TNFRSF1B	15 Monocyte CD16+	3 NK CD56dim activated	baseline
CLEC2B - KLRF1	15 Monocyte CD16+	3 NK CD56dim activated	baseline
ICAM3 - aLb2 complex	15 Monocyte CD16+	3 NK CD56dim activated	baseline
CD74 - COPA	15 Monocyte CD16+	3 NK CD56dim activated	baseline
CD74 - MIF	15 Monocyte CD16+	3 NK CD56dim activated	baseline
ICAM2 - aLb2 complex	15 Monocyte CD16+	3 NK CD56dim activated	baseline
CD55 - ADGRE5	15 Monocyte CD16+	3 NK CD56dim activated	baseline
TGFB1 - TGFBR3	15 Monocyte CD16+	3 NK CD56dim activated	baseline
TNFRSF8 - TNFSF8	15 Monocyte CD16+	4 CD4 CM/naive	baseline
CD40 - CD40LG	15 Monocyte CD16+	4 CD4 CM/naive	baseline
LTBR - LTB	15 Monocyte CD16+	4 CD4 CM/naive	baseline
ICAM4 - aLb2 complex	15 Monocyte CD16+	4 CD4 CM/naive	baseline
C5AR1 - RPS19	15 Monocyte CD16+	4 CD4 CM/naive	baseline
TNFRSF10B - TNFSF10	15 Monocyte CD16+	4 CD4 CM/naive	baseline
CD47 - SIRPG	15 Monocyte CD16+	4 CD4 CM/naive	baseline
CD74 - APP	15 Monocyte CD16+	4 CD4 CM/naive	baseline
PLXNB2 - SEMA4D	15 Monocyte CD16+	4 CD4 CM/naive	baseline
PLAUR - a4b1 complex	15 Monocyte CD16+	4 CD4 CM/naive	baseline
ICAM1 - AREG	15 Monocyte CD16+	4 CD4 CM/naive	baseline
TNFSF13 - TNFRSF14	15 Monocyte CD16+	4 CD4 CM/naive	baseline
ICAM1 - SPN	15 Monocyte CD16+	4 CD4 CM/naive	baseline
LGALS9 - SORL1	15 Monocyte CD16+	4 CD4 CM/naive	baseline
ALOX5 - ALOX5AP	15 Monocyte CD16+	4 CD4 CM/naive	baseline
LGALS9 - CD44	15 Monocyte CD16+	4 CD4 CM/naive	baseline
LGALS9 - CD47	15 Monocyte CD16+	4 CD4 CM/naive	baseline
ICAM3 - aLb2 complex	15 Monocyte CD16+	4 CD4 CM/naive	baseline
CD74 - COPA	15 Monocyte CD16+	4 CD4 CM/naive	baseline
CD74 - MIF	15 Monocyte CD16+	4 CD4 CM/naive	baseline
CD55 - ADGRE5	15 Monocyte CD16+	4 CD4 CM/naive	baseline
TNFSF13 - TNFRSF1A	15 Monocyte CD16+	5 CD8 EMRA ZNF683+	baseline
ICAM4 - aLb2 complex	15 Monocyte CD16+	5 CD8 EMRA ZNF683+	baseline
TNF - TNFRSF1A	15 Monocyte CD16+	5 CD8 EMRA ZNF683+	baseline
TNFSF13 - FAS	15 Monocyte CD16+	5 CD8 EMRA ZNF683+	baseline
PLXNB2 - SEMA4D	15 Monocyte CD16+	5 CD8 EMRA ZNF683+	baseline
PLAUR - a4b1 complex	15 Monocyte CD16+	5 CD8 EMRA ZNF683+	baseline
TNFSF13 - TNFRSF14	15 Monocyte CD16+	5 CD8 EMRA ZNF683+	baseline
TGFB1 - TGFbeta receptor1	15 Monocyte CD16+	5 CD8 EMRA ZNF683+	baseline
ICAM1 - aMb2 complex	15 Monocyte CD16+	5 CD8 EMRA ZNF683+	baseline
ICAM1 - SPN	15 Monocyte CD16+	5 CD8 EMRA ZNF683+	baseline
LGALS9 - SORL1	15 Monocyte CD16+	5 CD8 EMRA ZNF683+	baseline
ICAM1 - ITGAL	15 Monocyte CD16+	5 CD8 EMRA ZNF683+	baseline
ICAM1 - aLb2 complex	15 Monocyte CD16+	5 CD8 EMRA ZNF683+	baseline
ALOX5 - ALOX5AP	15 Monocyte CD16+	5 CD8 EMRA ZNF683+	baseline
HLA-E - KLRK1	15 Monocyte CD16+	5 CD8 EMRA ZNF683+	baseline
LGALS9 - CD44	15 Monocyte CD16+	5 CD8 EMRA ZNF683+	baseline
TNF - FAS	15 Monocyte CD16+	5 CD8 EMRA ZNF683+	baseline
CD48 - CD244	15 Monocyte CD16+	5 CD8 EMRA ZNF683+	baseline
LGALS9 - CD47	15 Monocyte CD16+	5 CD8 EMRA ZNF683+	baseline
CLEC2B - KLRF1	15 Monocyte CD16+	5 CD8 EMRA ZNF683+	baseline
ICAM3 - aLb2 complex	15 Monocyte CD16+	5 CD8 EMRA ZNF683+	baseline
CD74 - COPA	15 Monocyte CD16+	5 CD8 EMRA ZNF683+	baseline
CD74 - MIF	15 Monocyte CD16+	5 CD8 EMRA ZNF683+	baseline
ICAM2 - aLb2 complex	15 Monocyte CD16+	5 CD8 EMRA ZNF683+	baseline
CD55 - ADGRE5	15 Monocyte CD16+	5 CD8 EMRA ZNF683+	baseline
TGFB1 - TGFBR3	15 Monocyte CD16+	5 CD8 EMRA ZNF683+	baseline
MIF - TNFRSF14	15 Monocyte CD16+	5 CD8 EMRA ZNF683+	baseline
CD1D - LILRB2	15 Monocyte CD16+	6 Monocyte CD16-	baseline
HLA-DPB1 - NRG1	15 Monocyte CD16+	6 Monocyte CD16-	baseline
SCGB3A1 - MARCO	15 Monocyte CD16+	6 Monocyte CD16-	baseline
IL15 - IL15RA	15 Monocyte CD16+	6 Monocyte CD16-	baseline
ANXA1 - FPR2	15 Monocyte CD16+	6 Monocyte CD16-	baseline
SEMA4A - PLXND1	15 Monocyte CD16+	6 Monocyte CD16-	baseline
APP - FPR2	15 Monocyte CD16+	6 Monocyte CD16-	baseline
GRN - SORT1	15 Monocyte CD16+	6 Monocyte CD16-	baseline
CD40 - TNFSF13B	15 Monocyte CD16+	6 Monocyte CD16-	baseline
HLA-DPB1 - TNFSF13B	15 Monocyte CD16+	6 Monocyte CD16-	baseline
TNFSF13 - TNFRSF1A	15 Monocyte CD16+	6 Monocyte CD16-	baseline
IL18 receptor - IL18	15 Monocyte CD16+	6 Monocyte CD16-	baseline
TNFRSF1A - GRN	15 Monocyte CD16+	6 Monocyte CD16-	baseline
TFRC - TNFSF13B	15 Monocyte CD16+	6 Monocyte CD16-	baseline
ICAM4 - aLb2 complex	15 Monocyte CD16+	6 Monocyte CD16-	baseline
LGALS9 - HAVCR2	15 Monocyte CD16+	6 Monocyte CD16-	baseline
CD47 - SIRB1 complex	15 Monocyte CD16+	6 Monocyte CD16-	baseline
CD52 - SIGLEC10	15 Monocyte CD16+	6 Monocyte CD16-	baseline
LAIR1 - LILRB4	15 Monocyte CD16+	6 Monocyte CD16-	baseline
LGALS9 - LRP1	15 Monocyte CD16+	6 Monocyte CD16-	baseline
TNFRSF10B - TNFSF10	15 Monocyte CD16+	6 Monocyte CD16-	baseline
TNF - TNFRSF1A	15 Monocyte CD16+	6 Monocyte CD16-	baseline
ANXA1 - FPR1	15 Monocyte CD16+	6 Monocyte CD16-	baseline
CD44 - HBEGF	15 Monocyte CD16+	6 Monocyte CD16-	baseline
ICAM1 - aXb2 complex	15 Monocyte CD16+	6 Monocyte CD16-	baseline
LAMP1 - VSTM1	15 Monocyte CD16+	6 Monocyte CD16-	baseline
TNFSF13 - FAS	15 Monocyte CD16+	6 Monocyte CD16-	baseline
CD74 - APP	15 Monocyte CD16+	6 Monocyte CD16-	baseline
COPA - SORT1	15 Monocyte CD16+	6 Monocyte CD16-	baseline
HLA-F - LILRB1	15 Monocyte CD16+	6 Monocyte CD16-	baseline
PLXNB2 - SEMA4D	15 Monocyte CD16+	6 Monocyte CD16-	baseline
PLAUR - a4b1 complex	15 Monocyte CD16+	6 Monocyte CD16-	baseline
ICAM1 - AREG	15 Monocyte CD16+	6 Monocyte CD16-	baseline
TNFSF13 - TNFRSF14	15 Monocyte CD16+	6 Monocyte CD16-	baseline
HLA-F - LILRB2	15 Monocyte CD16+	6 Monocyte CD16-	baseline
ICAM1 - aMb2 complex	15 Monocyte CD16+	6 Monocyte CD16-	baseline
ICAM1 - SPN	15 Monocyte CD16+	6 Monocyte CD16-	baseline
LGALS9 - SORL1	15 Monocyte CD16+	6 Monocyte CD16-	baseline
ICAM1 - ITGAL	15 Monocyte CD16+	6 Monocyte CD16-	baseline
ICAM1 - aLb2 complex	15 Monocyte CD16+	6 Monocyte CD16-	baseline
TNF - VSIR	15 Monocyte CD16+	6 Monocyte CD16-	baseline
ALOX5 - ALOX5AP	15 Monocyte CD16+	6 Monocyte CD16-	baseline
TNFRSF1B - GRN	15 Monocyte CD16+	6 Monocyte CD16-	baseline
LGALS9 - CD44	15 Monocyte CD16+	6 Monocyte CD16-	baseline
LGALS9 - CD47	15 Monocyte CD16+	6 Monocyte CD16-	baseline
TNF - TNFRSF1B	15 Monocyte CD16+	6 Monocyte CD16-	baseline
ICAM3 - aLb2 complex	15 Monocyte CD16+	6 Monocyte CD16-	baseline
CD74 - COPA	15 Monocyte CD16+	6 Monocyte CD16-	baseline
CD74 - MIF	15 Monocyte CD16+	6 Monocyte CD16-	baseline
ICAM2 - aLb2 complex	15 Monocyte CD16+	6 Monocyte CD16-	baseline
CD55 - ADGRE5	15 Monocyte CD16+	6 Monocyte CD16-	baseline
MIF - TNFRSF14	15 Monocyte CD16+	6 Monocyte CD16-	baseline
TNFRSF8 - TNFSF8	15 Monocyte CD16+	7 CD4 Th1-like	baseline
TNF - ICOS	15 Monocyte CD16+	7 CD4 Th1-like	baseline
CD40 - CD40LG	15 Monocyte CD16+	7 CD4 Th1-like	baseline
LTBR - LTB	15 Monocyte CD16+	7 CD4 Th1-like	baseline
ICAM4 - aLb2 complex	15 Monocyte CD16+	7 CD4 Th1-like	baseline
C5AR1 - RPS19	15 Monocyte CD16+	7 CD4 Th1-like	baseline
TNFRSF10B - TNFSF10	15 Monocyte CD16+	7 CD4 Th1-like	baseline
CD47 - SIRPG	15 Monocyte CD16+	7 CD4 Th1-like	baseline
SIRPA - CD47	15 Monocyte CD16+	7 CD4 Th1-like	baseline
TNFSF13 - FAS	15 Monocyte CD16+	7 CD4 Th1-like	baseline
CD74 - APP	15 Monocyte CD16+	7 CD4 Th1-like	baseline
PLXNB2 - SEMA4D	15 Monocyte CD16+	7 CD4 Th1-like	baseline
PLAUR - a4b1 complex	15 Monocyte CD16+	7 CD4 Th1-like	baseline
ICAM1 - AREG	15 Monocyte CD16+	7 CD4 Th1-like	baseline
TNFSF13 - TNFRSF14	15 Monocyte CD16+	7 CD4 Th1-like	baseline
ICAM1 - SPN	15 Monocyte CD16+	7 CD4 Th1-like	baseline
LGALS9 - SORL1	15 Monocyte CD16+	7 CD4 Th1-like	baseline
ICAM1 - ITGAL	15 Monocyte CD16+	7 CD4 Th1-like	baseline
ICAM1 - aLb2 complex	15 Monocyte CD16+	7 CD4 Th1-like	baseline
ALOX5 - ALOX5AP	15 Monocyte CD16+	7 CD4 Th1-like	baseline
TNFRSF1B - GRN	15 Monocyte CD16+	7 CD4 Th1-like	baseline
LGALS9 - CD44	15 Monocyte CD16+	7 CD4 Th1-like	baseline
TNF - FAS	15 Monocyte CD16+	7 CD4 Th1-like	baseline
LGALS9 - CD47	15 Monocyte CD16+	7 CD4 Th1-like	baseline
ICAM3 - aLb2 complex	15 Monocyte CD16+	7 CD4 Th1-like	baseline
CD74 - COPA	15 Monocyte CD16+	7 CD4 Th1-like	baseline
CD74 - MIF	15 Monocyte CD16+	7 CD4 Th1-like	baseline
ICAM2 - aLb2 complex	15 Monocyte CD16+	7 CD4 Th1-like	baseline
CD55 - ADGRE5	15 Monocyte CD16+	7 CD4 Th1-like	baseline
TGFB1 - TGFBR3	15 Monocyte CD16+	7 CD4 Th1-like	baseline
PECAM1 - CD38	15 Monocyte CD16+	8 CD8 naive	baseline
TNF - NOTCH1	15 Monocyte CD16+	8 CD8 naive	baseline
ICAM4 - aLb2 complex	15 Monocyte CD16+	8 CD8 naive	baseline
C5AR1 - RPS19	15 Monocyte CD16+	8 CD8 naive	baseline
TNFSF10 - RIPK1	15 Monocyte CD16+	8 CD8 naive	baseline
ICAM1 - aXb2 complex	15 Monocyte CD16+	8 CD8 naive	baseline
SIRPA - CD47	15 Monocyte CD16+	8 CD8 naive	baseline
TNF - RIPK1	15 Monocyte CD16+	8 CD8 naive	baseline
TNFSF13 - FAS	15 Monocyte CD16+	8 CD8 naive	baseline
PLXNB2 - SEMA4D	15 Monocyte CD16+	8 CD8 naive	baseline
HLA-C - KIR2DL1	15 Monocyte CD16+	8 CD8 naive	baseline
PLAUR - a4b1 complex	15 Monocyte CD16+	8 CD8 naive	baseline
HLA-B - KIR3DL2	15 Monocyte CD16+	8 CD8 naive	baseline
ICAM1 - AREG	15 Monocyte CD16+	8 CD8 naive	baseline
HLA-E - KLRC1	15 Monocyte CD16+	8 CD8 naive	baseline
TNFSF13 - TNFRSF14	15 Monocyte CD16+	8 CD8 naive	baseline
LAMP1 - FAM3C	15 Monocyte CD16+	8 CD8 naive	baseline
TGFB1 - TGFbeta receptor1	15 Monocyte CD16+	8 CD8 naive	baseline
HLA-F - KIR3DL2	15 Monocyte CD16+	8 CD8 naive	baseline
ICAM1 - aMb2 complex	15 Monocyte CD16+	8 CD8 naive	baseline
HLA-C - FAM3C	15 Monocyte CD16+	8 CD8 naive	baseline
ICAM1 - SPN	15 Monocyte CD16+	8 CD8 naive	baseline
LGALS9 - SORL1	15 Monocyte CD16+	8 CD8 naive	baseline
ICAM1 - ITGAL	15 Monocyte CD16+	8 CD8 naive	baseline
ICAM1 - aLb2 complex	15 Monocyte CD16+	8 CD8 naive	baseline
ALOX5 - ALOX5AP	15 Monocyte CD16+	8 CD8 naive	baseline
TNFRSF1B - GRN	15 Monocyte CD16+	8 CD8 naive	baseline
HLA-E - KLRK1	15 Monocyte CD16+	8 CD8 naive	baseline
LGALS9 - CD44	15 Monocyte CD16+	8 CD8 naive	baseline
TNF - FAS	15 Monocyte CD16+	8 CD8 naive	baseline
CD48 - CD244	15 Monocyte CD16+	8 CD8 naive	baseline
LGALS9 - CD47	15 Monocyte CD16+	8 CD8 naive	baseline
TNF - TNFRSF1B	15 Monocyte CD16+	8 CD8 naive	baseline
CLEC2B - KLRF1	15 Monocyte CD16+	8 CD8 naive	baseline
ICAM3 - aLb2 complex	15 Monocyte CD16+	8 CD8 naive	baseline
CD74 - COPA	15 Monocyte CD16+	8 CD8 naive	baseline
CD74 - MIF	15 Monocyte CD16+	8 CD8 naive	baseline
ICAM2 - aLb2 complex	15 Monocyte CD16+	8 CD8 naive	baseline
CD55 - ADGRE5	15 Monocyte CD16+	8 CD8 naive	baseline
TGFB1 - TGFBR3	15 Monocyte CD16+	8 CD8 naive	baseline
MIF - TNFRSF14	15 Monocyte CD16+	8 CD8 naive	baseline
IL15 - IL15RA	15 Monocyte CD16+	9 CD8 EMRA IFNG+	baseline
PECAM1 - CD38	15 Monocyte CD16+	9 CD8 EMRA IFNG+	baseline
ICAM4 - aLb2 complex	15 Monocyte CD16+	9 CD8 EMRA IFNG+	baseline
TNFSF10 - RIPK1	15 Monocyte CD16+	9 CD8 EMRA IFNG+	baseline
TNF - RIPK1	15 Monocyte CD16+	9 CD8 EMRA IFNG+	baseline
TNFSF13 - FAS	15 Monocyte CD16+	9 CD8 EMRA IFNG+	baseline
PLXNB2 - SEMA4D	15 Monocyte CD16+	9 CD8 EMRA IFNG+	baseline
PLAUR - a4b1 complex	15 Monocyte CD16+	9 CD8 EMRA IFNG+	baseline
HLA-B - KIR3DL2	15 Monocyte CD16+	9 CD8 EMRA IFNG+	baseline
TNFSF13 - TNFRSF14	15 Monocyte CD16+	9 CD8 EMRA IFNG+	baseline
HLA-F - KIR3DL2	15 Monocyte CD16+	9 CD8 EMRA IFNG+	baseline
ICAM1 - aMb2 complex	15 Monocyte CD16+	9 CD8 EMRA IFNG+	baseline
ICAM1 - SPN	15 Monocyte CD16+	9 CD8 EMRA IFNG+	baseline
LGALS9 - SORL1	15 Monocyte CD16+	9 CD8 EMRA IFNG+	baseline
ICAM1 - ITGAL	15 Monocyte CD16+	9 CD8 EMRA IFNG+	baseline
ICAM1 - aLb2 complex	15 Monocyte CD16+	9 CD8 EMRA IFNG+	baseline
ALOX5 - ALOX5AP	15 Monocyte CD16+	9 CD8 EMRA IFNG+	baseline
HLA-E - KLRK1	15 Monocyte CD16+	9 CD8 EMRA IFNG+	baseline
LGALS9 - CD44	15 Monocyte CD16+	9 CD8 EMRA IFNG+	baseline
TNF - FAS	15 Monocyte CD16+	9 CD8 EMRA IFNG+	baseline
LGALS9 - CD47	15 Monocyte CD16+	9 CD8 EMRA IFNG+	baseline
CLEC2B - KLRF1	15 Monocyte CD16+	9 CD8 EMRA IFNG+	baseline
ICAM3 - aLb2 complex	15 Monocyte CD16+	9 CD8 EMRA IFNG+	baseline
CD74 - COPA	15 Monocyte CD16+	9 CD8 EMRA IFNG+	baseline
CD74 - MIF	15 Monocyte CD16+	9 CD8 EMRA IFNG+	baseline
ICAM2 - aLb2 complex	15 Monocyte CD16+	9 CD8 EMRA IFNG+	baseline
CD55 - ADGRE5	15 Monocyte CD16+	9 CD8 EMRA IFNG+	baseline
TGFB1 - TGFBR3	15 Monocyte CD16+	9 CD8 EMRA IFNG+	baseline
CD8 receptor - LCK	2 CD8 cytotoxic	2 CD8 cytotoxic	baseline
TGFB1 - TGFBR3	2 CD8 cytotoxic	2 CD8 cytotoxic	baseline
HLA-C - KIR2DL3	2 CD8 cytotoxic	3 NK CD56dim activated	baseline
HLA-C - KIR2DL1	2 CD8 cytotoxic	3 NK CD56dim activated	baseline
HLA-C - FAM3C	2 CD8 cytotoxic	3 NK CD56dim activated	baseline
CLEC2B - KLRF1	2 CD8 cytotoxic	3 NK CD56dim activated	baseline
CD8 receptor - LCK	2 CD8 cytotoxic	3 NK CD56dim activated	baseline
TGFB1 - TGFBR3	2 CD8 cytotoxic	3 NK CD56dim activated	baseline
CD8 receptor - LCK	2 CD8 cytotoxic	4 CD4 CM/naive	baseline
TGFB1 - TGFbeta receptor1	2 CD8 cytotoxic	5 CD8 EMRA ZNF683+	baseline
CD8 receptor - LCK	2 CD8 cytotoxic	5 CD8 EMRA ZNF683+	baseline
CD2 - CD58	2 CD8 cytotoxic	5 CD8 EMRA ZNF683+	baseline
TGFB1 - TGFBR3	2 CD8 cytotoxic	5 CD8 EMRA ZNF683+	baseline
CCL5 - CCR1	2 CD8 cytotoxic	6 Monocyte CD16-	baseline
CD226 - NECTIN2	2 CD8 cytotoxic	6 Monocyte CD16-	baseline
CD47 - SIRB1 complex	2 CD8 cytotoxic	6 Monocyte CD16-	baseline
ANXA1 - FPR1	2 CD8 cytotoxic	6 Monocyte CD16-	baseline
CD44 - HBEGF	2 CD8 cytotoxic	6 Monocyte CD16-	baseline
LAMP1 - VSTM1	2 CD8 cytotoxic	6 Monocyte CD16-	baseline
CD99 - PILRA	2 CD8 cytotoxic	6 Monocyte CD16-	baseline
CCL4L2 - VSIR	2 CD8 cytotoxic	6 Monocyte CD16-	baseline
HLA-F - LILRB2	2 CD8 cytotoxic	6 Monocyte CD16-	baseline
TNF - VSIR	2 CD8 cytotoxic	6 Monocyte CD16-	baseline
TNFRSF1B - GRN	2 CD8 cytotoxic	6 Monocyte CD16-	baseline
TNF - TNFRSF1B	2 CD8 cytotoxic	6 Monocyte CD16-	baseline
CD2 - CD58	2 CD8 cytotoxic	6 Monocyte CD16-	baseline
CCL5 - CCR4	2 CD8 cytotoxic	7 CD4 Th1-like	baseline
CD8 receptor - LCK	2 CD8 cytotoxic	7 CD4 Th1-like	baseline
TGFB1 - TGFBR3	2 CD8 cytotoxic	7 CD4 Th1-like	baseline
HLA-C - KIR2DL1	2 CD8 cytotoxic	8 CD8 naive	baseline
TGFB1 - TGFbeta receptor1	2 CD8 cytotoxic	8 CD8 naive	baseline
HLA-C - FAM3C	2 CD8 cytotoxic	8 CD8 naive	baseline
CD55 - ADGRE5	2 CD8 cytotoxic	8 CD8 naive	baseline
CD8 receptor - LCK	2 CD8 cytotoxic	8 CD8 naive	baseline
TGFB1 - TGFBR3	2 CD8 cytotoxic	8 CD8 naive	baseline
CD8 receptor - LCK	2 CD8 cytotoxic	9 CD8 EMRA IFNG+	baseline
TGFB1 - TGFBR3	2 CD8 cytotoxic	9 CD8 EMRA IFNG+	baseline
KIR2DL3 - FAM3C	3 NK CD56dim activated	3 NK CD56dim activated	baseline
ADGRG5 - FAM3C	3 NK CD56dim activated	3 NK CD56dim activated	baseline
HLA-A - KIR3DL1	3 NK CD56dim activated	3 NK CD56dim activated	baseline
HLA-F - KIR3DL1	3 NK CD56dim activated	3 NK CD56dim activated	baseline
HLA-C - KIR2DL3	3 NK CD56dim activated	3 NK CD56dim activated	baseline
HLA-C - KIR2DL1	3 NK CD56dim activated	3 NK CD56dim activated	baseline
HLA-B - KIR3DL2	3 NK CD56dim activated	3 NK CD56dim activated	baseline
CD94:NKG2A - HLA-E	3 NK CD56dim activated	3 NK CD56dim activated	baseline
HLA-E - KLRC1	3 NK CD56dim activated	3 NK CD56dim activated	baseline
LAMP1 - FAM3C	3 NK CD56dim activated	3 NK CD56dim activated	baseline
CD160 - TNFRSF14	3 NK CD56dim activated	3 NK CD56dim activated	baseline
HLA-F - KIR3DL2	3 NK CD56dim activated	3 NK CD56dim activated	baseline
CD94:NKG2E - HLA-E	3 NK CD56dim activated	3 NK CD56dim activated	baseline
HLA-C - FAM3C	3 NK CD56dim activated	3 NK CD56dim activated	baseline
HLA-E - KLRK1	3 NK CD56dim activated	3 NK CD56dim activated	baseline
CLEC2B - KLRF1	3 NK CD56dim activated	3 NK CD56dim activated	baseline
ICAM3 - aLb2 complex	3 NK CD56dim activated	3 NK CD56dim activated	baseline
KLRB1 - CLEC2D	3 NK CD56dim activated	3 NK CD56dim activated	baseline
SELL - SELPLG	3 NK CD56dim activated	3 NK CD56dim activated	baseline
ICAM2 - aLb2 complex	3 NK CD56dim activated	3 NK CD56dim activated	baseline
NCR3 - BAG6	3 NK CD56dim activated	3 NK CD56dim activated	baseline
TGFB1 - TGFBR3	3 NK CD56dim activated	3 NK CD56dim activated	baseline
CD47 - SIRPG	3 NK CD56dim activated	4 CD4 CM/naive	baseline
CD160 - TNFRSF14	3 NK CD56dim activated	4 CD4 CM/naive	baseline
KLRB1 - CLEC2D	3 NK CD56dim activated	4 CD4 CM/naive	baseline
NCR3 - BAG6	3 NK CD56dim activated	4 CD4 CM/naive	baseline
HLA-F - LILRB1	3 NK CD56dim activated	5 CD8 EMRA ZNF683+	baseline
CD94:NKG2A - HLA-E	3 NK CD56dim activated	5 CD8 EMRA ZNF683+	baseline
FAM3C - CLEC2D	3 NK CD56dim activated	5 CD8 EMRA ZNF683+	baseline
CD160 - TNFRSF14	3 NK CD56dim activated	5 CD8 EMRA ZNF683+	baseline
TGFB1 - TGFbeta receptor1	3 NK CD56dim activated	5 CD8 EMRA ZNF683+	baseline
CD94:NKG2E - HLA-E	3 NK CD56dim activated	5 CD8 EMRA ZNF683+	baseline
HLA-E - KLRK1	3 NK CD56dim activated	5 CD8 EMRA ZNF683+	baseline
KLRB1 - CLEC2D	3 NK CD56dim activated	5 CD8 EMRA ZNF683+	baseline
ICAM2 - aLb2 complex	3 NK CD56dim activated	5 CD8 EMRA ZNF683+	baseline
NCR3 - BAG6	3 NK CD56dim activated	5 CD8 EMRA ZNF683+	baseline
CD2 - CD58	3 NK CD56dim activated	5 CD8 EMRA ZNF683+	baseline
TGFB1 - TGFBR3	3 NK CD56dim activated	5 CD8 EMRA ZNF683+	baseline
CCL3 - CCR1	3 NK CD56dim activated	6 Monocyte CD16-	baseline
TIGIT - NECTIN2	3 NK CD56dim activated	6 Monocyte CD16-	baseline
CCL5 - CCR1	3 NK CD56dim activated	6 Monocyte CD16-	baseline
CD226 - NECTIN2	3 NK CD56dim activated	6 Monocyte CD16-	baseline
TNFRSF1A - GRN	3 NK CD56dim activated	6 Monocyte CD16-	baseline
CD47 - SIRB1 complex	3 NK CD56dim activated	6 Monocyte CD16-	baseline
LAIR1 - LILRB4	3 NK CD56dim activated	6 Monocyte CD16-	baseline
IL15 receptor - IL15	3 NK CD56dim activated	6 Monocyte CD16-	baseline
LGALS9 - LRP1	3 NK CD56dim activated	6 Monocyte CD16-	baseline
ANXA1 - FPR1	3 NK CD56dim activated	6 Monocyte CD16-	baseline
LAMP1 - VSTM1	3 NK CD56dim activated	6 Monocyte CD16-	baseline
COPA - SORT1	3 NK CD56dim activated	6 Monocyte CD16-	baseline
CD99 - PILRA	3 NK CD56dim activated	6 Monocyte CD16-	baseline
HLA-F - LILRB1	3 NK CD56dim activated	6 Monocyte CD16-	baseline
CCL4L2 - VSIR	3 NK CD56dim activated	6 Monocyte CD16-	baseline
HLA-F - LILRB2	3 NK CD56dim activated	6 Monocyte CD16-	baseline
CD160 - TNFRSF14	3 NK CD56dim activated	6 Monocyte CD16-	baseline
TNFRSF1B - GRN	3 NK CD56dim activated	6 Monocyte CD16-	baseline
LGALS9 - CD44	3 NK CD56dim activated	6 Monocyte CD16-	baseline
IFNG - Type II IFNR	3 NK CD56dim activated	6 Monocyte CD16-	baseline
NCR3 - BAG6	3 NK CD56dim activated	6 Monocyte CD16-	baseline
CD2 - CD58	3 NK CD56dim activated	6 Monocyte CD16-	baseline
CCL5 - CCR4	3 NK CD56dim activated	7 CD4 Th1-like	baseline
CD47 - SIRPG	3 NK CD56dim activated	7 CD4 Th1-like	baseline
FAM3C - CLEC2D	3 NK CD56dim activated	7 CD4 Th1-like	baseline
CD160 - TNFRSF14	3 NK CD56dim activated	7 CD4 Th1-like	baseline
KLRB1 - CLEC2D	3 NK CD56dim activated	7 CD4 Th1-like	baseline
NCR3 - BAG6	3 NK CD56dim activated	7 CD4 Th1-like	baseline
KIR2DL3 - FAM3C	3 NK CD56dim activated	8 CD8 naive	baseline
ADGRG5 - FAM3C	3 NK CD56dim activated	8 CD8 naive	baseline
HLA-C - KIR2DL1	3 NK CD56dim activated	8 CD8 naive	baseline
HLA-B - KIR3DL2	3 NK CD56dim activated	8 CD8 naive	baseline
CD94:NKG2A - HLA-E	3 NK CD56dim activated	8 CD8 naive	baseline
HLA-E - KLRC1	3 NK CD56dim activated	8 CD8 naive	baseline
FAM3C - CLEC2D	3 NK CD56dim activated	8 CD8 naive	baseline
LAMP1 - FAM3C	3 NK CD56dim activated	8 CD8 naive	baseline
CD160 - TNFRSF14	3 NK CD56dim activated	8 CD8 naive	baseline
TGFB1 - TGFbeta receptor1	3 NK CD56dim activated	8 CD8 naive	baseline
HLA-F - KIR3DL2	3 NK CD56dim activated	8 CD8 naive	baseline
CD94:NKG2E - HLA-E	3 NK CD56dim activated	8 CD8 naive	baseline
HLA-C - FAM3C	3 NK CD56dim activated	8 CD8 naive	baseline
HLA-E - KLRK1	3 NK CD56dim activated	8 CD8 naive	baseline
CLEC2B - KLRF1	3 NK CD56dim activated	8 CD8 naive	baseline
KLRB1 - CLEC2D	3 NK CD56dim activated	8 CD8 naive	baseline
ICAM2 - aLb2 complex	3 NK CD56dim activated	8 CD8 naive	baseline
CD55 - ADGRE5	3 NK CD56dim activated	8 CD8 naive	baseline
NCR3 - BAG6	3 NK CD56dim activated	8 CD8 naive	baseline
CD2 - CD58	3 NK CD56dim activated	8 CD8 naive	baseline
TGFB1 - TGFBR3	3 NK CD56dim activated	8 CD8 naive	baseline
HLA-B - KIR3DL2	3 NK CD56dim activated	9 CD8 EMRA IFNG+	baseline
CD160 - TNFRSF14	3 NK CD56dim activated	9 CD8 EMRA IFNG+	baseline
HLA-F - KIR3DL2	3 NK CD56dim activated	9 CD8 EMRA IFNG+	baseline
HLA-E - KLRK1	3 NK CD56dim activated	9 CD8 EMRA IFNG+	baseline
KLRB1 - CLEC2D	3 NK CD56dim activated	9 CD8 EMRA IFNG+	baseline
NCR3 - BAG6	3 NK CD56dim activated	9 CD8 EMRA IFNG+	baseline
TGFB1 - TGFBR3	3 NK CD56dim activated	9 CD8 EMRA IFNG+	baseline
SELL - SELPLG	4 CD4 CM/naive	4 CD4 CM/naive	baseline
MIF - TNFRSF14	4 CD4 CM/naive	4 CD4 CM/naive	baseline
CD40LG - a5b1 complex	4 CD4 CM/naive	5 CD8 EMRA ZNF683+	baseline
CD48 - CD244	4 CD4 CM/naive	5 CD8 EMRA ZNF683+	baseline
SELL - SELPLG	4 CD4 CM/naive	5 CD8 EMRA ZNF683+	baseline
CD8 receptor - LCK	4 CD4 CM/naive	5 CD8 EMRA ZNF683+	baseline
CD2 - CD58	4 CD4 CM/naive	5 CD8 EMRA ZNF683+	baseline
MIF - TNFRSF14	4 CD4 CM/naive	5 CD8 EMRA ZNF683+	baseline
SCGB3A1 - MARCO	4 CD4 CM/naive	6 Monocyte CD16-	baseline
APP - FPR2	4 CD4 CM/naive	6 Monocyte CD16-	baseline
CD28 - CD86	4 CD4 CM/naive	6 Monocyte CD16-	baseline
CD40LG - a5b1 complex	4 CD4 CM/naive	6 Monocyte CD16-	baseline
TNFRSF10A - TNFSF10	4 CD4 CM/naive	6 Monocyte CD16-	baseline
LAIR1 - LILRB4	4 CD4 CM/naive	6 Monocyte CD16-	baseline
ANXA1 - FPR1	4 CD4 CM/naive	6 Monocyte CD16-	baseline
CD44 - HBEGF	4 CD4 CM/naive	6 Monocyte CD16-	baseline
LAMP1 - VSTM1	4 CD4 CM/naive	6 Monocyte CD16-	baseline
HLA-F - LILRB2	4 CD4 CM/naive	6 Monocyte CD16-	baseline
SELL - SELPLG	4 CD4 CM/naive	6 Monocyte CD16-	baseline
CD2 - CD58	4 CD4 CM/naive	6 Monocyte CD16-	baseline
MIF - TNFRSF14	4 CD4 CM/naive	6 Monocyte CD16-	baseline
TNFRSF10A - TNFSF10	4 CD4 CM/naive	7 CD4 Th1-like	baseline
SELL - SELPLG	4 CD4 CM/naive	7 CD4 Th1-like	baseline
CD8 receptor - LCK	4 CD4 CM/naive	7 CD4 Th1-like	baseline
CD2 - CD58	4 CD4 CM/naive	7 CD4 Th1-like	baseline
MIF - TNFRSF14	4 CD4 CM/naive	7 CD4 Th1-like	baseline
CD48 - CD244	4 CD4 CM/naive	8 CD8 naive	baseline
SELL - SELPLG	4 CD4 CM/naive	8 CD8 naive	baseline
ICAM2 - aLb2 complex	4 CD4 CM/naive	8 CD8 naive	baseline
CD55 - ADGRE5	4 CD4 CM/naive	8 CD8 naive	baseline
CD8 receptor - LCK	4 CD4 CM/naive	8 CD8 naive	baseline
CD2 - CD58	4 CD4 CM/naive	8 CD8 naive	baseline
MIF - TNFRSF14	4 CD4 CM/naive	8 CD8 naive	baseline
SELL - SELPLG	4 CD4 CM/naive	9 CD8 EMRA IFNG+	baseline
CD55 - ADGRE5	4 CD4 CM/naive	9 CD8 EMRA IFNG+	baseline
MIF - TNFRSF14	4 CD4 CM/naive	9 CD8 EMRA IFNG+	baseline
TNF - TNFRSF1A	5 CD8 EMRA ZNF683+	5 CD8 EMRA ZNF683+	baseline
LTA - TNFRSF1A	5 CD8 EMRA ZNF683+	5 CD8 EMRA ZNF683+	baseline
HLA-F - LILRB1	5 CD8 EMRA ZNF683+	5 CD8 EMRA ZNF683+	baseline
HLA-E - KLRK1	5 CD8 EMRA ZNF683+	5 CD8 EMRA ZNF683+	baseline
TNF - FAS	5 CD8 EMRA ZNF683+	5 CD8 EMRA ZNF683+	baseline
CD48 - CD244	5 CD8 EMRA ZNF683+	5 CD8 EMRA ZNF683+	baseline
ICAM2 - aLb2 complex	5 CD8 EMRA ZNF683+	5 CD8 EMRA ZNF683+	baseline
CD8 receptor - LCK	5 CD8 EMRA ZNF683+	5 CD8 EMRA ZNF683+	baseline
CD2 - CD58	5 CD8 EMRA ZNF683+	5 CD8 EMRA ZNF683+	baseline
TGFB1 - TGFBR3	5 CD8 EMRA ZNF683+	5 CD8 EMRA ZNF683+	baseline
ANXA1 - FPR2	5 CD8 EMRA ZNF683+	6 Monocyte CD16-	baseline
TIGIT - NECTIN2	5 CD8 EMRA ZNF683+	6 Monocyte CD16-	baseline
CCL5 - CCR1	5 CD8 EMRA ZNF683+	6 Monocyte CD16-	baseline
CD226 - NECTIN2	5 CD8 EMRA ZNF683+	6 Monocyte CD16-	baseline
TNFRSF1A - GRN	5 CD8 EMRA ZNF683+	6 Monocyte CD16-	baseline
CD47 - SIRB1 complex	5 CD8 EMRA ZNF683+	6 Monocyte CD16-	baseline
CD52 - SIGLEC10	5 CD8 EMRA ZNF683+	6 Monocyte CD16-	baseline
LTA - LTBR	5 CD8 EMRA ZNF683+	6 Monocyte CD16-	baseline
LAIR1 - LILRB4	5 CD8 EMRA ZNF683+	6 Monocyte CD16-	baseline
IL15 receptor - IL15	5 CD8 EMRA ZNF683+	6 Monocyte CD16-	baseline
TNF - TNFRSF1A	5 CD8 EMRA ZNF683+	6 Monocyte CD16-	baseline
ANXA1 - FPR1	5 CD8 EMRA ZNF683+	6 Monocyte CD16-	baseline
CD44 - HBEGF	5 CD8 EMRA ZNF683+	6 Monocyte CD16-	baseline
LTA - TNFRSF1B	5 CD8 EMRA ZNF683+	6 Monocyte CD16-	baseline
LAMP1 - VSTM1	5 CD8 EMRA ZNF683+	6 Monocyte CD16-	baseline
LTA - TNFRSF1A	5 CD8 EMRA ZNF683+	6 Monocyte CD16-	baseline
COPA - SORT1	5 CD8 EMRA ZNF683+	6 Monocyte CD16-	baseline
CD99 - PILRA	5 CD8 EMRA ZNF683+	6 Monocyte CD16-	baseline
HLA-F - LILRB1	5 CD8 EMRA ZNF683+	6 Monocyte CD16-	baseline
HLA-F - LILRB2	5 CD8 EMRA ZNF683+	6 Monocyte CD16-	baseline
LTA - TNFRSF14	5 CD8 EMRA ZNF683+	6 Monocyte CD16-	baseline
TNF - VSIR	5 CD8 EMRA ZNF683+	6 Monocyte CD16-	baseline
TNFRSF1B - GRN	5 CD8 EMRA ZNF683+	6 Monocyte CD16-	baseline
TNF - FAS	5 CD8 EMRA ZNF683+	6 Monocyte CD16-	baseline
TNF - TNFRSF1B	5 CD8 EMRA ZNF683+	6 Monocyte CD16-	baseline
IFNG - Type II IFNR	5 CD8 EMRA ZNF683+	6 Monocyte CD16-	baseline
CD2 - CD58	5 CD8 EMRA ZNF683+	6 Monocyte CD16-	baseline
TNF - ICOS	5 CD8 EMRA ZNF683+	7 CD4 Th1-like	baseline
CCL5 - CCR4	5 CD8 EMRA ZNF683+	7 CD4 Th1-like	baseline
CD47 - SIRPG	5 CD8 EMRA ZNF683+	7 CD4 Th1-like	baseline
TNF - FAS	5 CD8 EMRA ZNF683+	7 CD4 Th1-like	baseline
IFNG - Type II IFNR	5 CD8 EMRA ZNF683+	7 CD4 Th1-like	baseline
ICAM2 - aLb2 complex	5 CD8 EMRA ZNF683+	7 CD4 Th1-like	baseline
CD8 receptor - LCK	5 CD8 EMRA ZNF683+	7 CD4 Th1-like	baseline
CD2 - CD58	5 CD8 EMRA ZNF683+	7 CD4 Th1-like	baseline
ADGRG5 - FAM3C	5 CD8 EMRA ZNF683+	8 CD8 naive	baseline
TNF - NOTCH1	5 CD8 EMRA ZNF683+	8 CD8 naive	baseline
LTA - TNFRSF1B	5 CD8 EMRA ZNF683+	8 CD8 naive	baseline
TNF - RIPK1	5 CD8 EMRA ZNF683+	8 CD8 naive	baseline
HLA-F - LILRB1	5 CD8 EMRA ZNF683+	8 CD8 naive	baseline
HLA-C - KIR2DL1	5 CD8 EMRA ZNF683+	8 CD8 naive	baseline
HLA-B - KIR3DL2	5 CD8 EMRA ZNF683+	8 CD8 naive	baseline
HLA-E - KLRC1	5 CD8 EMRA ZNF683+	8 CD8 naive	baseline
LTA - RIPK1	5 CD8 EMRA ZNF683+	8 CD8 naive	baseline
LAMP1 - FAM3C	5 CD8 EMRA ZNF683+	8 CD8 naive	baseline
HLA-F - KIR3DL2	5 CD8 EMRA ZNF683+	8 CD8 naive	baseline
HLA-C - FAM3C	5 CD8 EMRA ZNF683+	8 CD8 naive	baseline
LTA - TNFRSF14	5 CD8 EMRA ZNF683+	8 CD8 naive	baseline
HLA-E - KLRK1	5 CD8 EMRA ZNF683+	8 CD8 naive	baseline
TNF - FAS	5 CD8 EMRA ZNF683+	8 CD8 naive	baseline
CD48 - CD244	5 CD8 EMRA ZNF683+	8 CD8 naive	baseline
TNF - TNFRSF1B	5 CD8 EMRA ZNF683+	8 CD8 naive	baseline
CLEC2B - KLRF1	5 CD8 EMRA ZNF683+	8 CD8 naive	baseline
ICAM3 - aLb2 complex	5 CD8 EMRA ZNF683+	8 CD8 naive	baseline
IFNG - Type II IFNR	5 CD8 EMRA ZNF683+	8 CD8 naive	baseline
ICAM2 - aLb2 complex	5 CD8 EMRA ZNF683+	8 CD8 naive	baseline
CD55 - ADGRE5	5 CD8 EMRA ZNF683+	8 CD8 naive	baseline
CD8 receptor - LCK	5 CD8 EMRA ZNF683+	8 CD8 naive	baseline
CD2 - CD58	5 CD8 EMRA ZNF683+	8 CD8 naive	baseline
TGFB1 - TGFBR3	5 CD8 EMRA ZNF683+	8 CD8 naive	baseline
TNF - RIPK1	5 CD8 EMRA ZNF683+	9 CD8 EMRA IFNG+	baseline
HLA-B - KIR3DL2	5 CD8 EMRA ZNF683+	9 CD8 EMRA IFNG+	baseline
LTA - RIPK1	5 CD8 EMRA ZNF683+	9 CD8 EMRA IFNG+	baseline
HLA-F - KIR3DL2	5 CD8 EMRA ZNF683+	9 CD8 EMRA IFNG+	baseline
HLA-E - KLRK1	5 CD8 EMRA ZNF683+	9 CD8 EMRA IFNG+	baseline
TNF - FAS	5 CD8 EMRA ZNF683+	9 CD8 EMRA IFNG+	baseline
IFNG - Type II IFNR	5 CD8 EMRA ZNF683+	9 CD8 EMRA IFNG+	baseline
ICAM2 - aLb2 complex	5 CD8 EMRA ZNF683+	9 CD8 EMRA IFNG+	baseline
CD8 receptor - LCK	5 CD8 EMRA ZNF683+	9 CD8 EMRA IFNG+	baseline
TGFB1 - TGFBR3	5 CD8 EMRA ZNF683+	9 CD8 EMRA IFNG+	baseline
CCL3L1 - CCR1	6 Monocyte CD16-	6 Monocyte CD16-	baseline
CCL3 - CCR1	6 Monocyte CD16-	6 Monocyte CD16-	baseline
CD1D - LILRB2	6 Monocyte CD16-	6 Monocyte CD16-	baseline
HLA-DPB1 - NRG1	6 Monocyte CD16-	6 Monocyte CD16-	baseline
IL15 - IL15RA	6 Monocyte CD16-	6 Monocyte CD16-	baseline
ANXA1 - FPR2	6 Monocyte CD16-	6 Monocyte CD16-	baseline
SEMA4A - PLXND1	6 Monocyte CD16-	6 Monocyte CD16-	baseline
APP - FPR2	6 Monocyte CD16-	6 Monocyte CD16-	baseline
GRN - SORT1	6 Monocyte CD16-	6 Monocyte CD16-	baseline
HLA-DPB1 - TNFSF13B	6 Monocyte CD16-	6 Monocyte CD16-	baseline
TNFSF13 - TNFRSF1A	6 Monocyte CD16-	6 Monocyte CD16-	baseline
IL18 receptor - IL18	6 Monocyte CD16-	6 Monocyte CD16-	baseline
TNFRSF1A - GRN	6 Monocyte CD16-	6 Monocyte CD16-	baseline
TFRC - TNFSF13B	6 Monocyte CD16-	6 Monocyte CD16-	baseline
LGALS9 - HAVCR2	6 Monocyte CD16-	6 Monocyte CD16-	baseline
LAIR1 - LILRB4	6 Monocyte CD16-	6 Monocyte CD16-	baseline
LGALS9 - LRP1	6 Monocyte CD16-	6 Monocyte CD16-	baseline
TNFRSF10B - TNFSF10	6 Monocyte CD16-	6 Monocyte CD16-	baseline
TNF - TNFRSF1A	6 Monocyte CD16-	6 Monocyte CD16-	baseline
ANXA1 - FPR1	6 Monocyte CD16-	6 Monocyte CD16-	baseline
CD44 - HBEGF	6 Monocyte CD16-	6 Monocyte CD16-	baseline
ICAM1 - aXb2 complex	6 Monocyte CD16-	6 Monocyte CD16-	baseline
LAMP1 - VSTM1	6 Monocyte CD16-	6 Monocyte CD16-	baseline
TNFSF13 - FAS	6 Monocyte CD16-	6 Monocyte CD16-	baseline
CD74 - APP	6 Monocyte CD16-	6 Monocyte CD16-	baseline
COPA - SORT1	6 Monocyte CD16-	6 Monocyte CD16-	baseline
CD99 - PILRA	6 Monocyte CD16-	6 Monocyte CD16-	baseline
PLXNB2 - SEMA4D	6 Monocyte CD16-	6 Monocyte CD16-	baseline
PLAUR - a4b1 complex	6 Monocyte CD16-	6 Monocyte CD16-	baseline
CCL4L2 - VSIR	6 Monocyte CD16-	6 Monocyte CD16-	baseline
ICAM1 - AREG	6 Monocyte CD16-	6 Monocyte CD16-	baseline
TNFSF13 - TNFRSF14	6 Monocyte CD16-	6 Monocyte CD16-	baseline
HLA-F - LILRB2	6 Monocyte CD16-	6 Monocyte CD16-	baseline
ICAM1 - aMb2 complex	6 Monocyte CD16-	6 Monocyte CD16-	baseline
ICAM1 - SPN	6 Monocyte CD16-	6 Monocyte CD16-	baseline
LGALS9 - SORL1	6 Monocyte CD16-	6 Monocyte CD16-	baseline
ICAM1 - ITGAL	6 Monocyte CD16-	6 Monocyte CD16-	baseline
ICAM1 - aLb2 complex	6 Monocyte CD16-	6 Monocyte CD16-	baseline
TNF - VSIR	6 Monocyte CD16-	6 Monocyte CD16-	baseline
ALOX5 - ALOX5AP	6 Monocyte CD16-	6 Monocyte CD16-	baseline
TNFRSF1B - GRN	6 Monocyte CD16-	6 Monocyte CD16-	baseline
LGALS9 - CD44	6 Monocyte CD16-	6 Monocyte CD16-	baseline
TNF - FAS	6 Monocyte CD16-	6 Monocyte CD16-	baseline
LGALS9 - CD47	6 Monocyte CD16-	6 Monocyte CD16-	baseline
TNF - TNFRSF1B	6 Monocyte CD16-	6 Monocyte CD16-	baseline
CD74 - COPA	6 Monocyte CD16-	6 Monocyte CD16-	baseline
CD74 - MIF	6 Monocyte CD16-	6 Monocyte CD16-	baseline
SELL - SELPLG	6 Monocyte CD16-	6 Monocyte CD16-	baseline
CD55 - ADGRE5	6 Monocyte CD16-	6 Monocyte CD16-	baseline
NRG1 - LSR	6 Monocyte CD16-	7 CD4 Th1-like	baseline
TNF - ICOS	6 Monocyte CD16-	7 CD4 Th1-like	baseline
LTBR - LTB	6 Monocyte CD16-	7 CD4 Th1-like	baseline
C5AR1 - RPS19	6 Monocyte CD16-	7 CD4 Th1-like	baseline
TNFRSF10B - TNFSF10	6 Monocyte CD16-	7 CD4 Th1-like	baseline
SIRPA - CD47	6 Monocyte CD16-	7 CD4 Th1-like	baseline
TNFSF13 - FAS	6 Monocyte CD16-	7 CD4 Th1-like	baseline
CD74 - APP	6 Monocyte CD16-	7 CD4 Th1-like	baseline
PLXNB2 - SEMA4D	6 Monocyte CD16-	7 CD4 Th1-like	baseline
PLAUR - a4b1 complex	6 Monocyte CD16-	7 CD4 Th1-like	baseline
CCL4L2 - VSIR	6 Monocyte CD16-	7 CD4 Th1-like	baseline
ICAM1 - AREG	6 Monocyte CD16-	7 CD4 Th1-like	baseline
TNFSF13 - TNFRSF14	6 Monocyte CD16-	7 CD4 Th1-like	baseline
ICAM1 - SPN	6 Monocyte CD16-	7 CD4 Th1-like	baseline
LGALS9 - SORL1	6 Monocyte CD16-	7 CD4 Th1-like	baseline
ICAM1 - ITGAL	6 Monocyte CD16-	7 CD4 Th1-like	baseline
ICAM1 - aLb2 complex	6 Monocyte CD16-	7 CD4 Th1-like	baseline
TNF - VSIR	6 Monocyte CD16-	7 CD4 Th1-like	baseline
ALOX5 - ALOX5AP	6 Monocyte CD16-	7 CD4 Th1-like	baseline
TNFRSF1B - GRN	6 Monocyte CD16-	7 CD4 Th1-like	baseline
LGALS9 - CD44	6 Monocyte CD16-	7 CD4 Th1-like	baseline
TNF - FAS	6 Monocyte CD16-	7 CD4 Th1-like	baseline
LGALS9 - CD47	6 Monocyte CD16-	7 CD4 Th1-like	baseline
TNF - TNFRSF1B	6 Monocyte CD16-	7 CD4 Th1-like	baseline
CD74 - COPA	6 Monocyte CD16-	7 CD4 Th1-like	baseline
CD74 - MIF	6 Monocyte CD16-	7 CD4 Th1-like	baseline
SELL - SELPLG	6 Monocyte CD16-	7 CD4 Th1-like	baseline
PECAM1 - CD38	6 Monocyte CD16-	8 CD8 naive	baseline
IL1B - ADRB2	6 Monocyte CD16-	8 CD8 naive	baseline
TNF - NOTCH1	6 Monocyte CD16-	8 CD8 naive	baseline
TNFSF10 - RIPK1	6 Monocyte CD16-	8 CD8 naive	baseline
ICAM1 - aXb2 complex	6 Monocyte CD16-	8 CD8 naive	baseline
SIRPA - CD47	6 Monocyte CD16-	8 CD8 naive	baseline
TNF - RIPK1	6 Monocyte CD16-	8 CD8 naive	baseline
TNFSF13 - FAS	6 Monocyte CD16-	8 CD8 naive	baseline
PLXNB2 - SEMA4D	6 Monocyte CD16-	8 CD8 naive	baseline
PLAUR - a4b1 complex	6 Monocyte CD16-	8 CD8 naive	baseline
CCL4L2 - VSIR	6 Monocyte CD16-	8 CD8 naive	baseline
ICAM1 - AREG	6 Monocyte CD16-	8 CD8 naive	baseline
TNFSF13 - TNFRSF14	6 Monocyte CD16-	8 CD8 naive	baseline
TGFB1 - TGFbeta receptor1	6 Monocyte CD16-	8 CD8 naive	baseline
ICAM1 - aMb2 complex	6 Monocyte CD16-	8 CD8 naive	baseline
ICAM1 - SPN	6 Monocyte CD16-	8 CD8 naive	baseline
LGALS9 - SORL1	6 Monocyte CD16-	8 CD8 naive	baseline
ICAM1 - ITGAL	6 Monocyte CD16-	8 CD8 naive	baseline
ICAM1 - aLb2 complex	6 Monocyte CD16-	8 CD8 naive	baseline
TNF - VSIR	6 Monocyte CD16-	8 CD8 naive	baseline
ALOX5 - ALOX5AP	6 Monocyte CD16-	8 CD8 naive	baseline
TNFRSF1B - GRN	6 Monocyte CD16-	8 CD8 naive	baseline
LGALS9 - CD44	6 Monocyte CD16-	8 CD8 naive	baseline
TNF - FAS	6 Monocyte CD16-	8 CD8 naive	baseline
LGALS9 - CD47	6 Monocyte CD16-	8 CD8 naive	baseline
TNF - TNFRSF1B	6 Monocyte CD16-	8 CD8 naive	baseline
CD74 - COPA	6 Monocyte CD16-	8 CD8 naive	baseline
CD74 - MIF	6 Monocyte CD16-	8 CD8 naive	baseline
SELL - SELPLG	6 Monocyte CD16-	8 CD8 naive	baseline
ICAM2 - aLb2 complex	6 Monocyte CD16-	8 CD8 naive	baseline
CD55 - ADGRE5	6 Monocyte CD16-	8 CD8 naive	baseline
TGFB1 - TGFBR3	6 Monocyte CD16-	8 CD8 naive	baseline
IL15 - IL15RA	6 Monocyte CD16-	9 CD8 EMRA IFNG+	baseline
PECAM1 - CD38	6 Monocyte CD16-	9 CD8 EMRA IFNG+	baseline
IL1B - ADRB2	6 Monocyte CD16-	9 CD8 EMRA IFNG+	baseline
TNFSF10 - RIPK1	6 Monocyte CD16-	9 CD8 EMRA IFNG+	baseline
SIRPA - CD47	6 Monocyte CD16-	9 CD8 EMRA IFNG+	baseline
TNF - RIPK1	6 Monocyte CD16-	9 CD8 EMRA IFNG+	baseline
TNFSF13 - FAS	6 Monocyte CD16-	9 CD8 EMRA IFNG+	baseline
PLXNB2 - SEMA4D	6 Monocyte CD16-	9 CD8 EMRA IFNG+	baseline
PLAUR - a4b1 complex	6 Monocyte CD16-	9 CD8 EMRA IFNG+	baseline
CCL4L2 - VSIR	6 Monocyte CD16-	9 CD8 EMRA IFNG+	baseline
TNFSF13 - TNFRSF14	6 Monocyte CD16-	9 CD8 EMRA IFNG+	baseline
ICAM1 - aMb2 complex	6 Monocyte CD16-	9 CD8 EMRA IFNG+	baseline
ICAM1 - SPN	6 Monocyte CD16-	9 CD8 EMRA IFNG+	baseline
LGALS9 - SORL1	6 Monocyte CD16-	9 CD8 EMRA IFNG+	baseline
ICAM1 - ITGAL	6 Monocyte CD16-	9 CD8 EMRA IFNG+	baseline
ICAM1 - aLb2 complex	6 Monocyte CD16-	9 CD8 EMRA IFNG+	baseline
TNF - FAS	6 Monocyte CD16-	9 CD8 EMRA IFNG+	baseline
LGALS9 - CD47	6 Monocyte CD16-	9 CD8 EMRA IFNG+	baseline
TNF - TNFRSF1B	6 Monocyte CD16-	9 CD8 EMRA IFNG+	baseline
CD74 - COPA	6 Monocyte CD16-	9 CD8 EMRA IFNG+	baseline
CD74 - MIF	6 Monocyte CD16-	9 CD8 EMRA IFNG+	baseline
ICAM2 - aLb2 complex	6 Monocyte CD16-	9 CD8 EMRA IFNG+	baseline
CD55 - ADGRE5	6 Monocyte CD16-	9 CD8 EMRA IFNG+	baseline
TGFB1 - TGFBR3	6 Monocyte CD16-	9 CD8 EMRA IFNG+	baseline
CD47 - SIRPG	7 CD4 Th1-like	7 CD4 Th1-like	baseline
LGALS9 - CD47	7 CD4 Th1-like	7 CD4 Th1-like	baseline
SELL - SELPLG	7 CD4 Th1-like	7 CD4 Th1-like	baseline
CD2 - CD58	7 CD4 Th1-like	7 CD4 Th1-like	baseline
MIF - TNFRSF14	7 CD4 Th1-like	7 CD4 Th1-like	baseline
TNFSF10 - RIPK1	7 CD4 Th1-like	8 CD8 naive	baseline
LTA - RIPK1	7 CD4 Th1-like	8 CD8 naive	baseline
HLA-F - KIR3DL2	7 CD4 Th1-like	8 CD8 naive	baseline
LTA - TNFRSF14	7 CD4 Th1-like	8 CD8 naive	baseline
LGALS9 - SORL1	7 CD4 Th1-like	8 CD8 naive	baseline
CD48 - CD244	7 CD4 Th1-like	8 CD8 naive	baseline
LGALS9 - CD47	7 CD4 Th1-like	8 CD8 naive	baseline
ICAM3 - aLb2 complex	7 CD4 Th1-like	8 CD8 naive	baseline
SELL - SELPLG	7 CD4 Th1-like	8 CD8 naive	baseline
ICAM2 - aLb2 complex	7 CD4 Th1-like	8 CD8 naive	baseline
CD55 - ADGRE5	7 CD4 Th1-like	8 CD8 naive	baseline
CD8 receptor - LCK	7 CD4 Th1-like	8 CD8 naive	baseline
CD2 - CD58	7 CD4 Th1-like	8 CD8 naive	baseline
TGFB1 - TGFBR3	7 CD4 Th1-like	8 CD8 naive	baseline
MIF - TNFRSF14	7 CD4 Th1-like	8 CD8 naive	baseline
ICAM3 - aLb2 complex	7 CD4 Th1-like	9 CD8 EMRA IFNG+	baseline
ICAM2 - aLb2 complex	7 CD4 Th1-like	9 CD8 EMRA IFNG+	baseline
MIF - TNFRSF14	7 CD4 Th1-like	9 CD8 EMRA IFNG+	baseline
LTA - TNFRSF1B	8 CD8 naive	8 CD8 naive	baseline
HLA-F - LILRB1	8 CD8 naive	8 CD8 naive	baseline
HLA-C - KIR2DL1	8 CD8 naive	8 CD8 naive	baseline
HLA-B - KIR3DL2	8 CD8 naive	8 CD8 naive	baseline
CD94:NKG2A - HLA-E	8 CD8 naive	8 CD8 naive	baseline
HLA-E - KLRC1	8 CD8 naive	8 CD8 naive	baseline
FAM3C - CLEC2D	8 CD8 naive	8 CD8 naive	baseline
LTA - RIPK1	8 CD8 naive	8 CD8 naive	baseline
LAMP1 - FAM3C	8 CD8 naive	8 CD8 naive	baseline
TGFB1 - TGFbeta receptor1	8 CD8 naive	8 CD8 naive	baseline
HLA-F - KIR3DL2	8 CD8 naive	8 CD8 naive	baseline
CD94:NKG2E - HLA-E	8 CD8 naive	8 CD8 naive	baseline
HLA-C - FAM3C	8 CD8 naive	8 CD8 naive	baseline
LTA - TNFRSF14	8 CD8 naive	8 CD8 naive	baseline
LGALS9 - SORL1	8 CD8 naive	8 CD8 naive	baseline
HLA-E - KLRK1	8 CD8 naive	8 CD8 naive	baseline
CD48 - CD244	8 CD8 naive	8 CD8 naive	baseline
LGALS9 - CD47	8 CD8 naive	8 CD8 naive	baseline
CLEC2B - KLRF1	8 CD8 naive	8 CD8 naive	baseline
ICAM3 - aLb2 complex	8 CD8 naive	8 CD8 naive	baseline
IFNG - Type II IFNR	8 CD8 naive	8 CD8 naive	baseline
ICAM2 - aLb2 complex	8 CD8 naive	8 CD8 naive	baseline
CD55 - ADGRE5	8 CD8 naive	8 CD8 naive	baseline
CD8 receptor - LCK	8 CD8 naive	8 CD8 naive	baseline
NCR3 - BAG6	8 CD8 naive	8 CD8 naive	baseline
CD2 - CD58	8 CD8 naive	8 CD8 naive	baseline
TGFB1 - TGFBR3	8 CD8 naive	8 CD8 naive	baseline
MIF - TNFRSF14	8 CD8 naive	8 CD8 naive	baseline
HLA-B - KIR3DL2	8 CD8 naive	9 CD8 EMRA IFNG+	baseline
LTA - RIPK1	8 CD8 naive	9 CD8 EMRA IFNG+	baseline
HLA-F - KIR3DL2	8 CD8 naive	9 CD8 EMRA IFNG+	baseline
HLA-E - KLRK1	8 CD8 naive	9 CD8 EMRA IFNG+	baseline
CLEC2B - KLRF1	8 CD8 naive	9 CD8 EMRA IFNG+	baseline
ICAM3 - aLb2 complex	8 CD8 naive	9 CD8 EMRA IFNG+	baseline
IFNG - Type II IFNR	8 CD8 naive	9 CD8 EMRA IFNG+	baseline
ICAM2 - aLb2 complex	8 CD8 naive	9 CD8 EMRA IFNG+	baseline
CD55 - ADGRE5	8 CD8 naive	9 CD8 EMRA IFNG+	baseline
NCR3 - BAG6	8 CD8 naive	9 CD8 EMRA IFNG+	baseline
TGFB1 - TGFBR3	8 CD8 naive	9 CD8 EMRA IFNG+	baseline
MIF - TNFRSF14	8 CD8 naive	9 CD8 EMRA IFNG+	baseline
TNF - RIPK1	9 CD8 EMRA IFNG+	9 CD8 EMRA IFNG+	baseline
LTA - RIPK1	9 CD8 EMRA IFNG+	9 CD8 EMRA IFNG+	baseline
LTA - TNFRSF14	9 CD8 EMRA IFNG+	9 CD8 EMRA IFNG+	baseline
TNF - VSIR	9 CD8 EMRA IFNG+	9 CD8 EMRA IFNG+	baseline
TNF - FAS	9 CD8 EMRA IFNG+	9 CD8 EMRA IFNG+	baseline
TNF - TNFRSF1B	9 CD8 EMRA IFNG+	9 CD8 EMRA IFNG+	baseline
IFNG - Type II IFNR	9 CD8 EMRA IFNG+	9 CD8 EMRA IFNG+	baseline
CD8 receptor - LCK	9 CD8 EMRA IFNG+	9 CD8 EMRA IFNG+	baseline
TGFB1 - TGFBR3	9 CD8 EMRA IFNG+	9 CD8 EMRA IFNG+	baseline
HLA-A - KIR3DL1	0 NK CD56dim mature	0 NK CD56dim mature	3mo
HLA-B - KIR3DL2	0 NK CD56dim mature	0 NK CD56dim mature	3mo
HLA-F - KIR3DL1	0 NK CD56dim mature	0 NK CD56dim mature	3mo
HLA-C - KIR2DL1	0 NK CD56dim mature	0 NK CD56dim mature	3mo
HLA-C - KIR2DL3	0 NK CD56dim mature	0 NK CD56dim mature	3mo
HLA-F - KIR3DL2	0 NK CD56dim mature	0 NK CD56dim mature	3mo
KLRB1 - CLEC2D	0 NK CD56dim mature	0 NK CD56dim mature	3mo
CLEC2B - KLRF1	0 NK CD56dim mature	0 NK CD56dim mature	3mo
NCR3 - BAG6	0 NK CD56dim mature	0 NK CD56dim mature	3mo
TGFB1 - TGFBR3	0 NK CD56dim mature	0 NK CD56dim mature	3mo
PGRMC2 - CCL4L2	0 NK CD56dim mature	1 CD8 EM	3mo
KLRB1 - CLEC2D	0 NK CD56dim mature	1 CD8 EM	3mo
NCR3 - BAG6	0 NK CD56dim mature	1 CD8 EM	3mo
TGFB1 - TGFBR3	0 NK CD56dim mature	1 CD8 EM	3mo
KIR2DL3 - FAM3C	0 NK CD56dim mature	10 B-cell immature	3mo
LAMP1 - FAM3C	0 NK CD56dim mature	10 B-cell immature	3mo
HLA-C - FAM3C	0 NK CD56dim mature	10 B-cell immature	3mo
KLRB1 - CLEC2D	0 NK CD56dim mature	10 B-cell immature	3mo
KIR2DL3 - FAM3C	0 NK CD56dim mature	11 B-cell memory	3mo
LAMP1 - FAM3C	0 NK CD56dim mature	11 B-cell memory	3mo
HLA-C - FAM3C	0 NK CD56dim mature	11 B-cell memory	3mo
CD160 - TNFRSF14	0 NK CD56dim mature	11 B-cell memory	3mo
KLRB1 - CLEC2D	0 NK CD56dim mature	11 B-cell memory	3mo
NCR3 - BAG6	0 NK CD56dim mature	11 B-cell memory	3mo
KLRB1 - CLEC2D	0 NK CD56dim mature	12 CD8 MAIT-like	3mo
IFNG - Type II IFNR	0 NK CD56dim mature	12 CD8 MAIT-like	3mo
NCR3 - BAG6	0 NK CD56dim mature	12 CD8 MAIT-like	3mo
TGFB1 - TGFBR3	0 NK CD56dim mature	12 CD8 MAIT-like	3mo
HLA-C - KIR2DL1	0 NK CD56dim mature	13 NK CD56bright	3mo
HLA-C - KIR2DL3	0 NK CD56dim mature	13 NK CD56bright	3mo
KLRB1 - CLEC2D	0 NK CD56dim mature	13 NK CD56bright	3mo
CLEC2B - KLRF1	0 NK CD56dim mature	13 NK CD56bright	3mo
NCR3 - BAG6	0 NK CD56dim mature	13 NK CD56bright	3mo
TGFB1 - TGFBR3	0 NK CD56dim mature	13 NK CD56bright	3mo
CCL3 - CCR1	0 NK CD56dim mature	15 Monocyte CD16+	3mo
LAMP1 - VSTM1	0 NK CD56dim mature	15 Monocyte CD16+	3mo
CCL5 - CCR1	0 NK CD56dim mature	15 Monocyte CD16+	3mo
CD47 - SIRB1 complex	0 NK CD56dim mature	15 Monocyte CD16+	3mo
CD99 - PILRA	0 NK CD56dim mature	15 Monocyte CD16+	3mo
CD94:NKG2E - HLA-E	0 NK CD56dim mature	15 Monocyte CD16+	3mo
PGRMC2 - CCL4L2	0 NK CD56dim mature	15 Monocyte CD16+	3mo
COPA - SORT1	0 NK CD56dim mature	15 Monocyte CD16+	3mo
HLA-F - LILRB2	0 NK CD56dim mature	15 Monocyte CD16+	3mo
CD160 - TNFRSF14	0 NK CD56dim mature	15 Monocyte CD16+	3mo
HLA-F - LILRB1	0 NK CD56dim mature	15 Monocyte CD16+	3mo
TNFRSF1B - GRN	0 NK CD56dim mature	15 Monocyte CD16+	3mo
TNF - VSIR	0 NK CD56dim mature	15 Monocyte CD16+	3mo
TNF - TNFRSF1B	0 NK CD56dim mature	15 Monocyte CD16+	3mo
IFNG - Type II IFNR	0 NK CD56dim mature	15 Monocyte CD16+	3mo
ICAM2 - aLb2 complex	0 NK CD56dim mature	15 Monocyte CD16+	3mo
MIF - TNFRSF14	0 NK CD56dim mature	15 Monocyte CD16+	3mo
ICAM3 - aLb2 complex	0 NK CD56dim mature	15 Monocyte CD16+	3mo
CD55 - ADGRE5	0 NK CD56dim mature	15 Monocyte CD16+	3mo
NCR3 - BAG6	0 NK CD56dim mature	15 Monocyte CD16+	3mo
KLRB1 - CLEC2D	0 NK CD56dim mature	2 CD8 cytotoxic	3mo
CD55 - ADGRE5	0 NK CD56dim mature	2 CD8 cytotoxic	3mo
NCR3 - BAG6	0 NK CD56dim mature	2 CD8 cytotoxic	3mo
TGFB1 - TGFBR3	0 NK CD56dim mature	2 CD8 cytotoxic	3mo
TGFB1 - TGFbeta receptor1	0 NK CD56dim mature	3 NK CD56dim activated	3mo
HLA-A - KIR3DL1	0 NK CD56dim mature	3 NK CD56dim activated	3mo
CD94:NKG2E - HLA-E	0 NK CD56dim mature	3 NK CD56dim activated	3mo
HLA-B - KIR3DL2	0 NK CD56dim mature	3 NK CD56dim activated	3mo
HLA-F - KIR3DL1	0 NK CD56dim mature	3 NK CD56dim activated	3mo
PGRMC2 - CCL4L2	0 NK CD56dim mature	3 NK CD56dim activated	3mo
HLA-C - KIR2DL1	0 NK CD56dim mature	3 NK CD56dim activated	3mo
HLA-C - KIR2DL3	0 NK CD56dim mature	3 NK CD56dim activated	3mo
HLA-F - KIR3DL2	0 NK CD56dim mature	3 NK CD56dim activated	3mo
CLEC2B - KLRF1	0 NK CD56dim mature	3 NK CD56dim activated	3mo
ICAM2 - aLb2 complex	0 NK CD56dim mature	3 NK CD56dim activated	3mo
NCR3 - BAG6	0 NK CD56dim mature	3 NK CD56dim activated	3mo
TGFB1 - TGFBR3	0 NK CD56dim mature	3 NK CD56dim activated	3mo
KLRB1 - CLEC2D	0 NK CD56dim mature	4 CD4 CM/naive	3mo
NCR3 - BAG6	0 NK CD56dim mature	4 CD4 CM/naive	3mo
CD94:NKG2E - HLA-E	0 NK CD56dim mature	5 CD8 EMRA ZNF683+	3mo
KLRB1 - CLEC2D	0 NK CD56dim mature	5 CD8 EMRA ZNF683+	3mo
ICAM2 - aLb2 complex	0 NK CD56dim mature	5 CD8 EMRA ZNF683+	3mo
ICAM3 - aLb2 complex	0 NK CD56dim mature	5 CD8 EMRA ZNF683+	3mo
NCR3 - BAG6	0 NK CD56dim mature	5 CD8 EMRA ZNF683+	3mo
TGFB1 - TGFBR3	0 NK CD56dim mature	5 CD8 EMRA ZNF683+	3mo
CCL3 - CCR1	0 NK CD56dim mature	6 Monocyte CD16-	3mo
LAMP1 - VSTM1	0 NK CD56dim mature	6 Monocyte CD16-	3mo
CCL5 - CCR1	0 NK CD56dim mature	6 Monocyte CD16-	3mo
CD47 - SIRB1 complex	0 NK CD56dim mature	6 Monocyte CD16-	3mo
CD99 - PILRA	0 NK CD56dim mature	6 Monocyte CD16-	3mo
COPA - SORT1	0 NK CD56dim mature	6 Monocyte CD16-	3mo
HLA-F - LILRB2	0 NK CD56dim mature	6 Monocyte CD16-	3mo
CD160 - TNFRSF14	0 NK CD56dim mature	6 Monocyte CD16-	3mo
HLA-F - LILRB1	0 NK CD56dim mature	6 Monocyte CD16-	3mo
TNFRSF1B - GRN	0 NK CD56dim mature	6 Monocyte CD16-	3mo
TNF - VSIR	0 NK CD56dim mature	6 Monocyte CD16-	3mo
IFNG - Type II IFNR	0 NK CD56dim mature	6 Monocyte CD16-	3mo
NCR3 - BAG6	0 NK CD56dim mature	6 Monocyte CD16-	3mo
CCL5 - CCR4	0 NK CD56dim mature	7 CD4 Th1-like	3mo
CD160 - TNFRSF14	0 NK CD56dim mature	7 CD4 Th1-like	3mo
KLRB1 - CLEC2D	0 NK CD56dim mature	7 CD4 Th1-like	3mo
NCR3 - BAG6	0 NK CD56dim mature	7 CD4 Th1-like	3mo
TGFB1 - TGFBR3	0 NK CD56dim mature	7 CD4 Th1-like	3mo
TGFB1 - TGFbeta receptor1	0 NK CD56dim mature	8 CD8 naive	3mo
KIR2DL3 - FAM3C	0 NK CD56dim mature	8 CD8 naive	3mo
LAMP1 - FAM3C	0 NK CD56dim mature	8 CD8 naive	3mo
HLA-C - FAM3C	0 NK CD56dim mature	8 CD8 naive	3mo
CD94:NKG2E - HLA-E	0 NK CD56dim mature	8 CD8 naive	3mo
PGRMC2 - CCL4L2	0 NK CD56dim mature	8 CD8 naive	3mo
CD160 - TNFRSF14	0 NK CD56dim mature	8 CD8 naive	3mo
HLA-C - KIR2DL1	0 NK CD56dim mature	8 CD8 naive	3mo
HLA-C - KIR2DL3	0 NK CD56dim mature	8 CD8 naive	3mo
HLA-F - KIR3DL2	0 NK CD56dim mature	8 CD8 naive	3mo
KLRB1 - CLEC2D	0 NK CD56dim mature	8 CD8 naive	3mo
CLEC2B - KLRF1	0 NK CD56dim mature	8 CD8 naive	3mo
IFNG - Type II IFNR	0 NK CD56dim mature	8 CD8 naive	3mo
ICAM2 - aLb2 complex	0 NK CD56dim mature	8 CD8 naive	3mo
CD55 - ADGRE5	0 NK CD56dim mature	8 CD8 naive	3mo
NCR3 - BAG6	0 NK CD56dim mature	8 CD8 naive	3mo
TGFB1 - TGFBR3	0 NK CD56dim mature	8 CD8 naive	3mo
HLA-A - KIR3DL1	0 NK CD56dim mature	9 CD8 EMRA IFNG+	3mo
PGRMC2 - CCL4L2	0 NK CD56dim mature	9 CD8 EMRA IFNG+	3mo
HLA-C - KIR2DL1	0 NK CD56dim mature	9 CD8 EMRA IFNG+	3mo
HLA-C - KIR2DL3	0 NK CD56dim mature	9 CD8 EMRA IFNG+	3mo
KLRB1 - CLEC2D	0 NK CD56dim mature	9 CD8 EMRA IFNG+	3mo
NCR3 - BAG6	0 NK CD56dim mature	9 CD8 EMRA IFNG+	3mo
TGFB1 - TGFBR3	0 NK CD56dim mature	9 CD8 EMRA IFNG+	3mo
PGRMC2 - CCL4L2	1 CD8 EM	1 CD8 EM	3mo
IFNG - Type II IFNR	1 CD8 EM	1 CD8 EM	3mo
CD2 - CD58	1 CD8 EM	1 CD8 EM	3mo
CD8 receptor - LCK	1 CD8 EM	1 CD8 EM	3mo
PTPRC - CD22	1 CD8 EM	10 B-cell immature	3mo
IFNG - Type II IFNR	1 CD8 EM	10 B-cell immature	3mo
CCL4 - CNR2	1 CD8 EM	11 B-cell memory	3mo
PTPRC - CD22	1 CD8 EM	11 B-cell memory	3mo
IL15 receptor - IL15	1 CD8 EM	11 B-cell memory	3mo
CD160 - TNFRSF14	1 CD8 EM	11 B-cell memory	3mo
IFNG - Type II IFNR	1 CD8 EM	11 B-cell memory	3mo
MIF - TNFRSF14	1 CD8 EM	11 B-cell memory	3mo
CCL3L1 - DPP4	1 CD8 EM	12 CD8 MAIT-like	3mo
IFNG - Type II IFNR	1 CD8 EM	12 CD8 MAIT-like	3mo
CD2 - CD58	1 CD8 EM	12 CD8 MAIT-like	3mo
CD8 receptor - LCK	1 CD8 EM	12 CD8 MAIT-like	3mo
TNFRSF10B - TNFSF10	1 CD8 EM	13 NK CD56bright	3mo
CLEC2B - KLRF1	1 CD8 EM	13 NK CD56bright	3mo
IFNG - Type II IFNR	1 CD8 EM	13 NK CD56bright	3mo
CD8 receptor - LCK	1 CD8 EM	13 NK CD56bright	3mo
CCL3L1 - CCR1	1 CD8 EM	15 Monocyte CD16+	3mo
CD52 - SIGLEC10	1 CD8 EM	15 Monocyte CD16+	3mo
TFRC - TNFSF13B	1 CD8 EM	15 Monocyte CD16+	3mo
TNFRSF10B - TNFSF10	1 CD8 EM	15 Monocyte CD16+	3mo
CCL5 - CCR1	1 CD8 EM	15 Monocyte CD16+	3mo
CCL4L2 - VSIR	1 CD8 EM	15 Monocyte CD16+	3mo
CD99 - PILRA	1 CD8 EM	15 Monocyte CD16+	3mo
CD94:NKG2E - HLA-E	1 CD8 EM	15 Monocyte CD16+	3mo
PGRMC2 - CCL4L2	1 CD8 EM	15 Monocyte CD16+	3mo
IL15 receptor - IL15	1 CD8 EM	15 Monocyte CD16+	3mo
COPA - SORT1	1 CD8 EM	15 Monocyte CD16+	3mo
HLA-F - LILRB2	1 CD8 EM	15 Monocyte CD16+	3mo
CD160 - TNFRSF14	1 CD8 EM	15 Monocyte CD16+	3mo
HLA-F - LILRB1	1 CD8 EM	15 Monocyte CD16+	3mo
TNFRSF1B - GRN	1 CD8 EM	15 Monocyte CD16+	3mo
TNF - VSIR	1 CD8 EM	15 Monocyte CD16+	3mo
TNF - TNFRSF1B	1 CD8 EM	15 Monocyte CD16+	3mo
IFNG - Type II IFNR	1 CD8 EM	15 Monocyte CD16+	3mo
CD2 - CD58	1 CD8 EM	15 Monocyte CD16+	3mo
ICAM2 - aLb2 complex	1 CD8 EM	15 Monocyte CD16+	3mo
MIF - TNFRSF14	1 CD8 EM	15 Monocyte CD16+	3mo
ICAM3 - aLb2 complex	1 CD8 EM	15 Monocyte CD16+	3mo
CD55 - ADGRE5	1 CD8 EM	15 Monocyte CD16+	3mo
NCR3 - BAG6	1 CD8 EM	15 Monocyte CD16+	3mo
CD160 - TNFRSF14	1 CD8 EM	2 CD8 cytotoxic	3mo
IFNG - Type II IFNR	1 CD8 EM	2 CD8 cytotoxic	3mo
CD2 - CD58	1 CD8 EM	2 CD8 cytotoxic	3mo
CD8 receptor - LCK	1 CD8 EM	2 CD8 cytotoxic	3mo
CD55 - ADGRE5	1 CD8 EM	2 CD8 cytotoxic	3mo
PECAM1 - CD38	1 CD8 EM	3 NK CD56dim activated	3mo
HLA-A - KIR3DL1	1 CD8 EM	3 NK CD56dim activated	3mo
CD94:NKG2E - HLA-E	1 CD8 EM	3 NK CD56dim activated	3mo
HLA-F - KIR3DL1	1 CD8 EM	3 NK CD56dim activated	3mo
PGRMC2 - CCL4L2	1 CD8 EM	3 NK CD56dim activated	3mo
HLA-F - KIR3DL2	1 CD8 EM	3 NK CD56dim activated	3mo
SELL - SELPLG	1 CD8 EM	3 NK CD56dim activated	3mo
CLEC2B - KLRF1	1 CD8 EM	3 NK CD56dim activated	3mo
IFNG - Type II IFNR	1 CD8 EM	3 NK CD56dim activated	3mo
CD8 receptor - LCK	1 CD8 EM	3 NK CD56dim activated	3mo
ICAM2 - aLb2 complex	1 CD8 EM	3 NK CD56dim activated	3mo
ICAM3 - aLb2 complex	1 CD8 EM	3 NK CD56dim activated	3mo
CCL3L1 - DPP4	1 CD8 EM	4 CD4 CM/naive	3mo
IFNG - Type II IFNR	1 CD8 EM	4 CD4 CM/naive	3mo
CD8 receptor - LCK	1 CD8 EM	4 CD4 CM/naive	3mo
CD94:NKG2E - HLA-E	1 CD8 EM	5 CD8 EMRA ZNF683+	3mo
CD160 - TNFRSF14	1 CD8 EM	5 CD8 EMRA ZNF683+	3mo
IFNG - Type II IFNR	1 CD8 EM	5 CD8 EMRA ZNF683+	3mo
CD2 - CD58	1 CD8 EM	5 CD8 EMRA ZNF683+	3mo
CD8 receptor - LCK	1 CD8 EM	5 CD8 EMRA ZNF683+	3mo
ICAM2 - aLb2 complex	1 CD8 EM	5 CD8 EMRA ZNF683+	3mo
ICAM3 - aLb2 complex	1 CD8 EM	5 CD8 EMRA ZNF683+	3mo
CCL3L1 - CCR1	1 CD8 EM	6 Monocyte CD16-	3mo
TFRC - TNFSF13B	1 CD8 EM	6 Monocyte CD16-	3mo
CD44 - HBEGF	1 CD8 EM	6 Monocyte CD16-	3mo
TNFRSF10B - TNFSF10	1 CD8 EM	6 Monocyte CD16-	3mo
CCL5 - CCR1	1 CD8 EM	6 Monocyte CD16-	3mo
CCL4L2 - VSIR	1 CD8 EM	6 Monocyte CD16-	3mo
CD99 - PILRA	1 CD8 EM	6 Monocyte CD16-	3mo
IL15 receptor - IL15	1 CD8 EM	6 Monocyte CD16-	3mo
COPA - SORT1	1 CD8 EM	6 Monocyte CD16-	3mo
HLA-F - LILRB2	1 CD8 EM	6 Monocyte CD16-	3mo
CD160 - TNFRSF14	1 CD8 EM	6 Monocyte CD16-	3mo
HLA-F - LILRB1	1 CD8 EM	6 Monocyte CD16-	3mo
TNFRSF1B - GRN	1 CD8 EM	6 Monocyte CD16-	3mo
TNF - VSIR	1 CD8 EM	6 Monocyte CD16-	3mo
IFNG - Type II IFNR	1 CD8 EM	6 Monocyte CD16-	3mo
CD2 - CD58	1 CD8 EM	6 Monocyte CD16-	3mo
MIF - TNFRSF14	1 CD8 EM	6 Monocyte CD16-	3mo
CCL5 - CCR4	1 CD8 EM	7 CD4 Th1-like	3mo
CCL3L1 - DPP4	1 CD8 EM	7 CD4 Th1-like	3mo
TNFRSF10B - TNFSF10	1 CD8 EM	7 CD4 Th1-like	3mo
CD160 - TNFRSF14	1 CD8 EM	7 CD4 Th1-like	3mo
CD8 receptor - LCK	1 CD8 EM	7 CD4 Th1-like	3mo
CD94:NKG2E - HLA-E	1 CD8 EM	8 CD8 naive	3mo
PGRMC2 - CCL4L2	1 CD8 EM	8 CD8 naive	3mo
CD160 - TNFRSF14	1 CD8 EM	8 CD8 naive	3mo
HLA-F - KIR3DL2	1 CD8 EM	8 CD8 naive	3mo
CLEC2B - KLRF1	1 CD8 EM	8 CD8 naive	3mo
IFNG - Type II IFNR	1 CD8 EM	8 CD8 naive	3mo
CD2 - CD58	1 CD8 EM	8 CD8 naive	3mo
CD8 receptor - LCK	1 CD8 EM	8 CD8 naive	3mo
ICAM2 - aLb2 complex	1 CD8 EM	8 CD8 naive	3mo
ICAM3 - aLb2 complex	1 CD8 EM	8 CD8 naive	3mo
CD55 - ADGRE5	1 CD8 EM	8 CD8 naive	3mo
TGFB1 - TGFBR3	1 CD8 EM	8 CD8 naive	3mo
HLA-A - KIR3DL1	1 CD8 EM	9 CD8 EMRA IFNG+	3mo
HLA-F - KIR3DL1	1 CD8 EM	9 CD8 EMRA IFNG+	3mo
PGRMC2 - CCL4L2	1 CD8 EM	9 CD8 EMRA IFNG+	3mo
IFNG - Type II IFNR	1 CD8 EM	9 CD8 EMRA IFNG+	3mo
CD8 receptor - LCK	1 CD8 EM	9 CD8 EMRA IFNG+	3mo
ICAM3 - aLb2 complex	1 CD8 EM	9 CD8 EMRA IFNG+	3mo
FAM3C - CLEC2D	10 B-cell immature	10 B-cell immature	3mo
CD74 - APP	10 B-cell immature	10 B-cell immature	3mo
CD74 - COPA	10 B-cell immature	10 B-cell immature	3mo
CD74 - MIF	10 B-cell immature	10 B-cell immature	3mo
HLA-DPA1 - TNFSF9	10 B-cell immature	11 B-cell memory	3mo
FCER2 - aXb2 complex	10 B-cell immature	11 B-cell memory	3mo
BTLA - TNFRSF14	10 B-cell immature	11 B-cell memory	3mo
FCER2 - aMb2 complex	10 B-cell immature	11 B-cell memory	3mo
FAM3C - CLEC2D	10 B-cell immature	11 B-cell memory	3mo
CD74 - APP	10 B-cell immature	11 B-cell memory	3mo
CD74 - COPA	10 B-cell immature	11 B-cell memory	3mo
CD74 - MIF	10 B-cell immature	11 B-cell memory	3mo
FAM3C - CLEC2D	10 B-cell immature	12 CD8 MAIT-like	3mo
CD72 - SEMA4D	10 B-cell immature	12 CD8 MAIT-like	3mo
ALOX5 - ALOX5AP	10 B-cell immature	12 CD8 MAIT-like	3mo
LGALS9 - CD44	10 B-cell immature	12 CD8 MAIT-like	3mo
CD74 - COPA	10 B-cell immature	12 CD8 MAIT-like	3mo
CD74 - MIF	10 B-cell immature	12 CD8 MAIT-like	3mo
HLA-DPA1 - TNFSF9	10 B-cell immature	13 NK CD56bright	3mo
FCER2 - aXb2 complex	10 B-cell immature	13 NK CD56bright	3mo
FCER2 - aMb2 complex	10 B-cell immature	13 NK CD56bright	3mo
FAM3C - CLEC2D	10 B-cell immature	13 NK CD56bright	3mo
CD72 - SEMA4D	10 B-cell immature	13 NK CD56bright	3mo
LGALS9 - CD44	10 B-cell immature	13 NK CD56bright	3mo
CD74 - COPA	10 B-cell immature	13 NK CD56bright	3mo
CD74 - MIF	10 B-cell immature	13 NK CD56bright	3mo
CD55 - ADGRE5	10 B-cell immature	13 NK CD56bright	3mo
TNFRSF13C - TNFSF13B	10 B-cell immature	15 Monocyte CD16+	3mo
CD40 - TNFSF13B	10 B-cell immature	15 Monocyte CD16+	3mo
HLA-DPB1 - TNFSF13B	10 B-cell immature	15 Monocyte CD16+	3mo
LGALS9 - LRP1	10 B-cell immature	15 Monocyte CD16+	3mo
FCER2 - aXb2 complex	10 B-cell immature	15 Monocyte CD16+	3mo
BTLA - TNFRSF14	10 B-cell immature	15 Monocyte CD16+	3mo
CD47 - SIRB1 complex	10 B-cell immature	15 Monocyte CD16+	3mo
CD72 - SEMA4D	10 B-cell immature	15 Monocyte CD16+	3mo
CD74 - APP	10 B-cell immature	15 Monocyte CD16+	3mo
COPA - SORT1	10 B-cell immature	15 Monocyte CD16+	3mo
HLA-F - LILRB2	10 B-cell immature	15 Monocyte CD16+	3mo
HLA-F - LILRB1	10 B-cell immature	15 Monocyte CD16+	3mo
LGALS9 - CD47	10 B-cell immature	15 Monocyte CD16+	3mo
LGALS9 - CD44	10 B-cell immature	15 Monocyte CD16+	3mo
CD74 - COPA	10 B-cell immature	15 Monocyte CD16+	3mo
CD74 - MIF	10 B-cell immature	15 Monocyte CD16+	3mo
ICAM2 - aLb2 complex	10 B-cell immature	15 Monocyte CD16+	3mo
CD55 - ADGRE5	10 B-cell immature	15 Monocyte CD16+	3mo
BTLA - TNFRSF14	10 B-cell immature	2 CD8 cytotoxic	3mo
FCER2 - aMb2 complex	10 B-cell immature	2 CD8 cytotoxic	3mo
FAM3C - CLEC2D	10 B-cell immature	2 CD8 cytotoxic	3mo
CD72 - SEMA4D	10 B-cell immature	2 CD8 cytotoxic	3mo
CD74 - COPA	10 B-cell immature	2 CD8 cytotoxic	3mo
CD74 - MIF	10 B-cell immature	2 CD8 cytotoxic	3mo
CD55 - ADGRE5	10 B-cell immature	2 CD8 cytotoxic	3mo
FCER2 - aXb2 complex	10 B-cell immature	3 NK CD56dim activated	3mo
BTLA - TNFRSF14	10 B-cell immature	3 NK CD56dim activated	3mo
FCER2 - aMb2 complex	10 B-cell immature	3 NK CD56dim activated	3mo
CD72 - SEMA4D	10 B-cell immature	3 NK CD56dim activated	3mo
ALOX5 - ALOX5AP	10 B-cell immature	3 NK CD56dim activated	3mo
LGALS9 - SORL1	10 B-cell immature	3 NK CD56dim activated	3mo
SELL - SELPLG	10 B-cell immature	3 NK CD56dim activated	3mo
CLEC2B - KLRF1	10 B-cell immature	3 NK CD56dim activated	3mo
CD74 - COPA	10 B-cell immature	3 NK CD56dim activated	3mo
[truncated: 3,319 more rows]
