# Supplementary material for: IFN-α with dasatinib broadens the immune repertoire in patients with chronic-phase chronic myeloid leukemia
Source: J Clin Invest. 2022 Sep 1;132(17):e152585. doi: 10.1172/JCI152585 (PMC9433106; doi:10.1172/JCI152585)
Supplement: Supplemental table 7 [file jci-132-152585-s014.xlsx]

## Sheet: corr_p
Supplementary Table 7: Flow population abunances and cytokine expression values correlated with clinical covariates
Only correlations with P<0.1 are shown
column1	column2	estimate	n	p.value	type	timepoint
BCRABL_9mo	BCRABL_6mo	0.973209963749478	33	0	Spearman	baseline
BCRABL_12mo	BCRABL_6mo	0.96289630671216	34	0	Spearman	baseline
BCRABL_15mo	BCRABL_6mo	0.971877882053762	34	0	Spearman	baseline
BCRABL_15mo	BCRABL_9mo	0.998671913336329	33	0	Spearman	baseline
BCRABL_15mo	BCRABL_12mo	0.937991511732821	35	0	Spearman	baseline
BCRABL_9mo	BCRABL_6mo	0.973209963749478	33	0	Spearman	3mo
BCRABL_12mo	BCRABL_6mo	0.96289630671216	34	0	Spearman	3mo
BCRABL_15mo	BCRABL_6mo	0.971877882053762	34	0	Spearman	3mo
BCRABL_15mo	BCRABL_9mo	0.998671913336329	33	0	Spearman	3mo
BCRABL_15mo	BCRABL_12mo	0.937991511732821	35	0	Spearman	3mo
BCRABL_9mo	BCRABL_6mo	0.973209963749478	33	0	Spearman	12mo
BCRABL_12mo	BCRABL_6mo	0.96289630671216	34	0	Spearman	12mo
BCRABL_15mo	BCRABL_6mo	0.971877882053762	34	0	Spearman	12mo
BCRABL_15mo	BCRABL_9mo	0.998671913336329	33	0	Spearman	12mo
BCRABL_15mo	BCRABL_12mo	0.937991511732821	35	0	Spearman	12mo
BCRABL_12mo	BCRABL_9mo	0.93049105939378	33	4.44089209850063e-15	Spearman	baseline
BCRABL_12mo	BCRABL_9mo	0.93049105939378	33	4.44089209850063e-15	Spearman	3mo
BCRABL_12mo	BCRABL_9mo	0.93049105939378	33	4.44089209850063e-15	Spearman	12mo
HASFORD	SOKAL	0.833193036663485	35	5.28206811623022e-10	Spearman	baseline
EUTOS	Spleen	0.807828410870031	35	4.4632844087289e-09	Spearman	baseline
BCRABL_18mo	BCRABL_12mo	0.799472853338759	34	1.42335809805161e-08	Spearman	baseline
BCRABL_18mo	BCRABL_12mo	0.799472853338759	34	1.42335809805161e-08	Spearman	3mo
BCRABL_18mo	BCRABL_12mo	0.799472853338759	34	1.42335809805161e-08	Spearman	12mo
EUTOS	HASFORD	0.783218298937037	35	2.67451210067549e-08	Spearman	baseline
Age	CD8.NAIVE	-0.774097779934481	35	4.90297256128258e-08	Spearman	baseline
BCRABL_3mo	BCRABL_baseline	0.751266779637933	35	1.99248409327168e-07	Spearman	baseline
BCRABL_3mo	BCRABL_baseline	0.751266779637933	35	1.99248409327168e-07	Spearman	3mo
BCRABL_3mo	BCRABL_baseline	0.751266779637933	35	1.99248409327168e-07	Spearman	12mo
BCRABL_18mo	NKCD27	0.799066834546809	29	2.02238963353807e-07	Spearman	12mo
SOKAL	Blasts	0.732358885687563	35	5.71018820672009e-07	Spearman	baseline
EUTOS	SOKAL	0.711717758648879	35	1.63805221120583e-06	Spearman	baseline
Age	CD8CD57	0.68835611435823	35	4.86662337717547e-06	Spearman	baseline
BCRABL_15mo	NKCD27	0.727304747846604	29	7.83706386076055e-06	Spearman	12mo
SOKAL	Spleen	0.654391352770415	35	2.00650773742872e-05	Spearman	baseline
BCRABL_18mo	BCRABL_6mo	0.657853871656075	34	2.35790468074981e-05	Spearman	baseline
BCRABL_18mo	BCRABL_6mo	0.657853871656075	34	2.35790468074981e-05	Spearman	3mo
BCRABL_18mo	BCRABL_6mo	0.657853871656075	34	2.35790468074981e-05	Spearman	12mo
BCRABL_18mo	BCRABL_15mo	0.649706746959399	34	3.21065528647857e-05	Spearman	baseline
BCRABL_18mo	BCRABL_15mo	0.649706746959399	34	3.21065528647857e-05	Spearman	3mo
BCRABL_18mo	BCRABL_15mo	0.649706746959399	34	3.21065528647857e-05	Spearman	12mo
Blasts	BCRABL_6mo	0.624870692595049	34	7.79896511091671e-05	Spearman	baseline
Age	CD8_GrB	0.631334543310567	33	8.15908322036041e-05	Spearman	baseline
HASFORD	Blasts	0.615387861780526	35	8.34073899811383e-05	Spearman	baseline
BCRABL_18mo	BCRABL_9mo	0.616074065381158	33	0.000135101703580887	Spearman	baseline
BCRABL_18mo	BCRABL_9mo	0.616074065381158	33	0.000135101703580887	Spearman	3mo
BCRABL_18mo	BCRABL_9mo	0.616074065381158	33	0.000135101703580887	Spearman	12mo
Leuk	Hb	-0.600822874164421	35	0.000135434995332862	Spearman	baseline
Age	CD8.TEMRA	0.596421021931928	35	0.000156085982725429	Spearman	baseline
Blasts	BCRABL_9mo	0.608897862065869	33	0.00016973791203112	Spearman	baseline
BCRABL_6mo	CD4_TNF_IFN	0.642229608422224	29	0.000172683240951432	Spearman	12mo
BCRABL_12mo	NKCD27	0.641708730945824	29	0.000175478410477048	Spearman	12mo
HASFORD	Spleen	0.589187305683076	35	0.000196209862393548	Spearman	baseline
BCRABL_12mo	CD4_TNF_IFN	0.618175545351539	30	0.000272154757344545	Spearman	12mo
BCRABL_9mo	CD4_TNF_IFN	0.635575981856133	28	0.000278694111010225	Spearman	12mo
BCRABL_15mo	CD4_TNF_IFN	0.616394560699068	30	0.000286740938958641	Spearman	12mo
Blasts	BCRABL_15mo	0.564980931651433	35	0.000406167270070812	Spearman	baseline
Spleen	Leuk	0.55083522121718	35	0.000605852175444843	Spearman	baseline
BCRABL_baseline	NK	0.546290674374659	34	0.000830645162155363	Spearman	baseline
HASFORD	Age	0.533099697947332	35	0.000976163517844686	Spearman	baseline
BCRABL_12mo	BCRABL_3mo	0.524921226721443	35	0.00120585822072927	Spearman	baseline
BCRABL_12mo	BCRABL_3mo	0.524921226721443	35	0.00120585822072927	Spearman	3mo
BCRABL_12mo	BCRABL_3mo	0.524921226721443	35	0.00120585822072927	Spearman	12mo
Hb	B.cells	0.520154440592006	34	0.00161463921377036	Spearman	baseline
Pbeos	Blasts	0.486338799604898	35	0.00305383808662674	Spearman	baseline
Blasts	Leuk	0.482664969771383	35	0.00331815564791915	Spearman	baseline
Blasts	BCRABL_12mo	0.478944422409611	35	0.00360585214581155	Spearman	baseline
BCRABL_18mo	BCRABL_3mo	0.474354331787913	34	0.00459248545608482	Spearman	baseline
BCRABL_18mo	BCRABL_3mo	0.474354331787913	34	0.00459248545608482	Spearman	3mo
BCRABL_18mo	BCRABL_3mo	0.474354331787913	34	0.00459248545608482	Spearman	12mo
Spleen	NKCD16	-0.467143495668492	34	0.00534647523345244	Spearman	baseline
EUTOS	BCRABL_3mo	0.453482212848505	35	0.00621997678824782	Spearman	baseline
BCRABL_3mo	NK_GrB_CD107	-0.479247025015923	31	0.006375638022597	Spearman	3mo
BCRABL_18mo	NKCD16	-0.493436718491447	29	0.00652694696687872	Spearman	12mo
SOKAL	Hb	-0.447746860980157	35	0.00699402466926946	Spearman	baseline
Spleen	Hb	-0.446887592414085	35	0.00711681221247984	Spearman	baseline
EUTOS	Leuk	0.445051117570121	35	0.00738543733884844	Spearman	baseline
BCRABL_12mo	NKCD16	-0.485111795206651	29	0.0076457904716154	Spearman	12mo
Pbeos	CD4_TNF_IFN	0.455060338938179	33	0.0077940655171953	Spearman	baseline
BCRABL_18mo	CD3	-0.446522024172826	34	0.00811628712439649	Spearman	baseline
BCRABL_6mo	BCRABL_3mo	0.446169585029916	34	0.00817263380619782	Spearman	baseline
BCRABL_6mo	BCRABL_3mo	0.446169585029916	34	0.00817263380619782	Spearman	3mo
BCRABL_6mo	BCRABL_3mo	0.446169585029916	34	0.00817263380619782	Spearman	12mo
BCRABL_baseline	CD4.CM	0.439667791133229	35	0.00822337589819622	Spearman	baseline
BCRABL_18mo	CD4_TNF_IFN	0.479577496252678	29	0.00847591993096208	Spearman	12mo
BCRABL_3mo	NK_CD107	-0.471589831046841	30	0.00851845351251734	Spearman	12mo
BCRABL_15mo	CD8.1	0.461963283409163	31	0.00888984592213604	Spearman	3mo
BCRABL_15mo	CD8.1	0.466190739330361	30	0.00941448060074657	Spearman	12mo
Blasts	CD8.1	0.435748244619836	33	0.0112521720803098	Spearman	baseline
Blasts	Hb	-0.421007769796444	35	0.0117840011791648	Spearman	baseline
BCRABL_6mo	CD8.1	0.461140076971898	29	0.0118098527685477	Spearman	12mo
BCRABL_9mo	CD8.1	0.466493574031942	28	0.012337851682831	Spearman	12mo
BCRABL_9mo	CD8.1	0.457661384974211	29	0.0125480603760826	Spearman	3mo
BCRABL_3mo	NK_CD107	-0.441777960294368	31	0.0128410760521378	Spearman	3mo
HASFORD	B.cells	-0.419456354046538	34	0.0135327998364387	Spearman	baseline
HASFORD	CD8CD57	0.405006749817105	35	0.015801531764601	Spearman	baseline
BCRABL_6mo	NKCD45RA	-0.441595459987995	29	0.0164756130075854	Spearman	12mo
BCRABL_3mo	CD3	-0.400737965377148	35	0.0170491757746283	Spearman	baseline
BCRABL_baseline	NKCD45RA	-0.439157868675357	29	0.017152048339705	Spearman	12mo
EUTOS	Blasts	0.399208380697377	35	0.0175158232605024	Spearman	baseline
SOKAL	Leuk	0.399088174020485	35	0.0175529440647284	Spearman	baseline
Blasts	B.cells	-0.404690284592525	34	0.017595055235998	Spearman	baseline
BCRABL_12mo	CD8.1	0.42828618681766	30	0.0182158570331969	Spearman	12mo
BCRABL_3mo	NK_GrB_CD107	-0.427416982681769	30	0.0184784353947953	Spearman	12mo
BCRABL_9mo	CD4_TNF_IFN	0.43410192005905	29	0.0186284383613571	Spearman	3mo
Leuk	CD4_CD107	0.405651834053876	33	0.0191732776898439	Spearman	baseline
Leuk	BCRABL_3mo	0.39170474904285	35	0.0199624748855345	Spearman	baseline
BCRABL_15mo	CD8.1	0.402056077483174	33	0.0203720194200154	Spearman	baseline
BCRABL_15mo	NKT	0.395444413046816	34	0.0206225360014871	Spearman	3mo
BCRABL_15mo	NKCD16	-0.427334262135971	29	0.0207672176772766	Spearman	12mo
HASFORD	BCRABL_3mo	0.387411210253963	35	0.0214860042251885	Spearman	baseline
Leuk	NKCD16	-0.392748717008808	34	0.0215825046417466	Spearman	baseline
BCRABL_6mo	NKCD27	0.424138491559909	29	0.0218451264677946	Spearman	12mo
BCRABL_3mo	NK_TNF_IFN	-0.409299898027289	31	0.0222288178977494	Spearman	3mo
BCRABL_18mo	NK_CD107	-0.414749155880917	30	0.0226740098989136	Spearman	3mo
BCRABL_9mo	NKT	0.394949263689367	33	0.0229243075450265	Spearman	3mo
BCRABL_6mo	CD8.1	0.413891627570376	30	0.0229841766075136	Spearman	3mo
HASFORD	CD8_GrB	0.394286282050025	33	0.0231752951252293	Spearman	baseline
Leuk	NKCD45RA	-0.388108038977619	34	0.0233217475193412	Spearman	baseline
BCRABL_18mo	NK_TNF_IFN	-0.411661315800868	30	0.0238072122689639	Spearman	3mo
HASFORD	NKCD57	0.386608669396819	34	0.023907837874432	Spearman	baseline
BCRABL_18mo	NK_GrB_CD107	-0.411252674558039	30	0.0239605965729237	Spearman	3mo
BCRABL_9mo	CD8.1	0.403687708876811	31	0.0243166835908288	Spearman	baseline
Blasts	CD4.1	-0.391095168564412	33	0.0244152983925838	Spearman	baseline
BCRABL_18mo	B.cells	0.390935461764638	33	0.0244787653537326	Spearman	3mo
BCRABL_6mo	CD4_TNF_IFN	0.409332710898616	30	0.0246921368953315	Spearman	3mo
BCRABL_6mo	NK_CD107	-0.415097618856628	29	0.0251454403075737	Spearman	12mo
BCRABL_3mo	NK	0.383187447518458	34	0.0252907874440398	Spearman	baseline
BCRABL_6mo	NKT	0.385041224670848	33	0.0269179119244387	Spearman	3mo
BCRABL_9mo	NK_CD107	-0.417151362409094	28	0.0272086683590786	Spearman	12mo
HASFORD	CD8.NAIVE	-0.373030380799234	35	0.0273083273978523	Spearman	baseline
BCRABL_12mo	CD8.1	0.394690400376748	31	0.0279977744558915	Spearman	3mo
HASFORD	BCRABL_6mo	0.376802430281064	34	0.0280480113006087	Spearman	baseline
BCRABL_baseline	NKCD27	0.40677765670642	29	0.0285317369763529	Spearman	12mo
SOKAL	NKCD16	-0.374014927678064	34	0.0293267187268289	Spearman	baseline
SOKAL	BCRABL_6mo	0.373944661370741	34	0.0293595585092987	Spearman	baseline
HASFORD	Leuk	0.367227124204041	35	0.0299990078260293	Spearman	baseline
BCRABL_6mo	NK_GrB_CD107	-0.402586104530805	29	0.0303729257460883	Spearman	12mo
BCRABL_15mo	CD4.1	-0.388725885916587	31	0.0306797559722365	Spearman	3mo
BCRABL_12mo	NKCD45RA	-0.401576780876867	29	0.0308303559937335	Spearman	12mo
BCRABL_3mo	NK_GrB_TNF_IFN	-0.388034361409721	31	0.0310037739532199	Spearman	3mo
BCRABL_9mo	NK_GrB_CD107	-0.405954263352427	28	0.032077685423288	Spearman	12mo
Blasts	NKCD57	0.36794723200613	34	0.0322755803760031	Spearman	baseline
EUTOS	Hb	-0.36248893150446	35	0.0323536441110999	Spearman	baseline
BCRABL_18mo	NKCD27	-0.372731226703727	33	0.0326570733141132	Spearman	baseline
BCRABL_15mo	NK_CD107	-0.390640736440048	30	0.0328147855615657	Spearman	12mo
BCRABL_15mo	CD4.1	-0.390175214603538	30	0.0330417420342437	Spearman	12mo
BCRABL_3mo	T.cells	-0.369138122992585	33	0.0345082430641495	Spearman	baseline
BCRABL_18mo	CD4.EM	-0.393637085902567	29	0.034626393320329	Spearman	12mo
Pbeos	Plt	0.357786851918152	35	0.0348374599201953	Spearman	baseline
BCRABL_18mo	CD4_CD107	0.392769685060001	29	0.0350629530021926	Spearman	12mo
BCRABL_18mo	NKCD57	-0.391203174644062	29	0.0358625892835125	Spearman	12mo
Plt	CD4.EM	-0.353489232547678	35	0.0372413507065006	Spearman	baseline
BCRABL_9mo	CD4.1	-0.387091350429059	29	0.03803141316626	Spearman	3mo
BCRABL_3mo	NK_TNF_IFN	-0.379068664424384	30	0.0388438914850888	Spearman	12mo
Plt	CD8_CD107	-0.360843621241459	33	0.0391079639729091	Spearman	baseline
BCRABL_6mo	CD8.1	0.366197320569838	32	0.0392717941487275	Spearman	baseline
BCRABL_6mo	CD4.1	-0.384371207325285	29	0.0395230840511749	Spearman	12mo
Spleen	BCRABL_3mo	0.349284122418747	35	0.0397221117272801	Spearman	baseline
BCRABL_9mo	NKCD27	-0.364231695309467	32	0.0404198953316766	Spearman	baseline
BCRABL_9mo	NKCD27	0.389468171016218	28	0.0405008516504948	Spearman	12mo
BCRABL_9mo	CD4.1	-0.38890033853944	28	0.0408196480996823	Spearman	12mo
EUTOS	NKCD16	-0.351861131433159	34	0.0412785036564891	Spearman	baseline
SOKAL	B.cells	-0.351823068735202	34	0.0413019850593683	Spearman	baseline
HASFORD	Hb	-0.346560726684718	35	0.041398894827307	Spearman	baseline
BCRABL_12mo	CD8CD57	-0.380095221296036	29	0.0419622414012919	Spearman	12mo
BCRABL_12mo	NK_CD107	-0.373056255941682	30	0.0423102994079325	Spearman	12mo
Blasts	BCRABL_18mo	0.349199696982279	34	0.0429465152699768	Spearman	baseline
SOKAL	Age	0.340781524837972	35	0.0451465638646582	Spearman	baseline
BCRABL_12mo	NK_TNF_IFN	-0.361400386361613	31	0.0457603240347477	Spearman	3mo
BCRABL_9mo	CD8CD57	-0.377497159194873	28	0.0476559337013347	Spearman	12mo
SOKAL	Pbeos	0.334909907072302	35	0.0492286854193562	Spearman	baseline
Blasts	CD4_CD107	0.342572730038391	33	0.0509906846068842	Spearman	baseline
BCRABL_15mo	NK_GrB_CD107	-0.358898382166858	30	0.051452760209505	Spearman	12mo
Pbeos	CD4.NAIVE	0.331316241256098	35	0.0518693541237632	Spearman	baseline
BCRABL_12mo	CD4.1	-0.357594950235303	30	0.0523673810769092	Spearman	12mo
BCRABL_6mo	NKCD27	-0.339797835875246	33	0.0530231927391927	Spearman	baseline
BCRABL_18mo	NK_GrB_TNF_IFN	-0.355030916208547	30	0.054204028518313	Spearman	3mo
BCRABL_baseline	T.cells	-0.337245214126872	33	0.0549492129562128	Spearman	baseline
BCRABL_6mo	NKCD16	-0.359347027765988	29	0.0555528382066659	Spearman	12mo
Plt	CD8.NAIVE	0.3250476166696	35	0.0567450297347198	Spearman	baseline
Blasts	CD4_TNF_IFN	0.333902252675255	33	0.0575549413495498	Spearman	baseline
Pbeos	BCRABL_9mo	0.332727214721029	33	0.0584936898086426	Spearman	baseline
BCRABL_12mo	NK_GrB_CD107	-0.349160099618086	30	0.0586006981229033	Spearman	12mo
BCRABL_15mo	NKCD27	-0.32749109077162	34	0.0586683669323902	Spearman	baseline
Plt	NKCD27	-0.327436195829621	34	0.0587132136896378	Spearman	baseline
BCRABL_baseline	CD3	-0.32260768354127	35	0.0587383246069706	Spearman	baseline
Plt	CD4_TNF_IFN	0.331486883606696	33	0.0594976713066153	Spearman	baseline
SOKAL	CD4_TNF_IFN	0.329507537833534	33	0.0611279368480895	Spearman	baseline
BCRABL_18mo	BCRABL_baseline	0.324120820508149	34	0.0614723578654624	Spearman	baseline
BCRABL_18mo	BCRABL_baseline	0.324120820508149	34	0.0614723578654624	Spearman	3mo
BCRABL_18mo	BCRABL_baseline	0.324120820508149	34	0.0614723578654624	Spearman	12mo
BCRABL_6mo	CD4.1	-0.343158533752628	30	0.0633797276257844	Spearman	3mo
BCRABL_12mo	CD4.1	-0.333962775765989	31	0.0663378756223945	Spearman	3mo
BCRABL_9mo	NKCD16	-0.351387664844365	28	0.0667184158803686	Spearman	12mo
BCRABL_12mo	CD8.1	0.322473244710912	33	0.0672078525389703	Spearman	baseline
BCRABL_12mo	NKCD27	-0.317578592772342	34	0.0672161022539721	Spearman	baseline
BCRABL_6mo	NK_TNF_IFN	-0.337509150973982	30	0.0681513176424864	Spearman	3mo
BCRABL_baseline	NK_CD107	-0.329374973670749	31	0.0703907379286042	Spearman	3mo
Pbeos	CD4.CM	-0.309453519481189	35	0.0704576047106906	Spearman	baseline
BCRABL_12mo	NK_CD107	-0.328469096536865	31	0.0712132543813731	Spearman	3mo
Pbeos	B.cells	-0.312369917690234	34	0.0720829321580503	Spearman	baseline
Plt	CD8.EM	-0.307594867925007	35	0.072251389609721	Spearman	baseline
Age	CD4.NAIVE	-0.30493912311624	35	0.074876087487227	Spearman	baseline
Plt	CD4.NAIVE	0.304737538949099	35	0.0750783069741414	Spearman	baseline
Pbeos	CD8.CM	-0.304674899189867	35	0.0751412306678481	Spearman	baseline
EUTOS	CD3	-0.304483515780199	35	0.0753337359625577	Spearman	baseline
Blasts	NKCD45RA	-0.307519786029882	34	0.0768577444689147	Spearman	baseline
SOKAL	Plt	0.302777219919214	35	0.077067048168622	Spearman	baseline
Hb	NKCD45RA	0.30660028302397	34	0.0777900193559944	Spearman	baseline
BCRABL_12mo	CD4.EM	-0.331351470436032	29	0.0791087204208592	Spearman	12mo
BCRABL_15mo	CD4.1	-0.309754672920055	33	0.0793911742033506	Spearman	baseline
Age	NK	0.304772812485361	34	0.0796688795878779	Spearman	baseline
BCRABL_15mo	CD4_TNF_IFN	0.319497666099465	31	0.0797674893430802	Spearman	3mo
BCRABL_9mo	CD4.1	-0.318815599064171	31	0.0804488258978116	Spearman	baseline
Plt	CD8	-0.299195075725509	35	0.0808066166019446	Spearman	baseline
BCRABL_12mo	NKT	0.303518746097236	34	0.0809783962792574	Spearman	3mo
BCRABL_12mo	CD4_CD107	0.323397291158089	30	0.081290781446	Spearman	12mo
HASFORD	Pbeos	0.298256493029337	35	0.081809299585097	Spearman	baseline
Leuk	B.cells	-0.302708322890546	34	0.08183346210146	Spearman	baseline
BCRABL_3mo	CD4.CM	0.298086283838916	35	0.0819921595149786	Spearman	baseline
Age	CD4	-0.295489688961246	35	0.084821111797154	Spearman	baseline
SOKAL	BCRABL_3mo	0.295485063052342	35	0.0848262179634671	Spearman	baseline
BCRABL_baseline	NKCD16	-0.325518477108852	29	0.0848615096999827	Spearman	12mo
SOKAL	NKCD57	0.299662881639914	34	0.0851091252330689	Spearman	baseline
Pbeos	Leuk	0.294847323335122	35	0.0855324393077552	Spearman	baseline
Age	NKCD27	0.298731980754713	34	0.0861302753696582	Spearman	baseline
Age	CD8	0.293897208909184	35	0.0865929726847936	Spearman	baseline
BCRABL_12mo	BCRABL_baseline	0.293871822048683	35	0.0866214481487901	Spearman	baseline
BCRABL_12mo	BCRABL_baseline	0.293871822048683	35	0.0866214481487901	Spearman	3mo
BCRABL_12mo	BCRABL_baseline	0.293871822048683	35	0.0866214481487901	Spearman	12mo
Plt	CD4	0.293663556589378	35	0.0868553237509502	Spearman	baseline
Age	CD8_TNF_IFN	0.302338639553342	33	0.0872442140375254	Spearman	baseline
Spleen	CD8	-0.29321038125732	35	0.0873659048079891	Spearman	baseline
BCRABL_3mo	NKCD45RA	-0.322339493843252	29	0.0881282236838672	Spearman	12mo
Blasts	CD8.EM	0.292249199533426	35	0.0884564842538813	Spearman	baseline
BCRABL_3mo	NKCD27	0.321641743034958	29	0.0888578547670571	Spearman	12mo
Plt	CD8CD57	-0.290173994729427	35	0.090846716876094	Spearman	baseline
Spleen	CD4	0.289966673948568	35	0.0910882047646422	Spearman	baseline
Leuk	NK_GrB	-0.303538099941764	32	0.0912451047465228	Spearman	baseline
Plt	BCRABL_9mo	0.297853057017576	33	0.0922752745520892	Spearman	baseline
BCRABL_15mo	BCRABL_3mo	0.288332304097164	35	0.0930091927552934	Spearman	baseline
BCRABL_15mo	BCRABL_3mo	0.288332304097164	35	0.0930091927552934	Spearman	3mo
BCRABL_15mo	BCRABL_3mo	0.288332304097164	35	0.0930091927552934	Spearman	12mo
BCRABL_baseline	NK_CD107	-0.30685976447509	31	0.0931328854393398	Spearman	baseline
Spleen	NK_GrB_CD107	-0.306765961591478	31	0.093238075492255	Spearman	baseline
BCRABL_6mo	NK_CD107	-0.310924833872729	30	0.0944483124380011	Spearman	3mo
HASFORD	BCRABL_12mo	0.285930772087394	35	0.0958879340092169	Spearman	baseline
